# Supplementary material for: Genotypic analysis of the female BPH/5 mouse, a model of superimposed preeclampsia
Source: PLoS One. 2021 Jul 16;16(7):e0253453. doi: 10.1371/journal.pone.0253453 (PMC8284809; doi:10.1371/journal.pone.0253453)
Supplement: S1 Table — (XLS) [file pone.0253453.s001.xls]

## Sheet: analysis-1
Analysis Type:	PANTHER Overrepresentation Test (Released 20200728)
Annotation Version and Release Date:	GO Ontology database DOI: 10.5281/zenodo.4081749 Released 2020-10-09
Analyzed List:	upload_1 (Mus musculus)
Reference List:	Mus musculus (all genes in database)
Test Type:	FISHER
Correction:	FDR
GO biological process complete	Mus musculus - REFLIST (21988)	# of genes in uploaded list	expected based on size of input list	pos = enriched; neg=de-enriched	Fold Enrichment	raw P-value	FDR correction
phagocytosis, recognition (GO:0006910)	203	102	37.1	+	2.75	5.78e-15	9.12e-11	10.04
complement activation, classical pathway (GO:0006958)	216	104	39.48	+	2.63	1.89e-14	1.49e-10	9.82681
humoral immune response mediated by circulating immunoglobulin (GO:0002455)	221	104	40.39	+	2.57	5.93e-14	1.87e-10	9.72816
membrane invagination (GO:0010324)	246	111	44.96	+	2.47	8.37e-14	2.2e-10	9.65758
phagocytosis, engulfment (GO:0006911)	231	107	42.22	+	2.53	5.76e-14	2.27e-10	9.64397
plasma membrane invagination (GO:0099024)	240	110	43.87	+	2.51	4.65e-14	2.45e-10	9.61083
B cell receptor signaling pathway (GO:0050853)	220	103	40.21	+	2.56	1.46e-13	3.29e-10	9.4828
complement activation (GO:0006956)	228	105	41.67	+	2.52	1.99e-13	3.92e-10	9.40671
B cell mediated immunity (GO:0019724)	271	115	49.53	+	2.32	8.09e-13	1.42e-09	8.84771
immunoglobulin mediated immune response (GO:0016064)	267	114	48.8	+	2.34	9.57e-13	1.51e-09	8.82102
lymphocyte mediated immunity (GO:0002449)	321	126	58.67	+	2.15	5.09e-12	6.69e-09	8.17457
phagocytosis (GO:0006909)	333	129	60.87	+	2.12	4.93e-12	7.07e-09	8.15058
activation of immune response (GO:0002253)	404	146	73.84	+	1.98	1.44e-11	1.75e-08	7.75696
defense response to bacterium (GO:0042742)	497	168	90.84	+	1.85	3.27e-11	3.69e-08	7.43297
immune response-activating cell surface receptor signaling pathway (GO:0002429)	330	125	60.32	+	2.07	3.53e-11	3.71e-08	7.43063
immune response-activating signal transduction (GO:0002757)	331	125	60.5	+	2.07	5.39e-11	5.31e-08	7.27491
immune response-regulating cell surface receptor signaling pathway (GO:0002768)	342	127	62.51	+	2.03	7.05e-11	6.54e-08	7.18442
immune response-regulating signaling pathway (GO:0002764)	345	128	63.06	+	2.03	7.87e-11	6.9e-08	7.16115
positive regulation of B cell activation (GO:0050871)	271	108	49.53	+	2.18	9.45e-11	7.85e-08	7.10513
leukocyte mediated immunity (GO:0002443)	360	130	65.8	+	1.98	1.85e-10	1.46e-07	6.83565
regulation of B cell activation (GO:0050864)	319	119	58.31	+	2.04	2.29e-10	1.72e-07	6.76447
antigen receptor-mediated signaling pathway (GO:0050851)	306	115	55.93	+	2.06	3.65e-10	2.62e-07	6.5817
innate immune response (GO:0045087)	833	242	152.26	+	1.59	4.61e-10	3.16e-07	6.50031
adaptive immune response based on somatic recombination of immune receptors built from immunoglobulin superfamily domains (GO:0002460)	342	124	62.51	+	1.98	5.05e-10	3.32e-07	6.47886
positive regulation of immune response (GO:0050778)	667	202	121.92	+	1.66	1.07e-09	6.76e-07	6.17005
cell recognition (GO:0008037)	324	117	59.22	+	1.98	1.53e-09	9.32e-07	6.03058
humoral immune response (GO:0006959)	423	141	77.32	+	1.82	2.86e-09	1.67e-06	5.77728
adaptive immune response (GO:0002250)	489	156	89.38	+	1.75	5.38e-09	3.03e-06	5.51856
endocytosis (GO:0006897)	555	166	101.44	+	1.64	6.31e-08	3.43e-05	4.46471
response to bacterium (GO:0009617)	874	237	159.75	+	1.48	1.05e-07	5.5e-05	4.25964
defense response to other organism (GO:0098542)	1068	279	195.21	+	1.43	1.3e-07	6.63e-05	4.17849
positive regulation of lymphocyte activation (GO:0051251)	464	143	84.81	+	1.69	1.43e-07	7.06e-05	4.1512
regulation of transport (GO:0051049)	1893	249	346.01	-	0.72	1.51e-07	7.23e-05	4.14086
regulation of immune response (GO:0050776)	863	233	157.74	+	1.48	1.76e-07	8.17e-05	4.08778
immune effector process (GO:0002252)	659	187	120.45	+	1.55	2.05e-07	9.26e-05	4.03339
regulation of localization (GO:0032879)	2847	410	520.38	-	0.79	8.3e-07	0.000364	3.4389
negative regulation of transport (GO:0051051)	510	47	93.22	-	0.5	1.02e-06	0.000433	3.36351
response to other organism (GO:0051707)	1422	347	259.92	+	1.34	1.07e-06	0.000444	3.35262
positive regulation of cell activation (GO:0050867)	541	156	98.88	+	1.58	1.19e-06	0.000483	3.31605
response to external biotic stimulus (GO:0043207)	1424	347	260.28	+	1.33	1.28e-06	0.000503	3.29843
response to biotic stimulus (GO:0009607)	1454	353	265.76	+	1.33	1.35e-06	0.00052	3.284
positive regulation of leukocyte activation (GO:0002696)	526	152	96.14	+	1.58	1.47e-06	0.000554	3.25649
regulation of transmembrane transport (GO:0034762)	588	59	107.48	-	0.55	1.97e-06	0.000723	3.14086
regulation of lymphocyte activation (GO:0051249)	629	173	114.97	+	1.5	2.91e-06	0.00105	2.97881
regulation of biological quality (GO:0065008)	3909	605	714.49	-	0.85	2.26e-05	0.00794	2.10018
positive regulation of immune system process (GO:0002684)	1023	251	186.99	+	1.34	2.93e-05	0.00983	2.00745
defense response (GO:0006952)	1441	338	263.39	+	1.28	2.86e-05	0.00983	2.00745
response to peptide (GO:1901652)	339	30	61.96	-	0.48	3.22e-05	0.0106	1.97469
regulation of cellular component organization (GO:0051128)	2422	356	442.7	-	0.8	3.47e-05	0.0107	1.97062
regulation of ion transport (GO:0043269)	747	88	136.54	-	0.64	3.4e-05	0.0107	1.97062
regulation of ion transmembrane transport (GO:0034765)	494	51	90.29	-	0.56	3.32e-05	0.0107	1.97062
interspecies interaction between organisms (GO:0044419)	1578	365	288.43	+	1.27	3.86e-05	0.0117	1.93181
cellular developmental process (GO:0048869)	3589	554	656	-	0.84	4.49e-05	0.0131	1.88273
sensory perception of chemical stimulus (GO:0007606)	1222	291	223.36	+	1.3	4.63e-05	0.0133	1.87615
cell differentiation (GO:0030154)	3537	545	646.5	-	0.84	4.47e-05	0.0133	1.87615
detection of chemical stimulus involved in sensory perception of smell (GO:0050911)	32	20	5.85	+	3.42	4.75e-05	0.0134	1.8729
response to hormone (GO:0009725)	567	63	103.64	-	0.61	7.05e-05	0.0195	1.70997
response to peptide hormone (GO:0043434)	275	23	50.26	-	0.46	7.25e-05	0.0197	1.70553
sensory perception of smell (GO:0007608)	1122	268	205.08	+	1.31	8.35e-05	0.0216	1.66555
positive regulation of nitrogen compound metabolic process (GO:0051173)	3048	465	557.12	-	0.83	8.07e-05	0.0216	1.66555
regulation of programmed cell death (GO:0043067)	1485	206	271.43	-	0.76	8.34e-05	0.0219	1.65956
regulation of cell death (GO:0010941)	1646	232	300.86	-	0.77	9.04e-05	0.023	1.63827
regulation of leukocyte activation (GO:0002694)	737	186	134.71	+	1.38	9.6e-05	0.0241	1.61798
central nervous system neuron differentiation (GO:0021953)	215	16	39.3	-	0.41	0.000111	0.0273	1.56384
regulation of apoptotic process (GO:0042981)	1460	203	266.86	-	0.76	0.000113	0.0275	1.56067
epithelium development (GO:0060429)	1038	136	189.73	-	0.72	0.000119	0.0285	1.54516
cellular response to peptide (GO:1901653)	229	18	41.86	-	0.43	0.000132	0.0312	1.50585
antigen processing and presentation of endogenous peptide antigen via MHC class I (GO:0019885)	41	22	7.49	+	2.94	0.000137	0.0313	1.50446
antigen processing and presentation of endogenous peptide antigen (GO:0002483)	41	22	7.49	+	2.94	0.000137	0.0317	1.49894
antigen processing and presentation of peptide antigen via MHC class I (GO:0002474)	51	25	9.32	+	2.68	0.000162	0.0364	1.4389
regulation of cell activation (GO:0050865)	782	194	142.94	+	1.36	0.000174	0.0387	1.41229
positive regulation of RNA metabolic process (GO:0051254)	1616	230	295.37	-	0.78	0.00018	0.0395	1.4034
developmental process (GO:0032502)	5530	901	1010.78	-	0.89	0.000216	0.0468	1.32975
regulation of anatomical structure morphogenesis (GO:0022603)	961	126	175.65	-	0.72	0.000224	0.0477	1.32148
