# Supplementary material for: Genotypic analysis of the female BPH/5 mouse, a model of superimposed preeclampsia
Source: PLoS One. 2021 Jul 16;16(7):e0253453. doi: 10.1371/journal.pone.0253453 (PMC8284809; doi:10.1371/journal.pone.0253453)
Supplement: S2 Table — (XLS) [file pone.0253453.s002.xls]

## Sheet: Sones Lemenze_BPH5vBPH2_GOpanth
Analysis Type:	PANTHER Overrepresentation Test (Released 20200728)
Annotation Version and Release Date:	GO Ontology database DOI: 10.5281/zenodo.4081749 Released 2020-10-09
Analyzed List:	upload_1 (Mus musculus)
Reference List:	Mus musculus (all genes in database)
Test Type:	FISHER
Correction:	FDR
GO biological process complete	Mus musculus - REFLIST (21988)	# of genes in uploaded list	expected based on size of input list	pos = enriched; neg=de-enriched	Fold Enrichment	raw P-value	FDR correction
lauric acid metabolic process (GO:0048252)	345	63	13.68	+	4.6	1.96e-21	7.75e-18	17.1107
omega-hydroxylase P450 pathway (GO:0097267)	667	89	26.45	+	3.36	1.9e-21	9.98e-18	17.0009
antigen processing and presentation of endogenous peptide antigen via MHC class I via ER pathway, TAP-independent (GO:0002486)	342	63	13.56	+	4.64	1.32e-21	1.04e-17	16.983
antigen processing and presentation of endogenous peptide antigen via MHC class I via ER pathway (GO:0002484)	306	60	12.14	+	4.94	8.31e-22	1.31e-17	16.8827
antigen processing and presentation of endogenous peptide antigen via MHC class Ib (GO:0002476)	331	61	13.13	+	4.65	5.82e-21	1.53e-17	16.8153
antigen processing and presentation of peptide antigen via MHC class Ib (GO:0002428)	330	61	13.09	+	4.66	5.09e-21	1.61e-17	16.7932
antigen processing and presentation of endogenous peptide antigen (GO:0002483)	404	67	16.02	+	4.18	9.97e-21	2.25e-17	16.6478
antigen processing and presentation of endogenous peptide antigen via MHC class I (GO:0019885)	203	48	8.05	+	5.96	1.5e-20	2.96e-17	16.5287
antigen processing and presentation of endogenous antigen (GO:0019883)	216	49	8.57	+	5.72	2.68e-20	4.69e-17	16.3288
antigen processing and presentation via MHC class Ib (GO:0002475)	228	50	9.04	+	5.53	3.81e-20	6.01e-17	16.2211
antigen processing and presentation of peptide antigen via MHC class I (GO:0002474)	231	50	9.16	+	5.46	6.17e-20	8.11e-17	16.091
medium-chain fatty acid metabolic process (GO:0051791)	221	49	8.76	+	5.59	6.13e-20	8.79e-17	16.056
linoleic acid metabolic process (GO:0043651)	863	99	34.22	+	2.89	1.57e-19	1.9e-16	15.7212
antigen processing and presentation of peptide antigen (GO:0048002)	240	50	9.52	+	5.25	2.51e-19	2.83e-16	15.5482
positive regulation of T cell mediated cytotoxicity (GO:0001916)	246	50	9.76	+	5.13	6.2e-19	6.52e-16	15.1858
regulation of T cell mediated cytotoxicity (GO:0001914)	220	47	8.72	+	5.39	1.28e-18	1.19e-15	14.9245
antigen processing and presentation of exogenous peptide antigen (GO:0002478)	423	65	16.78	+	3.87	1.25e-18	1.23e-15	14.9101
antigen processing and presentation (GO:0019882)	271	51	10.75	+	4.75	4.75e-18	4.17e-15	14.3799
positive regulation of T cell mediated immunity (GO:0002711)	267	50	10.59	+	4.72	1.21e-17	1.01e-14	13.9957
phagocytosis, recognition (GO:0006910)	271	49	10.75	+	4.56	8.89e-17	7.02e-14	13.1537
positive regulation of leukocyte mediated cytotoxicity (GO:0001912)	321	53	12.73	+	4.16	1.47e-16	1.05e-13	12.9788
complement activation, classical pathway (GO:0006958)	497	67	19.71	+	3.4	1.44e-16	1.08e-13	12.9666
humoral immune response mediated by circulating immunoglobulin (GO:0002455)	342	54	13.56	+	3.98	4.1e-16	2.81e-13	12.5513
complement activation (GO:0006956)	1023	101	40.57	+	2.49	7.8e-16	5.13e-13	12.2899
phagocytosis, engulfment (GO:0006911)	333	52	13.21	+	3.94	2.18e-15	1.38e-12	11.8601
B cell receptor signaling pathway (GO:0050853)	324	51	12.85	+	3.97	3.07e-15	1.87e-12	11.7282
plasma membrane invagination (GO:0099024)	319	50	12.65	+	3.95	6.7e-15	3.92e-12	11.4067
membrane invagination (GO:0010324)	360	53	14.28	+	3.71	1.01e-14	5.68e-12	11.2457
positive regulation of cell killing (GO:0031343)	51	22	2.02	+	10.88	1.94e-14	1.05e-11	10.9788
regulation of leukocyte mediated cytotoxicity (GO:0001910)	489	62	19.39	+	3.2	2.55e-14	1.34e-11	10.8729
antigen receptor-mediated signaling pathway (GO:0050851)	41	20	1.63	+	12.3	4.88e-14	2.41e-11	10.618
regulation of T cell mediated immunity (GO:0002709)	41	20	1.63	+	12.3	4.88e-14	2.49e-11	10.6038
B cell mediated immunity (GO:0019724)	69	24	2.74	+	8.77	5.91e-14	2.83e-11	10.5482
immunoglobulin mediated immune response (GO:0016064)	44	20	1.74	+	11.46	1.38e-13	6.4e-11	10.1938
immune response-activating cell surface receptor signaling pathway (GO:0002429)	34	18	1.35	+	13.35	3.09e-13	1.39e-10	9.85699
immune response-activating signal transduction (GO:0002757)	35	18	1.39	+	12.97	4.52e-13	1.93e-10	9.71444
immune response-regulating cell surface receptor signaling pathway (GO:0002768)	35	18	1.39	+	12.97	4.52e-13	1.98e-10	9.70333
immune response-regulating signaling pathway (GO:0002764)	1485	121	58.89	+	2.05	5.32e-13	2.21e-10	9.65561
positive regulation of B cell activation (GO:0050871)	36	18	1.43	+	12.61	6.54e-13	2.65e-10	9.57675
regulation of cell killing (GO:0031341)	40	18	1.59	+	11.35	2.63e-12	1.04e-09	8.98297
activation of immune response (GO:0002253)	464	56	18.4	+	3.04	2.85e-12	1.1e-09	8.95861
lymphocyte mediated immunity (GO:0002449)	526	60	20.86	+	2.88	3.98e-12	1.46e-09	8.83565
adaptive immune response based on somatic recombination of immune receptors built from immunoglobulin superfamily domains (GO:0002460)	105	26	4.16	+	6.24	3.92e-12	1.47e-09	8.83268
cell recognition (GO:0008037)	833	80	33.04	+	2.42	5.28e-12	1.9e-09	8.72125
regulation of B cell activation (GO:0050864)	541	60	21.45	+	2.8	1.14e-11	4e-09	8.39794
phagocytosis (GO:0006909)	629	65	24.94	+	2.61	2.65e-11	9.11e-09	8.04048
humoral immune response (GO:0006959)	737	71	29.23	+	2.43	6.25e-11	2.1e-08	7.67778
leukocyte mediated immunity (GO:0002443)	659	66	26.13	+	2.53	7.15e-11	2.35e-08	7.62893
positive regulation of adaptive immune response based on somatic recombination of immune receptors built from immunoglobulin superfamily domains (GO:0002824)	52	18	2.06	+	8.73	8.8e-11	2.83e-08	7.54821
T cell receptor signaling pathway (GO:0050852)	555	59	22.01	+	2.68	1.1e-10	3.46e-08	7.46092
defense response to bacterium (GO:0042742)	1068	89	42.35	+	2.1	2.56e-10	7.92e-08	7.10127
positive regulation of lymphocyte mediated immunity (GO:0002708)	57	18	2.26	+	7.96	3.03e-10	9.2e-08	7.03621
positive regulation of immune response (GO:0050778)	782	72	31.01	+	2.32	3.98e-10	1.18e-07	6.92812
positive regulation of adaptive immune response (GO:0002821)	874	77	34.66	+	2.22	6.2e-10	1.81e-07	6.74232
adaptive immune response (GO:0002250)	789	71	31.29	+	2.27	9.71e-10	2.79e-07	6.5544
positive regulation of leukocyte mediated immunity (GO:0002705)	1528	110	60.6	+	1.82	5.89e-09	1.66e-06	5.77989
positive regulation of lymphocyte activation (GO:0051251)	1454	106	57.66	+	1.84	6.02e-09	1.67e-06	5.77728
regulation of immune response (GO:0050776)	1422	104	56.39	+	1.84	6.61e-09	1.8e-06	5.74473
regulation of lymphocyte mediated immunity (GO:0002706)	1424	104	56.47	+	1.84	6.89e-09	1.84e-06	5.73518
positive regulation of leukocyte activation (GO:0002696)	82	19	3.25	+	5.84	7.83e-09	2.06e-06	5.68613
positive regulation of cell activation (GO:0050867)	74	18	2.93	+	6.13	1.01e-08	2.62e-06	5.5817
endocytosis (GO:0006897)	105	21	4.16	+	5.04	1.24e-08	3.16e-06	5.50031
regulation of adaptive immune response based on somatic recombination of immune receptors built from immunoglobulin superfamily domains (GO:0002822)	1578	111	62.58	+	1.77	1.49e-08	3.74e-06	5.42713
regulation of lymphocyte activation (GO:0051249)	8	8	0.32	+	25.22	4.26e-08	1.05e-05	4.97881
regulation of adaptive immune response (GO:0002819)	2423	151	96.09	+	1.57	5.43e-08	1.32e-05	4.87943
immune effector process (GO:0002252)	95	19	3.77	+	5.04	6.1e-08	1.46e-05	4.83565
positive regulation of immune system process (GO:0002684)	3048	68	120.88	-	0.56	6.24e-08	1.47e-05	4.83268
regulation of leukocyte activation (GO:0002694)	3256	75	129.13	-	0.58	8.33e-08	1.93e-05	4.71444
innate immune response (GO:0045087)	98	19	3.89	+	4.89	9.36e-08	2.14e-05	4.66959
regulation of cell activation (GO:0050865)	126	21	5	+	4.2	1.94e-07	4.36e-05	4.36051
membrane organization (GO:0061024)	1441	98	57.15	+	1.71	5.65e-07	0.000126	3.89963
response to bacterium (GO:0009617)	3706	95	146.97	-	0.65	1.32e-06	0.00029	3.5376
defense response to other organism (GO:0098542)	3414	86	135.39	-	0.64	1.92e-06	0.000416	3.38091
regulation of immune system process (GO:0002682)	2249	135	89.19	+	1.51	2.48e-06	0.000528	3.27737
response to other organism (GO:0051707)	19	8	0.75	+	10.62	5.05e-06	0.00106	2.97469
response to external biotic stimulus (GO:0043207)	4784	135	189.72	-	0.71	5.42e-06	0.00111	2.95468
response to biotic stimulus (GO:0009607)	1578	30	62.58	-	0.48	5.32e-06	0.00111	2.95468
immune response (GO:0006955)	2546	60	100.97	-	0.59	7.68e-06	0.00155	2.80967
interspecies interaction between organisms (GO:0044419)	137	19	5.43	+	3.5	8.2e-06	0.00164	2.78516
defense response (GO:0006952)	1439	27	57.07	-	0.47	1.11e-05	0.00219	2.65956
vesicle-mediated transport (GO:0016192)	141	19	5.59	+	3.4	1.18e-05	0.00231	2.63639
immune system process (GO:0002376)	22	8	0.87	+	9.17	1.2e-05	0.00232	2.63451
positive regulation of response to stimulus (GO:0048584)	7367	231	292.16	-	0.79	1.25e-05	0.00238	2.62342
organic substance metabolic process (GO:0071704)	7302	229	289.58	-	0.79	1.42e-05	0.00267	2.57349
nitrogen compound metabolic process (GO:0006807)	1030	16	40.85	-	0.39	1.49e-05	0.00276	2.55909
multicellular organismal process (GO:0032501)	144	19	5.71	+	3.33	1.55e-05	0.00284	2.54668
metabolic process (GO:0008152)	1305	85	51.75	+	1.64	1.76e-05	0.0032	2.49485
cellular metabolic process (GO:0044237)	162	20	6.42	+	3.11	2.24e-05	0.00401	2.39686
macromolecule metabolic process (GO:0043170)	1741	37	69.04	-	0.54	2.54e-05	0.0044	2.35655
negative regulation of biological process (GO:0048519)	1740	37	69	-	0.54	2.53e-05	0.00445	2.35164
regulation of biological quality (GO:0065008)	192	22	7.61	+	2.89	2.53e-05	0.00449	2.34775
negative regulation of cellular process (GO:0048523)	1808	39	71.7	-	0.54	2.63e-05	0.00452	2.34486
regulation of cell communication (GO:0010646)	933	14	37	-	0.38	2.71e-05	0.00455	2.34199
regulation of signaling (GO:0023051)	5232	155	207.49	-	0.75	2.7e-05	0.00458	2.33913
regulation of signal transduction (GO:0009966)	1647	35	65.32	-	0.54	3.89e-05	0.00646	2.18977
positive regulation of metabolic process (GO:0009893)	983	16	38.98	-	0.41	4.51e-05	0.00742	2.1296
regulation of developmental process (GO:0050793)	1689	37	66.98	-	0.55	6.33e-05	0.0102	1.9914
positive regulation of macromolecule metabolic process (GO:0010604)	6428	201	254.92	-	0.79	6.32e-05	0.0103	1.98716
positive regulation of biosynthetic process (GO:0009891)	1075	19	42.63	-	0.45	6.76e-05	0.0108	1.96658
homeostatic process (GO:0042592)	1105	20	43.82	-	0.46	8.3e-05	0.0131	1.88273
positive regulation of macromolecule biosynthetic process (GO:0010557)	1069	19	42.39	-	0.45	8.85e-05	0.0138	1.86012
regulation of cellular protein metabolic process (GO:0032268)	1570	34	62.26	-	0.55	0.000108	0.0167	1.77728
positive regulation of cellular metabolic process (GO:0031325)	3909	112	155.02	-	0.72	0.000113	0.0174	1.75945
positive regulation of nitrogen compound metabolic process (GO:0051173)	2502	64	99.22	-	0.65	0.000123	0.0187	1.72816
regulation of multicellular organismal development (GO:2000026)	1889	45	74.91	-	0.6	0.000188	0.0282	1.54975
positive regulation of molecular function (GO:0044093)	192	20	7.61	+	2.63	0.00019	0.0283	1.54821
regulation of cell population proliferation (GO:0042127)	208	21	8.25	+	2.55	0.000197	0.029	1.5376
positive regulation of cellular protein metabolic process (GO:0032270)	1001	18	39.7	-	0.45	0.000208	0.0304	1.51713
regulation of protein modification process (GO:0031399)	94	13	3.73	+	3.49	0.000219	0.0317	1.49894
regulation of phosphate metabolic process (GO:0019220)	5	4	0.2	+	20.17	0.000227	0.0326	1.48678
regulation of phosphorus metabolic process (GO:0051174)	1491	33	59.13	-	0.56	0.000233	0.0332	1.47886
positive regulation of protein metabolic process (GO:0051247)	5194	160	205.98	-	0.78	0.00024	0.0338	1.47108
positive regulation of transcription by RNA polymerase II (GO:0045944)	6844	221	271.42	-	0.81	0.000248	0.0346	1.46092
positive regulation of protein modification process (GO:0031401)	27	7	1.07	+	6.54	0.00025	0.0347	1.45967
positive regulation of phosphorus metabolic process (GO:0010562)	1232	25	48.86	-	0.51	0.000255	0.035	1.45593
positive regulation of phosphate metabolic process (GO:0045937)	692	10	27.44	-	0.36	0.000274	0.0373	1.42829
regulation of phosphorylation (GO:0042325)	947	17	37.56	-	0.45	0.000281	0.0379	1.42136
regulation of protein phosphorylation (GO:0001932)	393	3	15.59	-	0.19	0.000283	0.0379	1.42136
positive regulation of catalytic activity (GO:0043085)	292	1	11.58	-	0.09	0.000294	0.0386	1.41341
positive regulation of protein phosphorylation (GO:0001934)	1739	41	68.97	-	0.59	0.000293	0.0389	1.41005
negative regulation of developmental process (GO:0051093)	1211	25	48.03	-	0.52	0.000318	0.0415	1.38195
regulation of cellular component movement (GO:0051270)	3204	90	127.06	-	0.71	0.000323	0.0418	1.37882
positive regulation of phosphorylation (GO:0042327)	1145	23	45.41	-	0.51	0.000385	0.0482	1.31695
regulation of cell motility (GO:2000145)	2785	76	110.45	-	0.69	0.000376	0.0483	1.31605
regulation of locomotion (GO:0040012)	3192	90	126.59	-	0.71	0.000382	0.0486	1.31336
regulation of cell migration (GO:0030334)	1145	23	45.41	-	0.51	0.000385	0.0486	1.31336
negative regulation of cell population proliferation (GO:0008285)	5781	183	229.26	-	0.8	0.000396	0.0493	1.30715
regulation of cellular amide metabolic process (GO:0034248)	1435	32	56.91	-	0.56	0.000404	0.0494	1.30627
production of molecular mediator of immune response (GO:0002440)	1690	40	67.02	-	0.6	0.000403	0.0497	1.30364
