# Supplementary material for: Genotypic analysis of the female BPH/5 mouse, a model of superimposed preeclampsia
Source: PLoS One. 2021 Jul 16;16(7):e0253453. doi: 10.1371/journal.pone.0253453 (PMC8284809; doi:10.1371/journal.pone.0253453)
Supplement: S4 Table — (XLSX) [file pone.0253453.s004.xlsx]

## Sheet: Sheet1
chrX_32560352_G/T	chrX:32560352	T	ENSMUSG00000118459	ENSMUST00000238237	Transcript	missense_variant	257	213	71	K/N	aaG/aaT	-	IMPACT=MODERATE;STRAND=1;SYMBOL=Btbd35f1;SYMBOL_SOURCE=MGI;BIOTYPE=protein_coding;ENSP=ENSMUSP00000158585
chrX_48109182_G/A	chrX:48109182	A	ENSMUSG00000037005	ENSMUST00000077775	Transcript	missense_variant	458	37	13	V/I	Gtt/Att	rs30141880	IMPACT=MODERATE;STRAND=1;SYMBOL=Xpnpep2;SYMBOL_SOURCE=MGI;BIOTYPE=protein_coding;ENSP=ENSMUSP00000076951
chrX_48109182_G/A	chrX:48109182	A	ENSMUSG00000037005	ENSMUST00000114998	Transcript	missense_variant	264	37	13	V/I	Gtt/Att	rs30141880	IMPACT=MODERATE;STRAND=1;SYMBOL=Xpnpep2;SYMBOL_SOURCE=MGI;BIOTYPE=protein_coding;ENSP=ENSMUSP00000110650
chrX_48109182_G/A	chrX:48109182	A	ENSMUSG00000037005	ENSMUST00000115000	Transcript	missense_variant	254	37	13	V/I	Gtt/Att	rs30141880	IMPACT=MODERATE;STRAND=1;SYMBOL=Xpnpep2;SYMBOL_SOURCE=MGI;BIOTYPE=protein_coding;ENSP=ENSMUSP00000110652
chrX_48416800_T/C	chrX:48416800	C	ENSMUSG00000031103	ENSMUST00000033429	Transcript	missense_variant	1296	1031	344	N/S	aAc/aGc	rs13483739	IMPACT=MODERATE;STRAND=-1;SYMBOL=Elf4;SYMBOL_SOURCE=MGI;BIOTYPE=protein_coding;ENSP=ENSMUSP00000033429;GENE_PHENO=1
chrX_48416800_T/C	chrX:48416800	C	ENSMUSG00000031103	ENSMUST00000114958	Transcript	missense_variant	1534	1031	344	N/S	aAc/aGc	rs13483739	IMPACT=MODERATE;STRAND=-1;SYMBOL=Elf4;SYMBOL_SOURCE=MGI;BIOTYPE=protein_coding;ENSP=ENSMUSP00000110608;GENE_PHENO=1
chrX_48416800_T/C	chrX:48416800	C	ENSMUSG00000031103	ENSMUST00000140486	Transcript	missense_variant	1296	1031	344	N/S	aAc/aGc	rs13483739	IMPACT=MODERATE;STRAND=-1;FLAGS=cds_end_NF;SYMBOL=Elf4;SYMBOL_SOURCE=MGI;BIOTYPE=protein_coding;ENSP=ENSMUSP00000118436;GENE_PHENO=1
chrX_49497218_G/A	chrX:49497218	A	ENSMUSG00000036198	ENSMUST00000042444	Transcript	missense_variant	1084	1054	352	V/I	Gtt/Att	rs31336254	IMPACT=MODERATE;STRAND=1;SYMBOL=Arhgap36;SYMBOL_SOURCE=MGI;BIOTYPE=protein_coding;ENSP=ENSMUSP00000040798;GENE_PHENO=1
chrX_49497218_G/A	chrX:49497218	A	ENSMUSG00000036198	ENSMUST00000114904	Transcript	missense_variant	1211	1054	352	V/I	Gtt/Att	rs31336254	IMPACT=MODERATE;STRAND=1;SYMBOL=Arhgap36;SYMBOL_SOURCE=MGI;BIOTYPE=protein_coding;ENSP=ENSMUSP00000110554;GENE_PHENO=1
chrX_49498632_T/A	chrX:49498632	A	ENSMUSG00000036198	ENSMUST00000114904	Transcript	missense_variant	1770	1613	538	V/E	gTa/gAa	rs31214442	IMPACT=MODERATE;STRAND=1;SYMBOL=Arhgap36;SYMBOL_SOURCE=MGI;BIOTYPE=protein_coding;ENSP=ENSMUSP00000110554;GENE_PHENO=1
chrX_49683903_C/A	chrX:49683903	A	ENSMUSG00000071764	ENSMUST00000096449	Transcript	missense_variant	400	400	134	L/M	Ctg/Atg	rs49543945	IMPACT=MODERATE;STRAND=1;SYMBOL=Olfr1320;SYMBOL_SOURCE=MGI;BIOTYPE=protein_coding;ENSP=ENSMUSP00000094186
chrX_49683903_C/A	chrX:49683903	A	ENSMUSG00000071764	ENSMUST00000214273	Transcript	missense_variant	1060	400	134	L/M	Ctg/Atg	rs49543945	IMPACT=MODERATE;STRAND=1;SYMBOL=Olfr1320;SYMBOL_SOURCE=MGI;BIOTYPE=protein_coding;ENSP=ENSMUSP00000150556
chrX_49683903_C/A	chrX:49683903	A	ENSMUSG00000071764	ENSMUST00000214375	Transcript	missense_variant	909	400	134	L/M	Ctg/Atg	rs49543945	IMPACT=MODERATE;STRAND=1;SYMBOL=Olfr1320;SYMBOL_SOURCE=MGI;BIOTYPE=protein_coding;ENSP=ENSMUSP00000149950
chrX_50603438_C/T	chrX:50603438	T	ENSMUSG00000085396	ENSMUST00000203933	Transcript	splice_donor_variant,non_coding_transcript_variant	-	-	-	-	-	rs30245297	IMPACT=HIGH;STRAND=-1;SYMBOL=Firre;SYMBOL_SOURCE=MGI;BIOTYPE=processed_transcript
chrX_52053586_C/T	chrX:52053586	T	ENSMUSG00000031119	ENSMUST00000033450	Transcript	missense_variant	2086	1609	537	A/T	Gca/Aca	rs31381097	IMPACT=MODERATE;STRAND=-1;SYMBOL=Gpc4;SYMBOL_SOURCE=MGI;BIOTYPE=protein_coding;ENSP=ENSMUSP00000033450;GENE_PHENO=1
chrX_53282571_G/A	chrX:53282571	A	ENSMUSG00000036013	ENSMUST00000114835	Transcript	missense_variant	323	235	79	G/S	Ggc/Agc	rs33880297	IMPACT=MODERATE;STRAND=1;SYMBOL=Fam122c;SYMBOL_SOURCE=MGI;BIOTYPE=protein_coding;ENSP=ENSMUSP00000110484;GENE_PHENO=1
chrX_53282571_G/A	chrX:53282571	A	ENSMUSG00000036013	ENSMUST00000124137	Transcript	missense_variant,NMD_transcript_variant	323	235	79	G/S	Ggc/Agc	rs33880297	IMPACT=MODERATE;STRAND=1;SYMBOL=Fam122c;SYMBOL_SOURCE=MGI;BIOTYPE=nonsense_mediated_decay;ENSP=ENSMUSP00000127499;GENE_PHENO=1
chrX_53282571_G/A	chrX:53282571	A	ENSMUSG00000036013	ENSMUST00000186314	Transcript	missense_variant	314	235	79	G/S	Ggc/Agc	rs33880297	IMPACT=MODERATE;STRAND=1;SYMBOL=Fam122c;SYMBOL_SOURCE=MGI;BIOTYPE=protein_coding;ENSP=ENSMUSP00000139776;GENE_PHENO=1
chrX_56496535_A/G	chrX:56496535	G	ENSMUSG00000035967	ENSMUST00000039374	Transcript	missense_variant	1636	1307	436	Q/R	cAa/cGa	rs29062684	IMPACT=MODERATE;STRAND=1;SYMBOL=Ints6l;SYMBOL_SOURCE=MGI;BIOTYPE=protein_coding;ENSP=ENSMUSP00000035379;GENE_PHENO=1
chrX_56496535_A/G	chrX:56496535	G	ENSMUSG00000035967	ENSMUST00000132428	Transcript	missense_variant,NMD_transcript_variant	1628	1307	436	Q/R	cAa/cGa	rs29062684	IMPACT=MODERATE;STRAND=1;SYMBOL=Ints6l;SYMBOL_SOURCE=MGI;BIOTYPE=nonsense_mediated_decay;ENSP=ENSMUSP00000138630;GENE_PHENO=1
chrX_56496535_A/G	chrX:56496535	G	ENSMUSG00000035967	ENSMUST00000143142	Transcript	missense_variant	637	638	213	Q/R	cAa/cGa	rs29062684	IMPACT=MODERATE;STRAND=1;FLAGS=cds_start_NF;SYMBOL=Ints6l;SYMBOL_SOURCE=MGI;BIOTYPE=protein_coding;ENSP=ENSMUSP00000118865;GENE_PHENO=1
chrX_56496535_A/G	chrX:56496535	G	ENSMUSG00000035967	ENSMUST00000186445	Transcript	missense_variant	1628	1307	436	Q/R	cAa/cGa	rs29062684	IMPACT=MODERATE;STRAND=1;SYMBOL=Ints6l;SYMBOL_SOURCE=MGI;BIOTYPE=protein_coding;ENSP=ENSMUSP00000139507;GENE_PHENO=1
chrX_57092486_G/A	chrX:57092486	A	ENSMUSG00000031131	ENSMUST00000033465	Transcript	missense_variant,splice_region_variant	477	214	72	G/R	Ggg/Agg	rs31755951	IMPACT=MODERATE;STRAND=1;SYMBOL=Vgll1;SYMBOL_SOURCE=MGI;BIOTYPE=protein_coding;ENSP=ENSMUSP00000033465
chrX_57092486_G/A	chrX:57092486	A	ENSMUSG00000031131	ENSMUST00000114745	Transcript	missense_variant,splice_region_variant	425	214	72	G/R	Ggg/Agg	rs31755951	IMPACT=MODERATE;STRAND=1;SYMBOL=Vgll1;SYMBOL_SOURCE=MGI;BIOTYPE=protein_coding;ENSP=ENSMUSP00000110393
chrX_57092486_G/A	chrX:57092486	A	ENSMUSG00000031131	ENSMUST00000114746	Transcript	missense_variant,splice_region_variant	347	214	72	G/R	Ggg/Agg	rs31755951	IMPACT=MODERATE;STRAND=1;SYMBOL=Vgll1;SYMBOL_SOURCE=MGI;BIOTYPE=protein_coding;ENSP=ENSMUSP00000110394
chrX_67690875_G/T	chrX:67690875	T	ENSMUSG00000079578	ENSMUST00000114675	Transcript	missense_variant	283	283	95	R/S	Cgc/Agc	-	IMPACT=MODERATE;STRAND=-1;SYMBOL=Gm1140;SYMBOL_SOURCE=MGI;BIOTYPE=protein_coding;ENSP=ENSMUSP00000110323
chrX_68892613_C/T	chrX:68892613	T	ENSMUSG00000056815	ENSMUST00000074894	Transcript	missense_variant	287	241	81	V/I	Gta/Ata	rs586624023	IMPACT=MODERATE;STRAND=-1;SYMBOL=Gm6812;SYMBOL_SOURCE=MGI;BIOTYPE=protein_coding;ENSP=ENSMUSP00000074433
chrX_69830745_C/T	chrX:69830745	T	ENSMUSG00000031189	ENSMUST00000033532	Transcript	missense_variant,splice_region_variant	1792	1294	432	P/S	Cca/Tca	rs29044836	IMPACT=MODERATE;STRAND=1;SYMBOL=Aff2;SYMBOL_SOURCE=MGI;BIOTYPE=protein_coding;ENSP=ENSMUSP00000033532;GENE_PHENO=1
chrX_69834239_G/T	chrX:69834239	T	ENSMUSG00000031189	ENSMUST00000033532	Transcript	missense_variant	2128	1630	544	A/S	Gct/Tct	rs47646439	IMPACT=MODERATE;STRAND=1;SYMBOL=Aff2;SYMBOL_SOURCE=MGI;BIOTYPE=protein_coding;ENSP=ENSMUSP00000033532;GENE_PHENO=1
chrX_69834798_G/A	chrX:69834798	A	ENSMUSG00000031189	ENSMUST00000033532	Transcript	missense_variant	2687	2189	730	S/N	aGc/aAc	rs13483812	IMPACT=MODERATE;STRAND=1;SYMBOL=Aff2;SYMBOL_SOURCE=MGI;BIOTYPE=protein_coding;ENSP=ENSMUSP00000033532;GENE_PHENO=1
chrX_71118400_T/G	chrX:71118400	G	ENSMUSG00000059401	ENSMUST00000082088	Transcript	missense_variant	1173	1016	339	F/C	tTc/tGc	rs3160981	IMPACT=MODERATE;STRAND=1;SYMBOL=Mamld1;SYMBOL_SOURCE=MGI;BIOTYPE=protein_coding;ENSP=ENSMUSP00000080737;GENE_PHENO=1
chrX_71118400_T/G	chrX:71118400	G	ENSMUSG00000059401	ENSMUST00000114629	Transcript	missense_variant	1173	1016	339	F/C	tTc/tGc	rs3160981	IMPACT=MODERATE;STRAND=1;SYMBOL=Mamld1;SYMBOL_SOURCE=MGI;BIOTYPE=protein_coding;ENSP=ENSMUSP00000110276;GENE_PHENO=1
chrX_71118400_T/G	chrX:71118400	G	ENSMUSG00000059401	ENSMUST00000239162	Transcript	missense_variant	1189	1016	339	F/C	tTc/tGc	rs3160981	IMPACT=MODERATE;STRAND=1;SYMBOL=Mamld1;SYMBOL_SOURCE=MGI;BIOTYPE=protein_coding;ENSP=ENSMUSP00000159081;GENE_PHENO=1
chrX_71118816_-/CAG	chrX:71118815-71118816	CAG	ENSMUSG00000059401	ENSMUST00000082088	Transcript	inframe_insertion	1588-1589	1431-1432	477-478	-/Q	-/CAG	rs217127321	IMPACT=MODERATE;STRAND=1;SYMBOL=Mamld1;SYMBOL_SOURCE=MGI;BIOTYPE=protein_coding;ENSP=ENSMUSP00000080737;GENE_PHENO=1
chrX_71118816_-/CAG	chrX:71118815-71118816	CAG	ENSMUSG00000059401	ENSMUST00000114629	Transcript	inframe_insertion	1588-1589	1431-1432	477-478	-/Q	-/CAG	rs217127321	IMPACT=MODERATE;STRAND=1;SYMBOL=Mamld1;SYMBOL_SOURCE=MGI;BIOTYPE=protein_coding;ENSP=ENSMUSP00000110276;GENE_PHENO=1
chrX_71118816_-/CAG	chrX:71118815-71118816	CAG	ENSMUSG00000059401	ENSMUST00000239162	Transcript	inframe_insertion	1604-1605	1431-1432	477-478	-/Q	-/CAG	rs217127321	IMPACT=MODERATE;STRAND=1;SYMBOL=Mamld1;SYMBOL_SOURCE=MGI;BIOTYPE=protein_coding;ENSP=ENSMUSP00000159081;GENE_PHENO=1
chrX_72222733_G/C	chrX:72222733	C	ENSMUSG00000033343	ENSMUST00000048675	Transcript	missense_variant	717	717	239	Q/H	caG/caC	rs33877489	IMPACT=MODERATE;STRAND=1;FLAGS=cds_end_NF;SYMBOL=Magea4;SYMBOL_SOURCE=MGI;BIOTYPE=protein_coding;ENSP=ENSMUSP00000046715
chrX_72257804_C/T	chrX:72257804	T	ENSMUSG00000031340	ENSMUST00000064780	Transcript	missense_variant	2501	2399	800	R/H	cGt/cAt	rs3161142	IMPACT=MODERATE;STRAND=-1;SYMBOL=Gabre;SYMBOL_SOURCE=MGI;BIOTYPE=protein_coding;ENSP=ENSMUSP00000066543;GENE_PHENO=1
chrX_72270043_-/CTCCGG	chrX:72270042-72270043	CTCCGG	ENSMUSG00000031340	ENSMUST00000064780	Transcript	inframe_insertion	1251-1252	1149-1150	383-384	-/PE	-/CCGGAG	-	IMPACT=MODERATE;STRAND=-1;SYMBOL=Gabre;SYMBOL_SOURCE=MGI;BIOTYPE=protein_coding;ENSP=ENSMUSP00000066543;GENE_PHENO=1
chrX_72270160_AGGCTC/-	chrX:72270160-72270165	-	ENSMUSG00000031340	ENSMUST00000064780	Transcript	inframe_deletion	1129-1134	1027-1032	343-344	EP/-	GAGCCT/-	-	IMPACT=MODERATE;STRAND=-1;SYMBOL=Gabre;SYMBOL_SOURCE=MGI;BIOTYPE=protein_coding;ENSP=ENSMUSP00000066543;GENE_PHENO=1
chrX_72270257_GGCTGGGGCTCA/-	chrX:72270257-72270268	-	ENSMUSG00000031340	ENSMUST00000064780	Transcript	inframe_deletion	1026-1037	924-935	308-312	PEPQP/P	ccTGAGCCCCAGCCa/cca	-	IMPACT=MODERATE;STRAND=-1;SYMBOL=Gabre;SYMBOL_SOURCE=MGI;BIOTYPE=protein_coding;ENSP=ENSMUSP00000066543;GENE_PHENO=1
chrX_72270418_-/AGGCTG	chrX:72270417-72270418	AGGCTG	ENSMUSG00000031340	ENSMUST00000064780	Transcript	inframe_insertion	876-877	774-775	258-259	-/QP	-/CAGCCT	rs248660734	IMPACT=MODERATE;STRAND=-1;SYMBOL=Gabre;SYMBOL_SOURCE=MGI;BIOTYPE=protein_coding;ENSP=ENSMUSP00000066543;GENE_PHENO=1
chrX_72270761_-/GGCTCT	chrX:72270760-72270761	GGCTCT	ENSMUSG00000031340	ENSMUST00000064780	Transcript	inframe_insertion	533-534	431-432	144	P/PEP	cct/ccAGAGCCt	-	IMPACT=MODERATE;STRAND=-1;SYMBOL=Gabre;SYMBOL_SOURCE=MGI;BIOTYPE=protein_coding;ENSP=ENSMUSP00000066543;GENE_PHENO=1
chrX_72382557_A/G	chrX:72382557	G	ENSMUSG00000043453	ENSMUST00000088481	Transcript	missense_variant	1134	830	277	F/S	tTc/tCc	rs29041437	IMPACT=MODERATE;STRAND=-1;SYMBOL=Magea10;SYMBOL_SOURCE=MGI;BIOTYPE=protein_coding;ENSP=ENSMUSP00000085832
chrX_73002652_G/T	chrX:73002652	T	ENSMUSG00000031351	ENSMUST00000114546	Transcript	missense_variant	917	713	238	R/L	cGa/cTa	rs29038380	IMPACT=MODERATE;STRAND=1;SYMBOL=Zfp185;SYMBOL_SOURCE=MGI;BIOTYPE=protein_coding;ENSP=ENSMUSP00000110193
chrX_73002652_G/T	chrX:73002652	T	ENSMUSG00000031351	ENSMUST00000164800	Transcript	missense_variant	941	716	239	R/L	cGa/cTa	rs29038380	IMPACT=MODERATE;STRAND=1;SYMBOL=Zfp185;SYMBOL_SOURCE=MGI;BIOTYPE=protein_coding;ENSP=ENSMUSP00000126066
chrX_73012574_A/T	chrX:73012574	T	ENSMUSG00000031351	ENSMUST00000114546	Transcript	missense_variant	1145	941	314	Q/L	cAg/cTg	rs33870890	IMPACT=MODERATE;STRAND=1;SYMBOL=Zfp185;SYMBOL_SOURCE=MGI;BIOTYPE=protein_coding;ENSP=ENSMUSP00000110193
chrX_73012574_A/T	chrX:73012574	T	ENSMUSG00000031351	ENSMUST00000164800	Transcript	missense_variant	1169	944	315	Q/L	cAg/cTg	rs33870890	IMPACT=MODERATE;STRAND=1;SYMBOL=Zfp185;SYMBOL_SOURCE=MGI;BIOTYPE=protein_coding;ENSP=ENSMUSP00000126066
chrX_73015776_A/G	chrX:73015776	G	ENSMUSG00000031351	ENSMUST00000114546	Transcript	missense_variant	1237	1033	345	I/V	Atc/Gtc	rs13483822	IMPACT=MODERATE;STRAND=1;SYMBOL=Zfp185;SYMBOL_SOURCE=MGI;BIOTYPE=protein_coding;ENSP=ENSMUSP00000110193
chrX_73015776_A/G	chrX:73015776	G	ENSMUSG00000031351	ENSMUST00000164800	Transcript	missense_variant	1261	1036	346	I/V	Atc/Gtc	rs13483822	IMPACT=MODERATE;STRAND=1;SYMBOL=Zfp185;SYMBOL_SOURCE=MGI;BIOTYPE=protein_coding;ENSP=ENSMUSP00000126066
chrX_73018414_G/C	chrX:73018414	C	ENSMUSG00000031351	ENSMUST00000114546	Transcript	missense_variant	1432	1228	410	A/P	Gcc/Ccc	rs31256282	IMPACT=MODERATE;STRAND=1;SYMBOL=Zfp185;SYMBOL_SOURCE=MGI;BIOTYPE=protein_coding;ENSP=ENSMUSP00000110193
chrX_73018414_G/C	chrX:73018414	C	ENSMUSG00000031351	ENSMUST00000164800	Transcript	missense_variant	1456	1231	411	A/P	Gcc/Ccc	rs31256282	IMPACT=MODERATE;STRAND=1;SYMBOL=Zfp185;SYMBOL_SOURCE=MGI;BIOTYPE=protein_coding;ENSP=ENSMUSP00000126066
chrX_73157992_G/A	chrX:73157992	A	ENSMUSG00000072479	ENSMUST00000097221	Transcript	missense_variant	763	640	214	D/N	Gat/Aat	rs51341718	IMPACT=MODERATE;STRAND=1;SYMBOL=Xlr5b;SYMBOL_SOURCE=MGI;BIOTYPE=protein_coding;ENSP=ENSMUSP00000110163
chrX_73157992_G/A	chrX:73157992	A	ENSMUSG00000072479	ENSMUST00000114518	Transcript	missense_variant	772	640	214	D/N	Gat/Aat	rs51341718	IMPACT=MODERATE;STRAND=1;SYMBOL=Xlr5b;SYMBOL_SOURCE=MGI;BIOTYPE=protein_coding;ENSP=ENSMUSP00000110164
chrX_73158004_G/T	chrX:73158004	T	ENSMUSG00000072479	ENSMUST00000097221	Transcript	missense_variant	775	652	218	A/S	Gcc/Tcc	rs1134671125	IMPACT=MODERATE;STRAND=1;SYMBOL=Xlr5b;SYMBOL_SOURCE=MGI;BIOTYPE=protein_coding;ENSP=ENSMUSP00000110163
chrX_73158004_G/T	chrX:73158004	T	ENSMUSG00000072479	ENSMUST00000114518	Transcript	missense_variant	784	652	218	A/S	Gcc/Tcc	rs1134671125	IMPACT=MODERATE;STRAND=1;SYMBOL=Xlr5b;SYMBOL_SOURCE=MGI;BIOTYPE=protein_coding;ENSP=ENSMUSP00000110164
chrX_73194308_T/G	chrX:73194308	G	ENSMUSG00000073125	ENSMUST00000101486	Transcript	splice_donor_variant	-	-	-	-	-	rs216554825	IMPACT=HIGH;STRAND=1;SYMBOL=Xlr3b;SYMBOL_SOURCE=MGI;BIOTYPE=protein_coding;ENSP=ENSMUSP00000099026
chrX_73194308_T/G	chrX:73194308	G	ENSMUSG00000073125	ENSMUST00000137641	Transcript	splice_donor_variant,non_coding_transcript_variant	-	-	-	-	-	rs216554825	IMPACT=HIGH;STRAND=1;SYMBOL=Xlr3b;SYMBOL_SOURCE=MGI;BIOTYPE=retained_intron
chrX_73198370_T/G	chrX:73198370	G	ENSMUSG00000073125	ENSMUST00000101486	Transcript	missense_variant	473	414	138	H/Q	caT/caG	rs258583039	IMPACT=MODERATE;STRAND=1;SYMBOL=Xlr3b;SYMBOL_SOURCE=MGI;BIOTYPE=protein_coding;ENSP=ENSMUSP00000099026
chrX_73422343_A/G	chrX:73422343	G	ENSMUSG00000031374	ENSMUST00000033740	Transcript	missense_variant	1112	941	314	Y/C	tAt/tGt	rs224271929	IMPACT=MODERATE;STRAND=1;SYMBOL=Zfp92;SYMBOL_SOURCE=MGI;BIOTYPE=protein_coding;ENSP=ENSMUSP00000033740;GENE_PHENO=1
chrX_73422343_A/G	chrX:73422343	G	ENSMUSG00000031374	ENSMUST00000086470	Transcript	missense_variant	1145	941	314	Y/C	tAt/tGt	rs224271929	IMPACT=MODERATE;STRAND=1;SYMBOL=Zfp92;SYMBOL_SOURCE=MGI;BIOTYPE=protein_coding;ENSP=ENSMUSP00000083661;GENE_PHENO=1
chrX_74177399_A/G	chrX:74177399	G	ENSMUSG00000031397	ENSMUST00000010127	Transcript	missense_variant	141	110	37	K/R	aAg/aGg	rs29037445	IMPACT=MODERATE;STRAND=1;SYMBOL=Tktl1;SYMBOL_SOURCE=MGI;BIOTYPE=protein_coding;ENSP=ENSMUSP00000010127;GENE_PHENO=1
chrX_74177399_A/G	chrX:74177399	G	ENSMUSG00000031397	ENSMUST00000156959	Transcript	missense_variant,NMD_transcript_variant	110	110	37	K/R	aAg/aGg	rs29037445	IMPACT=MODERATE;STRAND=1;SYMBOL=Tktl1;SYMBOL_SOURCE=MGI;BIOTYPE=nonsense_mediated_decay;ENSP=ENSMUSP00000117388;GENE_PHENO=1
chrX_74227502_A/G	chrX:74227502	G	ENSMUSG00000031328	ENSMUST00000033699	Transcript	missense_variant	6877	6758	2253	V/A	gTt/gCt	rs3166685	IMPACT=MODERATE;STRAND=-1;SYMBOL=Flna;SYMBOL_SOURCE=MGI;BIOTYPE=protein_coding;ENSP=ENSMUSP00000033699;GENE_PHENO=1
chrX_74227502_A/G	chrX:74227502	G	ENSMUSG00000031328	ENSMUST00000101454	Transcript	missense_variant	6832	6734	2245	V/A	gTt/gCt	rs3166685	IMPACT=MODERATE;STRAND=-1;SYMBOL=Flna;SYMBOL_SOURCE=MGI;BIOTYPE=protein_coding;ENSP=ENSMUSP00000098997;GENE_PHENO=1
chrX_74227502_A/G	chrX:74227502	G	ENSMUSG00000031328	ENSMUST00000114299	Transcript	missense_variant	6941	6734	2245	V/A	gTt/gCt	rs3166685	IMPACT=MODERATE;STRAND=-1;SYMBOL=Flna;SYMBOL_SOURCE=MGI;BIOTYPE=protein_coding;ENSP=ENSMUSP00000109938;GENE_PHENO=1
chrX_74227502_A/G	chrX:74227502	G	ENSMUSG00000031328	ENSMUST00000130007	Transcript	missense_variant	6566	6566	2189	V/A	gTt/gCt	rs3166685	IMPACT=MODERATE;STRAND=-1;FLAGS=cds_start_NF;SYMBOL=Flna;SYMBOL_SOURCE=MGI;BIOTYPE=protein_coding;ENSP=ENSMUSP00000121082;GENE_PHENO=1
chrX_74227502_A/G	chrX:74227502	G	ENSMUSG00000031328	ENSMUST00000150554	Transcript	missense_variant	578	578	193	V/A	gTt/gCt	rs3166685	IMPACT=MODERATE;STRAND=-1;FLAGS=cds_start_NF,cds_end_NF;SYMBOL=Flna;SYMBOL_SOURCE=MGI;BIOTYPE=protein_coding;ENSP=ENSMUSP00000116758;GENE_PHENO=1
chrX_74306865_A/G	chrX:74306865	G	ENSMUSG00000015291	ENSMUST00000015435	Transcript	missense_variant	573	174	58	I/M	atA/atG	rs29035837	IMPACT=MODERATE;STRAND=1;SYMBOL=Gdi1;SYMBOL_SOURCE=MGI;BIOTYPE=protein_coding;ENSP=ENSMUSP00000015435;GENE_PHENO=1
chrX_74306865_A/G	chrX:74306865	G	ENSMUSG00000015291	ENSMUST00000153141	Transcript	missense_variant	401	108	36	I/M	atA/atG	rs29035837	IMPACT=MODERATE;STRAND=1;FLAGS=cds_end_NF;SYMBOL=Gdi1;SYMBOL_SOURCE=MGI;BIOTYPE=protein_coding;ENSP=ENSMUSP00000119805;GENE_PHENO=1
chrX_74999980_-/TTC	chrX:74999979-74999980	TTC	ENSMUSG00000032750	ENSMUST00000037374	Transcript	inframe_insertion	1705-1706	1539-1540	513-514	-/E	-/GAA	rs218345284	IMPACT=MODERATE;STRAND=-1;SYMBOL=Gab3;SYMBOL_SOURCE=MGI;BIOTYPE=protein_coding;ENSP=ENSMUSP00000041951;GENE_PHENO=1
chrX_74999980_-/TTC	chrX:74999979-74999980	TTC	ENSMUSG00000032750	ENSMUST00000114104	Transcript	inframe_insertion	1557-1558	1539-1540	513-514	-/E	-/GAA	rs218345284	IMPACT=MODERATE;STRAND=-1;SYMBOL=Gab3;SYMBOL_SOURCE=MGI;BIOTYPE=protein_coding;ENSP=ENSMUSP00000109739;GENE_PHENO=1
chrX_74999980_-/TTC	chrX:74999979-74999980	TTC	ENSMUSG00000032750	ENSMUST00000114109	Transcript	inframe_insertion	705-706	348-349	116-117	-/E	-/GAA	rs218345284	IMPACT=MODERATE;STRAND=-1;SYMBOL=Gab3;SYMBOL_SOURCE=MGI;BIOTYPE=protein_coding;ENSP=ENSMUSP00000109744;GENE_PHENO=1
chrX_76583396_C/T	chrX:76583396	T	ENSMUSG00000079525	ENSMUST00000114054	Transcript	missense_variant	217	49	17	A/T	Gcc/Acc	rs13483835	IMPACT=MODERATE;STRAND=-1;SYMBOL=Cldn34d;SYMBOL_SOURCE=MGI;BIOTYPE=protein_coding;ENSP=ENSMUSP00000109688
chrX_81420560_T/C	chrX:81420560	C	ENSMUSG00000060673	ENSMUST00000080083	Transcript	missense_variant	1659	1540	514	N/D	Aat/Gat	rs29123685	IMPACT=MODERATE;STRAND=-1;SYMBOL=4930595M18Rik;SYMBOL_SOURCE=MGI;BIOTYPE=protein_coding;ENSP=ENSMUSP00000078984
chrX_81420739_C/T	chrX:81420739	T	ENSMUSG00000060673	ENSMUST00000080083	Transcript	missense_variant	1480	1361	454	R/Q	cGa/cAa	rs29123232	IMPACT=MODERATE;STRAND=-1;SYMBOL=4930595M18Rik;SYMBOL_SOURCE=MGI;BIOTYPE=protein_coding;ENSP=ENSMUSP00000078984
chrX_86250751_T/C	chrX:86250751	C	ENSMUSG00000035427	ENSMUST00000096378	Transcript	stop_retained_variant	1906	1671	557	*	taA/taG	-	IMPACT=LOW;STRAND=-1;SYMBOL=Mageb4;SYMBOL_SOURCE=MGI;BIOTYPE=protein_coding;ENSP=ENSMUSP00000094107
chrX_86250751_T/C	chrX:86250751	C	ENSMUSG00000035427	ENSMUST00000113969	Transcript	stop_retained_variant	1906	1671	557	*	taA/taG	-	IMPACT=LOW;STRAND=-1;SYMBOL=Mageb4;SYMBOL_SOURCE=MGI;BIOTYPE=protein_coding;ENSP=ENSMUSP00000109602
chrX_94636845_T/G	chrX:94636845	G	ENSMUSG00000071723	ENSMUST00000096368	Transcript	missense_variant	777	589	197	S/A	Tcc/Gcc	rs29069907	IMPACT=MODERATE;STRAND=1;SYMBOL=Gspt2;SYMBOL_SOURCE=MGI;BIOTYPE=protein_coding;ENSP=ENSMUSP00000109523;GENE_PHENO=1
chrX_95427284_TTCTTCTTC/-	chrX:95427284-95427292	-	ENSMUSG00000050332	ENSMUST00000084535	Transcript	inframe_deletion	1522-1530	1219-1227	407-409	EEE/-	GAAGAAGAA/-	-	IMPACT=MODERATE;STRAND=-1;SYMBOL=Amer1;SYMBOL_SOURCE=MGI;BIOTYPE=protein_coding;ENSP=ENSMUSP00000109502;GENE_PHENO=1
chrX_96307632_A/G	chrX:96307632	G	ENSMUSG00000045802	ENSMUST00000059003	Transcript	missense_variant	1370	1370	457	L/P	cTa/cCa	rs13483893	IMPACT=MODERATE;STRAND=-1;SYMBOL=Hsf3;SYMBOL_SOURCE=MGI;BIOTYPE=protein_coding;ENSP=ENSMUSP00000052508
chrX_96338532_T/G	chrX:96338532	G	ENSMUSG00000045802	ENSMUST00000059003	Transcript	missense_variant	221	221	74	K/T	aAg/aCg	rs29084788	IMPACT=MODERATE;STRAND=-1;SYMBOL=Hsf3;SYMBOL_SOURCE=MGI;BIOTYPE=protein_coding;ENSP=ENSMUSP00000052508
chrX_96338532_T/G	chrX:96338532	G	ENSMUSG00000045802	ENSMUST00000119035	Transcript	missense_variant	149	17	6	K/T	aAg/aCg	rs29084788	IMPACT=MODERATE;STRAND=-1;SYMBOL=Hsf3;SYMBOL_SOURCE=MGI;BIOTYPE=protein_coding;ENSP=ENSMUSP00000114018
chrX_96338532_T/G	chrX:96338532	G	ENSMUSG00000045802	ENSMUST00000164693	Transcript	missense_variant	721	188	63	K/T	aAg/aCg	rs29084788	IMPACT=MODERATE;STRAND=-1;SYMBOL=Hsf3;SYMBOL_SOURCE=MGI;BIOTYPE=protein_coding;ENSP=ENSMUSP00000132248
chrX_96338532_T/G	chrX:96338532	G	ENSMUSG00000045802	ENSMUST00000179832	Transcript	missense_variant	119	17	6	K/T	aAg/aCg	rs29084788	IMPACT=MODERATE;STRAND=-1;SYMBOL=Hsf3;SYMBOL_SOURCE=MGI;BIOTYPE=protein_coding;ENSP=ENSMUSP00000137314
chrX_96499054_A/G	chrX:96499054	G	ENSMUSG00000031209	ENSMUST00000033553	Transcript	missense_variant	2362	1778	593	N/S	aAt/aGt	rs13483894	IMPACT=MODERATE;STRAND=1;SYMBOL=Heph;SYMBOL_SOURCE=MGI;BIOTYPE=protein_coding;ENSP=ENSMUSP00000033553;GENE_PHENO=1
chrX_96499054_A/G	chrX:96499054	G	ENSMUSG00000031209	ENSMUST00000079322	Transcript	missense_variant	2124	1652	551	N/S	aAt/aGt	rs13483894	IMPACT=MODERATE;STRAND=1;SYMBOL=Heph;SYMBOL_SOURCE=MGI;BIOTYPE=protein_coding;ENSP=ENSMUSP00000078301;GENE_PHENO=1
chrX_96499054_A/G	chrX:96499054	G	ENSMUSG00000031209	ENSMUST00000113838	Transcript	missense_variant	2233	1778	593	N/S	aAt/aGt	rs13483894	IMPACT=MODERATE;STRAND=1;SYMBOL=Heph;SYMBOL_SOURCE=MGI;BIOTYPE=protein_coding;ENSP=ENSMUSP00000109469;GENE_PHENO=1
chrX_99066509_-/GAG	chrX:99066508-99066509	GAG	ENSMUSG00000031216	ENSMUST00000036606	Transcript	inframe_insertion	1383-1384	1008-1009	336-337	-/E	-/GAG	-	IMPACT=MODERATE;STRAND=1;SYMBOL=Stard8;SYMBOL_SOURCE=MGI;BIOTYPE=protein_coding;ENSP=ENSMUSP00000044491
chrX_99066758_A/G	chrX:99066758	G	ENSMUSG00000031216	ENSMUST00000036606	Transcript	missense_variant	1633	1258	420	T/A	Act/Gct	rs29084025	IMPACT=MODERATE;STRAND=1;SYMBOL=Stard8;SYMBOL_SOURCE=MGI;BIOTYPE=protein_coding;ENSP=ENSMUSP00000044491
chrX_99821359_-/GCCGCC	chrX:99821358-99821359	GCCGCC	ENSMUSG00000071719	ENSMUST00000096363	Transcript	inframe_insertion	338-339	290-291	97	L/LPP	ctg/ctGCCGCCg	rs227344774	IMPACT=MODERATE;STRAND=1;SYMBOL=Tmem28;SYMBOL_SOURCE=MGI;BIOTYPE=protein_coding;ENSP=ENSMUSP00000094090
chrX_100718546_A/G	chrX:100718546	G	ENSMUSG00000034311	ENSMUST00000048962	Transcript	missense_variant	3863	3131	1044	E/G	gAg/gGg	rs8278791	IMPACT=MODERATE;STRAND=1;SYMBOL=Kif4;SYMBOL_SOURCE=MGI;BIOTYPE=protein_coding;ENSP=ENSMUSP00000048383;GENE_PHENO=1
chrX_100718549_G/A	chrX:100718549	A	ENSMUSG00000034311	ENSMUST00000048962	Transcript	missense_variant	3866	3134	1045	G/E	gGg/gAg	rs8278790	IMPACT=MODERATE;STRAND=1;SYMBOL=Kif4;SYMBOL_SOURCE=MGI;BIOTYPE=protein_coding;ENSP=ENSMUSP00000048383;GENE_PHENO=1
chrX_100726507_G/A	chrX:100726507	A	ENSMUSG00000034311	ENSMUST00000048962	Transcript	missense_variant	4276	3544	1182	V/M	Gtg/Atg	rs31162722	IMPACT=MODERATE;STRAND=1;SYMBOL=Kif4;SYMBOL_SOURCE=MGI;BIOTYPE=protein_coding;ENSP=ENSMUSP00000048383;GENE_PHENO=1
chrX_101793312_-/GGCAGA	chrX:101793311-101793312	GGCAGA	ENSMUSG00000045010	ENSMUST00000147742	Transcript	inframe_insertion	1112-1113	984-985	328-329	-/SA	-/TCTGCC	-	IMPACT=MODERATE;STRAND=-1;SYMBOL=Gm4779;SYMBOL_SOURCE=MGI;BIOTYPE=protein_coding;ENSP=ENSMUSP00000147427
chrX_102818421_A/G	chrX:102818421	G	ENSMUSG00000082783	ENSMUST00000117072	Transcript	splice_donor_variant,non_coding_transcript_variant	-	-	-	-	-	rs245548189	IMPACT=HIGH;STRAND=1;SYMBOL=Gm9126;SYMBOL_SOURCE=MGI;BIOTYPE=unprocessed_pseudogene
chrX_102864679_T/A	chrX:102864679	A	ENSMUSG00000032894	ENSMUST00000048061	Transcript	missense_variant	328	98	33	D/V	gAc/gTc	rs31060216	IMPACT=MODERATE;STRAND=-1;SYMBOL=1700031F05Rik;SYMBOL_SOURCE=MGI;BIOTYPE=protein_coding;ENSP=ENSMUSP00000044360
chrX_102864679_T/A	chrX:102864679	A	ENSMUSG00000032894	ENSMUST00000124592	Transcript	missense_variant,NMD_transcript_variant	271	98	33	D/V	gAc/gTc	rs31060216	IMPACT=MODERATE;STRAND=-1;SYMBOL=1700031F05Rik;SYMBOL_SOURCE=MGI;BIOTYPE=nonsense_mediated_decay;ENSP=ENSMUSP00000136319
chrX_102909293_G/T	chrX:102909293	T	ENSMUSG00000079476	ENSMUST00000113602	Transcript	missense_variant	210	142	48	A/S	Gca/Tca	rs31824707	IMPACT=MODERATE;STRAND=1;SYMBOL=1700011M02Rik;SYMBOL_SOURCE=MGI;BIOTYPE=protein_coding;ENSP=ENSMUSP00000109232
chrX_105830896_C/T	chrX:105830896	T	ENSMUSG00000031229	ENSMUST00000113573	Transcript	missense_variant	6141	5857	1953	V/M	Gtg/Atg	rs29074368	IMPACT=MODERATE;STRAND=-1;SYMBOL=Atrx;SYMBOL_SOURCE=MGI;BIOTYPE=protein_coding;ENSP=ENSMUSP00000109203;GENE_PHENO=1
chrX_106088410_T/C	chrX:106088410	C	ENSMUSG00000033792	ENSMUST00000055941	Transcript	missense_variant	1488	1412	471	L/P	cTa/cCa	rs13483926	IMPACT=MODERATE;STRAND=1;SYMBOL=Atp7a;SYMBOL_SOURCE=MGI;BIOTYPE=protein_coding;ENSP=ENSMUSP00000058840;GENE_PHENO=1
chrX_106088410_T/C	chrX:106088410	C	ENSMUSG00000033792	ENSMUST00000113557	Transcript	missense_variant	1531	1409	470	L/P	cTa/cCa	rs13483926	IMPACT=MODERATE;STRAND=1;SYMBOL=Atp7a;SYMBOL_SOURCE=MGI;BIOTYPE=protein_coding;ENSP=ENSMUSP00000109186;GENE_PHENO=1
chrX_106118378_G/A	chrX:106118378	A	ENSMUSG00000033792	ENSMUST00000055941	Transcript	missense_variant	3837	3761	1254	R/Q	cGg/cAg	rs247587933	IMPACT=MODERATE;STRAND=1;SYMBOL=Atp7a;SYMBOL_SOURCE=MGI;BIOTYPE=protein_coding;ENSP=ENSMUSP00000058840;GENE_PHENO=1
chrX_106118378_G/A	chrX:106118378	A	ENSMUSG00000033792	ENSMUST00000113557	Transcript	missense_variant	3880	3758	1253	R/Q	cGg/cAg	rs247587933	IMPACT=MODERATE;STRAND=1;SYMBOL=Atp7a;SYMBOL_SOURCE=MGI;BIOTYPE=protein_coding;ENSP=ENSMUSP00000109186;GENE_PHENO=1
chrX_111450299_C/T	chrX:111450299	T	ENSMUSG00000025665	ENSMUST00000065976	Transcript	missense_variant	250	185	62	R/H	cGc/cAc	rs31308852	IMPACT=MODERATE;STRAND=-1;SYMBOL=Rps6ka6;SYMBOL_SOURCE=MGI;BIOTYPE=protein_coding;ENSP=ENSMUSP00000068483;GENE_PHENO=1
chrX_111450299_C/T	chrX:111450299	T	ENSMUSG00000025665	ENSMUST00000082034	Transcript	missense_variant	422	422	141	R/H	cGc/cAc	rs31308852	IMPACT=MODERATE;STRAND=-1;SYMBOL=Rps6ka6;SYMBOL_SOURCE=MGI;BIOTYPE=protein_coding;ENSP=ENSMUSP00000080694;GENE_PHENO=1
chrX_111450299_C/T	chrX:111450299	T	ENSMUSG00000025665	ENSMUST00000096348	Transcript	missense_variant	402	185	62	R/H	cGc/cAc	rs31308852	IMPACT=MODERATE;STRAND=-1;SYMBOL=Rps6ka6;SYMBOL_SOURCE=MGI;BIOTYPE=protein_coding;ENSP=ENSMUSP00000094073;GENE_PHENO=1
chrX_111450299_C/T	chrX:111450299	T	ENSMUSG00000025665	ENSMUST00000113428	Transcript	missense_variant	402	185	62	R/H	cGc/cAc	rs31308852	IMPACT=MODERATE;STRAND=-1;SYMBOL=Rps6ka6;SYMBOL_SOURCE=MGI;BIOTYPE=protein_coding;ENSP=ENSMUSP00000109055;GENE_PHENO=1
chrX_111450299_C/T	chrX:111450299	T	ENSMUSG00000025665	ENSMUST00000123213	Transcript	missense_variant	493	185	62	R/H	cGc/cAc	rs31308852	IMPACT=MODERATE;STRAND=-1;FLAGS=cds_end_NF;SYMBOL=Rps6ka6;SYMBOL_SOURCE=MGI;BIOTYPE=protein_coding;ENSP=ENSMUSP00000118075;GENE_PHENO=1
chrX_111450299_C/T	chrX:111450299	T	ENSMUSG00000025665	ENSMUST00000123951	Transcript	missense_variant	579	422	141	R/H	cGc/cAc	rs31308852	IMPACT=MODERATE;STRAND=-1;FLAGS=cds_end_NF;SYMBOL=Rps6ka6;SYMBOL_SOURCE=MGI;BIOTYPE=protein_coding;ENSP=ENSMUSP00000115975;GENE_PHENO=1
chrX_111450299_C/T	chrX:111450299	T	ENSMUSG00000025665	ENSMUST00000128819	Transcript	missense_variant	513	422	141	R/H	cGc/cAc	rs31308852	IMPACT=MODERATE;STRAND=-1;FLAGS=cds_end_NF;SYMBOL=Rps6ka6;SYMBOL_SOURCE=MGI;BIOTYPE=protein_coding;ENSP=ENSMUSP00000117228;GENE_PHENO=1
chrX_111450299_C/T	chrX:111450299	T	ENSMUSG00000025665	ENSMUST00000132319	Transcript	missense_variant	564	419	140	R/H	cGc/cAc	rs31308852	IMPACT=MODERATE;STRAND=-1;FLAGS=cds_end_NF;SYMBOL=Rps6ka6;SYMBOL_SOURCE=MGI;BIOTYPE=protein_coding;ENSP=ENSMUSP00000120611;GENE_PHENO=1
chrX_111450299_C/T	chrX:111450299	T	ENSMUSG00000025665	ENSMUST00000138645	Transcript	missense_variant	149	149	50	R/H	cGc/cAc	rs31308852	IMPACT=MODERATE;STRAND=-1;FLAGS=cds_start_NF,cds_end_NF;SYMBOL=Rps6ka6;SYMBOL_SOURCE=MGI;BIOTYPE=protein_coding;ENSP=ENSMUSP00000121489;GENE_PHENO=1
chrX_111941317_T/A	chrX:111941317	A	ENSMUSG00000109156	ENSMUST00000207546	Transcript	missense_variant	173	173	58	I/N	aTt/aAt	rs29101893	IMPACT=MODERATE;STRAND=1;FLAGS=cds_end_NF;SYMBOL=Gm45194;SYMBOL_SOURCE=MGI;BIOTYPE=protein_coding;ENSP=ENSMUSP00000146668
chrX_111941317_T/A	chrX:111941317	A	ENSMUSG00000109156	ENSMUST00000207962	Transcript	missense_variant	447	173	58	I/N	aTt/aAt	rs29101893	IMPACT=MODERATE;STRAND=1;FLAGS=cds_end_NF;SYMBOL=Gm45194;SYMBOL_SOURCE=MGI;BIOTYPE=protein_coding;ENSP=ENSMUSP00000147202
chrX_112092987_G/C	chrX:112092987	C	ENSMUSG00000034555	ENSMUST00000131304	Transcript	missense_variant	345	347	116	G/A	gGa/gCa	rs29103918	IMPACT=MODERATE;STRAND=1;FLAGS=cds_start_NF,cds_end_NF;SYMBOL=Tex16;SYMBOL_SOURCE=MGI;BIOTYPE=protein_coding;ENSP=ENSMUSP00000117689
chrX_112119542_T/A	chrX:112119542	A	ENSMUSG00000034555	ENSMUST00000038546	Transcript	missense_variant	1713	1704	568	H/Q	caT/caA	rs29103048	IMPACT=MODERATE;STRAND=1;SYMBOL=Tex16;SYMBOL_SOURCE=MGI;BIOTYPE=protein_coding;ENSP=ENSMUSP00000048187
chrX_112119542_T/A	chrX:112119542	A	ENSMUSG00000034555	ENSMUST00000130247	Transcript	missense_variant	1737	1737	579	H/Q	caT/caA	rs29103048	IMPACT=MODERATE;STRAND=1;FLAGS=cds_start_NF;SYMBOL=Tex16;SYMBOL_SOURCE=MGI;BIOTYPE=protein_coding;ENSP=ENSMUSP00000118847
chrX_112119556_G/C	chrX:112119556	C	ENSMUSG00000034555	ENSMUST00000038546	Transcript	missense_variant	1727	1718	573	G/A	gGa/gCa	rs29103047	IMPACT=MODERATE;STRAND=1;SYMBOL=Tex16;SYMBOL_SOURCE=MGI;BIOTYPE=protein_coding;ENSP=ENSMUSP00000048187
chrX_112119556_G/C	chrX:112119556	C	ENSMUSG00000034555	ENSMUST00000130247	Transcript	missense_variant	1751	1751	584	G/A	gGa/gCa	rs29103047	IMPACT=MODERATE;STRAND=1;FLAGS=cds_start_NF;SYMBOL=Tex16;SYMBOL_SOURCE=MGI;BIOTYPE=protein_coding;ENSP=ENSMUSP00000118847
chrX_112119765_G/A	chrX:112119765	A	ENSMUSG00000034555	ENSMUST00000038546	Transcript	missense_variant	1936	1927	643	D/N	Gat/Aat	rs29103046	IMPACT=MODERATE;STRAND=1;SYMBOL=Tex16;SYMBOL_SOURCE=MGI;BIOTYPE=protein_coding;ENSP=ENSMUSP00000048187
chrX_112119765_G/A	chrX:112119765	A	ENSMUSG00000034555	ENSMUST00000130247	Transcript	missense_variant	1960	1960	654	D/N	Gat/Aat	rs29103046	IMPACT=MODERATE;STRAND=1;FLAGS=cds_start_NF;SYMBOL=Tex16;SYMBOL_SOURCE=MGI;BIOTYPE=protein_coding;ENSP=ENSMUSP00000118847
chrX_112120208_A/T	chrX:112120208	T	ENSMUSG00000034555	ENSMUST00000038546	Transcript	missense_variant	2379	2370	790	K/N	aaA/aaT	rs29103045	IMPACT=MODERATE;STRAND=1;SYMBOL=Tex16;SYMBOL_SOURCE=MGI;BIOTYPE=protein_coding;ENSP=ENSMUSP00000048187
chrX_112120208_A/T	chrX:112120208	T	ENSMUSG00000034555	ENSMUST00000130247	Transcript	missense_variant	2403	2403	801	K/N	aaA/aaT	rs29103045	IMPACT=MODERATE;STRAND=1;FLAGS=cds_start_NF;SYMBOL=Tex16;SYMBOL_SOURCE=MGI;BIOTYPE=protein_coding;ENSP=ENSMUSP00000118847
chrX_112120620_A/C	chrX:112120620	C	ENSMUSG00000034555	ENSMUST00000038546	Transcript	missense_variant	2791	2782	928	K/Q	Aag/Cag	rs29103044	IMPACT=MODERATE;STRAND=1;SYMBOL=Tex16;SYMBOL_SOURCE=MGI;BIOTYPE=protein_coding;ENSP=ENSMUSP00000048187
chrX_112120620_A/C	chrX:112120620	C	ENSMUSG00000034555	ENSMUST00000130247	Transcript	missense_variant	2815	2815	939	K/Q	Aag/Cag	rs29103044	IMPACT=MODERATE;STRAND=1;FLAGS=cds_start_NF;SYMBOL=Tex16;SYMBOL_SOURCE=MGI;BIOTYPE=protein_coding;ENSP=ENSMUSP00000118847
chrX_112120980_C/G	chrX:112120980	G	ENSMUSG00000034555	ENSMUST00000038546	Transcript	missense_variant	3151	3142	1048	H/D	Cat/Gat	rs29102573	IMPACT=MODERATE;STRAND=1;SYMBOL=Tex16;SYMBOL_SOURCE=MGI;BIOTYPE=protein_coding;ENSP=ENSMUSP00000048187
chrX_112120980_C/G	chrX:112120980	G	ENSMUSG00000034555	ENSMUST00000130247	Transcript	missense_variant	3175	3175	1059	H/D	Cat/Gat	rs29102573	IMPACT=MODERATE;STRAND=1;FLAGS=cds_start_NF;SYMBOL=Tex16;SYMBOL_SOURCE=MGI;BIOTYPE=protein_coding;ENSP=ENSMUSP00000118847
chrX_112121092_G/C	chrX:112121092	C	ENSMUSG00000034555	ENSMUST00000038546	Transcript	missense_variant	3263	3254	1085	C/S	tGc/tCc	rs29102572	IMPACT=MODERATE;STRAND=1;SYMBOL=Tex16;SYMBOL_SOURCE=MGI;BIOTYPE=protein_coding;ENSP=ENSMUSP00000048187
chrX_112121092_G/C	chrX:112121092	C	ENSMUSG00000034555	ENSMUST00000130247	Transcript	missense_variant	3287	3287	1096	C/S	tGc/tCc	rs29102572	IMPACT=MODERATE;STRAND=1;FLAGS=cds_start_NF;SYMBOL=Tex16;SYMBOL_SOURCE=MGI;BIOTYPE=protein_coding;ENSP=ENSMUSP00000118847
chrX_112405096_C/T	chrX:112405096	T	ENSMUSG00000025527	ENSMUST00000026601	Transcript	missense_variant	1684	1661	554	S/N	aGc/aAc	rs243961008	IMPACT=MODERATE;STRAND=-1;SYMBOL=Satl1;SYMBOL_SOURCE=MGI;BIOTYPE=protein_coding;ENSP=ENSMUSP00000026601
chrX_112405096_C/T	chrX:112405096	T	ENSMUSG00000025527	ENSMUST00000124335	Transcript	missense_variant	727	728	243	S/N	aGc/aAc	rs243961008	IMPACT=MODERATE;STRAND=-1;FLAGS=cds_start_NF;SYMBOL=Satl1;SYMBOL_SOURCE=MGI;BIOTYPE=protein_coding;ENSP=ENSMUSP00000122770
chrX_112405388_T/G	chrX:112405388	G	ENSMUSG00000025527	ENSMUST00000026601	Transcript	missense_variant	1392	1369	457	T/P	Aca/Cca	rs29100377	IMPACT=MODERATE;STRAND=-1;SYMBOL=Satl1;SYMBOL_SOURCE=MGI;BIOTYPE=protein_coding;ENSP=ENSMUSP00000026601
chrX_112405388_T/G	chrX:112405388	G	ENSMUSG00000025527	ENSMUST00000124335	Transcript	missense_variant	435	436	146	T/P	Aca/Cca	rs29100377	IMPACT=MODERATE;STRAND=-1;FLAGS=cds_start_NF;SYMBOL=Satl1;SYMBOL_SOURCE=MGI;BIOTYPE=protein_coding;ENSP=ENSMUSP00000122770
chrX_112405761_A/C	chrX:112405761	C	ENSMUSG00000025527	ENSMUST00000026601	Transcript	missense_variant	1019	996	332	F/L	ttT/ttG	rs31069644	IMPACT=MODERATE;STRAND=-1;SYMBOL=Satl1;SYMBOL_SOURCE=MGI;BIOTYPE=protein_coding;ENSP=ENSMUSP00000026601
chrX_112405761_A/C	chrX:112405761	C	ENSMUSG00000025527	ENSMUST00000124335	Transcript	missense_variant	62	63	21	F/L	ttT/ttG	rs31069644	IMPACT=MODERATE;STRAND=-1;FLAGS=cds_start_NF;SYMBOL=Satl1;SYMBOL_SOURCE=MGI;BIOTYPE=protein_coding;ENSP=ENSMUSP00000122770
chrX_112406204_T/C	chrX:112406204	C	ENSMUSG00000025527	ENSMUST00000026601	Transcript	missense_variant	576	553	185	K/E	Aaa/Gaa	rs29100376	IMPACT=MODERATE;STRAND=-1;SYMBOL=Satl1;SYMBOL_SOURCE=MGI;BIOTYPE=protein_coding;ENSP=ENSMUSP00000026601
chrX_112406393_C/T	chrX:112406393	T	ENSMUSG00000025527	ENSMUST00000026601	Transcript	missense_variant	387	364	122	D/N	Gat/Aat	rs29100374	IMPACT=MODERATE;STRAND=-1;SYMBOL=Satl1;SYMBOL_SOURCE=MGI;BIOTYPE=protein_coding;ENSP=ENSMUSP00000026601
chrX_112557010_A/C	chrX:112557010	C	ENSMUSG00000025528	ENSMUST00000026602	Transcript	missense_variant	663	590	197	Y/S	tAt/tCt	rs29099968	IMPACT=MODERATE;STRAND=1;SYMBOL=2010106E10Rik;SYMBOL_SOURCE=MGI;BIOTYPE=protein_coding;ENSP=ENSMUSP00000026602
chrX_112557010_A/C	chrX:112557010	C	ENSMUSG00000025528	ENSMUST00000113412	Transcript	missense_variant	692	620	207	Y/S	tAt/tCt	rs29099968	IMPACT=MODERATE;STRAND=1;SYMBOL=2010106E10Rik;SYMBOL_SOURCE=MGI;BIOTYPE=protein_coding;ENSP=ENSMUSP00000109039
chrX_112557928_A/C	chrX:112557928	C	ENSMUSG00000025528	ENSMUST00000026602	Transcript	missense_variant	842	769	257	T/P	Act/Cct	rs29099900	IMPACT=MODERATE;STRAND=1;SYMBOL=2010106E10Rik;SYMBOL_SOURCE=MGI;BIOTYPE=protein_coding;ENSP=ENSMUSP00000026602
chrX_112557928_A/C	chrX:112557928	C	ENSMUSG00000025528	ENSMUST00000113412	Transcript	missense_variant	871	799	267	T/P	Act/Cct	rs29099900	IMPACT=MODERATE;STRAND=1;SYMBOL=2010106E10Rik;SYMBOL_SOURCE=MGI;BIOTYPE=protein_coding;ENSP=ENSMUSP00000109039
chrX_112664157_G/T	chrX:112664157	T	ENSMUSG00000034607	ENSMUST00000039887	Transcript	missense_variant	826	709	237	H/N	Cac/Aac	rs218938060	IMPACT=MODERATE;STRAND=-1;SYMBOL=Pof1b;SYMBOL_SOURCE=MGI;BIOTYPE=protein_coding;ENSP=ENSMUSP00000047655;GENE_PHENO=1
chrX_113043628_G/A	chrX:113043628	A	ENSMUSG00000025531	ENSMUST00000026607	Transcript	missense_variant	1833	1805	602	T/I	aCa/aTa	rs29100855	IMPACT=MODERATE;STRAND=-1;SYMBOL=Chm;SYMBOL_SOURCE=MGI;BIOTYPE=protein_coding;ENSP=ENSMUSP00000026607;GENE_PHENO=1
chrX_113043628_G/A	chrX:113043628	A	ENSMUSG00000025531	ENSMUST00000113388	Transcript	missense_variant	1716	1688	563	T/I	aCa/aTa	rs29100855	IMPACT=MODERATE;STRAND=-1;SYMBOL=Chm;SYMBOL_SOURCE=MGI;BIOTYPE=protein_coding;ENSP=ENSMUSP00000109015;GENE_PHENO=1
chrX_113116218_G/A	chrX:113116218	A	ENSMUSG00000025531	ENSMUST00000026607	Transcript	missense_variant	555	527	176	T/M	aCg/aTg	rs29099576	IMPACT=MODERATE;STRAND=-1;SYMBOL=Chm;SYMBOL_SOURCE=MGI;BIOTYPE=protein_coding;ENSP=ENSMUSP00000026607;GENE_PHENO=1
chrX_113116218_G/A	chrX:113116218	A	ENSMUSG00000025531	ENSMUST00000113388	Transcript	missense_variant	555	527	176	T/M	aCg/aTg	rs29099576	IMPACT=MODERATE;STRAND=-1;SYMBOL=Chm;SYMBOL_SOURCE=MGI;BIOTYPE=protein_coding;ENSP=ENSMUSP00000109015;GENE_PHENO=1
chrX_113116309_T/C	chrX:113116309	C	ENSMUSG00000025531	ENSMUST00000026607	Transcript	missense_variant	464	436	146	T/A	Aca/Gca	rs52235841	IMPACT=MODERATE;STRAND=-1;SYMBOL=Chm;SYMBOL_SOURCE=MGI;BIOTYPE=protein_coding;ENSP=ENSMUSP00000026607;GENE_PHENO=1
chrX_113116309_T/C	chrX:113116309	C	ENSMUSG00000025531	ENSMUST00000113388	Transcript	missense_variant	464	436	146	T/A	Aca/Gca	rs52235841	IMPACT=MODERATE;STRAND=-1;SYMBOL=Chm;SYMBOL_SOURCE=MGI;BIOTYPE=protein_coding;ENSP=ENSMUSP00000109015;GENE_PHENO=1
chrX_113116327_C/T	chrX:113116327	T	ENSMUSG00000025531	ENSMUST00000026607	Transcript	missense_variant	446	418	140	A/T	Gca/Aca	rs52415378	IMPACT=MODERATE;STRAND=-1;SYMBOL=Chm;SYMBOL_SOURCE=MGI;BIOTYPE=protein_coding;ENSP=ENSMUSP00000026607;GENE_PHENO=1
chrX_113116327_C/T	chrX:113116327	T	ENSMUSG00000025531	ENSMUST00000113388	Transcript	missense_variant	446	418	140	A/T	Gca/Aca	rs52415378	IMPACT=MODERATE;STRAND=-1;SYMBOL=Chm;SYMBOL_SOURCE=MGI;BIOTYPE=protein_coding;ENSP=ENSMUSP00000109015;GENE_PHENO=1
chrX_113116338_-/GCCTCTGCG	chrX:113116337-113116338	GCCTCTGCG	ENSMUSG00000025531	ENSMUST00000026607	Transcript	inframe_insertion	435-436	407-408	136	A/AAEA	gct/gcCGCAGAGGCt	-	IMPACT=MODERATE;STRAND=-1;SYMBOL=Chm;SYMBOL_SOURCE=MGI;BIOTYPE=protein_coding;ENSP=ENSMUSP00000026607;GENE_PHENO=1
chrX_113116338_-/GCCTCTGCG	chrX:113116337-113116338	GCCTCTGCG	ENSMUSG00000025531	ENSMUST00000113388	Transcript	inframe_insertion	435-436	407-408	136	A/AAEA	gct/gcCGCAGAGGCt	-	IMPACT=MODERATE;STRAND=-1;SYMBOL=Chm;SYMBOL_SOURCE=MGI;BIOTYPE=protein_coding;ENSP=ENSMUSP00000109015;GENE_PHENO=1
chrX_114521655_A/G	chrX:114521655	G	ENSMUSG00000025597	ENSMUST00000040504	Transcript	missense_variant	554	463	155	N/D	Aat/Gat	rs29096358	IMPACT=MODERATE;STRAND=1;SYMBOL=Klhl4;SYMBOL_SOURCE=MGI;BIOTYPE=protein_coding;ENSP=ENSMUSP00000038080;GENE_PHENO=1
chrX_114521655_A/G	chrX:114521655	G	ENSMUSG00000025597	ENSMUST00000113371	Transcript	missense_variant	554	463	155	N/D	Aat/Gat	rs29096358	IMPACT=MODERATE;STRAND=1;SYMBOL=Klhl4;SYMBOL_SOURCE=MGI;BIOTYPE=protein_coding;ENSP=ENSMUSP00000108998;GENE_PHENO=1
chrX_114521655_A/G	chrX:114521655	G	ENSMUSG00000025597	ENSMUST00000133447	Transcript	missense_variant	283	283	95	N/D	Aat/Gat	rs29096358	IMPACT=MODERATE;STRAND=1;FLAGS=cds_start_NF;SYMBOL=Klhl4;SYMBOL_SOURCE=MGI;BIOTYPE=protein_coding;ENSP=ENSMUSP00000118072;GENE_PHENO=1
chrX_114905739_A/G	chrX:114905739	G	ENSMUSG00000050435	ENSMUST00000059509	Transcript	missense_variant	541	310	104	T/A	Aca/Gca	rs45673474	IMPACT=MODERATE;STRAND=1;SYMBOL=Ube2dnl1;SYMBOL_SOURCE=MGI;BIOTYPE=protein_coding;ENSP=ENSMUSP00000060423
chrX_115574914_A/T	chrX:115574914	T	ENSMUSG00000083663	ENSMUST00000122435	Transcript	splice_donor_variant,non_coding_transcript_variant	-	-	-	-	-	rs239787798	IMPACT=HIGH;STRAND=1;SYMBOL=Gm14903;SYMBOL_SOURCE=MGI;BIOTYPE=processed_pseudogene
chrX_115581144_C/T	chrX:115581144	T	ENSMUSG00000083663	ENSMUST00000122435	Transcript	splice_acceptor_variant,non_coding_transcript_variant	-	-	-	-	-	rs256103741	IMPACT=HIGH;STRAND=1;SYMBOL=Gm14903;SYMBOL_SOURCE=MGI;BIOTYPE=processed_pseudogene
chrX_116477735_ACCACA/-	chrX:116477735-116477740	-	ENSMUSG00000072995	ENSMUST00000101269	Transcript	inframe_deletion	548-553	342-347	114-116	IPQ/I	atACCACAa/ata	rs230450902	IMPACT=MODERATE;STRAND=1;SYMBOL=Cpxcr1;SYMBOL_SOURCE=MGI;BIOTYPE=protein_coding;ENSP=ENSMUSP00000098827
chrX_116477918_G/T	chrX:116477918	T	ENSMUSG00000072995	ENSMUST00000101269	Transcript	missense_variant	731	525	175	M/I	atG/atT	rs29104956	IMPACT=MODERATE;STRAND=1;SYMBOL=Cpxcr1;SYMBOL_SOURCE=MGI;BIOTYPE=protein_coding;ENSP=ENSMUSP00000098827
chrX_116478111_G/A	chrX:116478111	A	ENSMUSG00000072995	ENSMUST00000101269	Transcript	missense_variant	924	718	240	A/T	Gct/Act	rs29104955	IMPACT=MODERATE;STRAND=1;SYMBOL=Cpxcr1;SYMBOL_SOURCE=MGI;BIOTYPE=protein_coding;ENSP=ENSMUSP00000098827
chrX_116681206_A/G	chrX:116681206	G	ENSMUSG00000082482	ENSMUST00000118616	Transcript	missense_variant	29	29	10	Q/R	cAa/cGa	rs29105476	IMPACT=MODERATE;STRAND=1;SYMBOL=H2ab2;SYMBOL_SOURCE=MGI;BIOTYPE=protein_coding;ENSP=ENSMUSP00000138278
chrX_116681304_C/T	chrX:116681304	T	ENSMUSG00000082482	ENSMUST00000118616	Transcript	missense_variant	127	127	43	R/C	Cgt/Tgt	rs29105474	IMPACT=MODERATE;STRAND=1;SYMBOL=H2ab2;SYMBOL_SOURCE=MGI;BIOTYPE=protein_coding;ENSP=ENSMUSP00000138278
chrX_116681403_C/T	chrX:116681403	T	ENSMUSG00000082482	ENSMUST00000118616	Transcript	missense_variant	226	226	76	R/C	Cgc/Tgc	rs29105441	IMPACT=MODERATE;STRAND=1;SYMBOL=H2ab2;SYMBOL_SOURCE=MGI;BIOTYPE=protein_coding;ENSP=ENSMUSP00000138278
chrX_116681521_G/A	chrX:116681521	A	ENSMUSG00000082482	ENSMUST00000118616	Transcript	missense_variant	344	344	115	R/H	cGc/cAc	rs29105440	IMPACT=MODERATE;STRAND=1;SYMBOL=H2ab2;SYMBOL_SOURCE=MGI;BIOTYPE=protein_coding;ENSP=ENSMUSP00000138278
chrX_117014788_A/T	chrX:117014788	T	ENSMUSG00000067441	ENSMUST00000122446	Transcript	missense_variant	32	32	11	E/V	gAg/gTg	rs49434578	IMPACT=MODERATE;STRAND=1;SYMBOL=H2ab1;SYMBOL_SOURCE=MGI;BIOTYPE=protein_coding;ENSP=ENSMUSP00000138181
chrX_117014808_C/A	chrX:117014808	A	ENSMUSG00000067441	ENSMUST00000122446	Transcript	missense_variant	52	52	18	R/S	Cgt/Agt	rs239009768	IMPACT=MODERATE;STRAND=1;SYMBOL=H2ab1;SYMBOL_SOURCE=MGI;BIOTYPE=protein_coding;ENSP=ENSMUSP00000138181
chrX_117014884_G/A	chrX:117014884	A	ENSMUSG00000067441	ENSMUST00000122446	Transcript	missense_variant	128	128	43	R/H	cGt/cAt	rs252877014	IMPACT=MODERATE;STRAND=1;SYMBOL=H2ab1;SYMBOL_SOURCE=MGI;BIOTYPE=protein_coding;ENSP=ENSMUSP00000138181
chrX_117014889_T/C	chrX:117014889	C	ENSMUSG00000067441	ENSMUST00000122446	Transcript	missense_variant	133	133	45	W/R	Tgg/Cgg	rs223122414	IMPACT=MODERATE;STRAND=1;SYMBOL=H2ab1;SYMBOL_SOURCE=MGI;BIOTYPE=protein_coding;ENSP=ENSMUSP00000138181
chrX_117015056_T/A	chrX:117015056	A	ENSMUSG00000067441	ENSMUST00000122446	Transcript	missense_variant	300	300	100	D/E	gaT/gaA	-	IMPACT=MODERATE;STRAND=1;SYMBOL=H2ab1;SYMBOL_SOURCE=MGI;BIOTYPE=protein_coding;ENSP=ENSMUSP00000138181
chrX_117015100_G/A	chrX:117015100	A	ENSMUSG00000067441	ENSMUST00000122446	Transcript	missense_variant	344	344	115	R/H	cGc/cAc	rs29101677	IMPACT=MODERATE;STRAND=1;SYMBOL=H2ab1;SYMBOL_SOURCE=MGI;BIOTYPE=protein_coding;ENSP=ENSMUSP00000138181
chrX_118427375_C/A	chrX:118427375	A	ENSMUSG00000100194	ENSMUST00000072518	Transcript	missense_variant	149	34	12	Q/K	Cag/Aag	-	IMPACT=MODERATE;STRAND=1;SYMBOL=Tgif2lx2;SYMBOL_SOURCE=MGI;BIOTYPE=protein_coding;ENSP=ENSMUSP00000072333
chrX_118427729_A/G	chrX:118427729	G	ENSMUSG00000100194	ENSMUST00000072518	Transcript	missense_variant	503	388	130	T/A	Aca/Gca	rs252212379	IMPACT=MODERATE;STRAND=1;SYMBOL=Tgif2lx2;SYMBOL_SOURCE=MGI;BIOTYPE=protein_coding;ENSP=ENSMUSP00000072333
chrX_118427889_C/G	chrX:118427889	G	ENSMUSG00000100194	ENSMUST00000072518	Transcript	missense_variant	663	548	183	S/C	tCt/tGt	-	IMPACT=MODERATE;STRAND=1;SYMBOL=Tgif2lx2;SYMBOL_SOURCE=MGI;BIOTYPE=protein_coding;ENSP=ENSMUSP00000072333
chrX_118427972_A/G	chrX:118427972	G	ENSMUSG00000100194	ENSMUST00000072518	Transcript	missense_variant	746	631	211	K/E	Aaa/Gaa	-	IMPACT=MODERATE;STRAND=1;SYMBOL=Tgif2lx2;SYMBOL_SOURCE=MGI;BIOTYPE=protein_coding;ENSP=ENSMUSP00000072333
chrX_118427973_A/C	chrX:118427973	C	ENSMUSG00000100194	ENSMUST00000072518	Transcript	missense_variant	747	632	211	K/T	aAa/aCa	-	IMPACT=MODERATE;STRAND=1;SYMBOL=Tgif2lx2;SYMBOL_SOURCE=MGI;BIOTYPE=protein_coding;ENSP=ENSMUSP00000072333
chrX_118479991_T/G	chrX:118479991	G	ENSMUSG00000100133	ENSMUST00000073857	Transcript	missense_variant	747	632	211	K/T	aAa/aCa	-	IMPACT=MODERATE;STRAND=-1;SYMBOL=Tgif2lx1;SYMBOL_SOURCE=MGI;BIOTYPE=protein_coding;ENSP=ENSMUSP00000073522
chrX_118479992_T/C	chrX:118479992	C	ENSMUSG00000100133	ENSMUST00000073857	Transcript	missense_variant	746	631	211	K/E	Aaa/Gaa	-	IMPACT=MODERATE;STRAND=-1;SYMBOL=Tgif2lx1;SYMBOL_SOURCE=MGI;BIOTYPE=protein_coding;ENSP=ENSMUSP00000073522
chrX_118480075_G/C	chrX:118480075	C	ENSMUSG00000100133	ENSMUST00000073857	Transcript	missense_variant	663	548	183	S/C	tCt/tGt	-	IMPACT=MODERATE;STRAND=-1;SYMBOL=Tgif2lx1;SYMBOL_SOURCE=MGI;BIOTYPE=protein_coding;ENSP=ENSMUSP00000073522
chrX_118480589_G/T	chrX:118480589	T	ENSMUSG00000100133	ENSMUST00000073857	Transcript	missense_variant	149	34	12	Q/K	Cag/Aag	-	IMPACT=MODERATE;STRAND=-1;SYMBOL=Tgif2lx1;SYMBOL_SOURCE=MGI;BIOTYPE=protein_coding;ENSP=ENSMUSP00000073522
chrX_120505287_-/TCAGAGA	chrX:120505286-120505287	TCAGAGA	ENSMUSG00000034755	ENSMUST00000050239	Transcript	frameshift_variant	3443-3444	3006-3007	1002-1003	-/SEX	-/TCAGAGA	rs230402237	IMPACT=HIGH;STRAND=1;SYMBOL=Pcdh11x;SYMBOL_SOURCE=MGI;BIOTYPE=protein_coding;ENSP=ENSMUSP00000052340
chrX_120876039_C/A	chrX:120876039	A	ENSMUSG00000034755	ENSMUST00000050239	Transcript	missense_variant	3781	3344	1115	P/H	cCc/cAc	rs31065264	IMPACT=MODERATE;STRAND=1;SYMBOL=Pcdh11x;SYMBOL_SOURCE=MGI;BIOTYPE=protein_coding;ENSP=ENSMUSP00000052340
chrX_120905910_A/G	chrX:120905910	G	ENSMUSG00000034755	ENSMUST00000050239	Transcript	missense_variant	4008	3571	1191	T/A	Act/Gct	rs29110351	IMPACT=MODERATE;STRAND=1;SYMBOL=Pcdh11x;SYMBOL_SOURCE=MGI;BIOTYPE=protein_coding;ENSP=ENSMUSP00000052340
chrX_120905910_A/G	chrX:120905910	G	ENSMUSG00000034755	ENSMUST00000113358	Transcript	missense_variant	3898	3529	1177	T/A	Act/Gct	rs29110351	IMPACT=MODERATE;STRAND=1;SYMBOL=Pcdh11x;SYMBOL_SOURCE=MGI;BIOTYPE=protein_coding;ENSP=ENSMUSP00000108985
chrX_120905910_A/G	chrX:120905910	G	ENSMUSG00000034755	ENSMUST00000113364	Transcript	missense_variant	4020	3583	1195	T/A	Act/Gct	rs29110351	IMPACT=MODERATE;STRAND=1;SYMBOL=Pcdh11x;SYMBOL_SOURCE=MGI;BIOTYPE=protein_coding;ENSP=ENSMUSP00000108991
chrX_120905910_A/G	chrX:120905910	G	ENSMUSG00000034755	ENSMUST00000191653	Transcript	missense_variant	1057	1057	353	T/A	Act/Gct	rs29110351	IMPACT=MODERATE;STRAND=1;FLAGS=cds_start_NF;SYMBOL=Pcdh11x;SYMBOL_SOURCE=MGI;BIOTYPE=protein_coding;ENSP=ENSMUSP00000141600
chrX_120905910_A/G	chrX:120905910	G	ENSMUSG00000034755	ENSMUST00000192677	Transcript	missense_variant	4400	3583	1195	T/A	Act/Gct	rs29110351	IMPACT=MODERATE;STRAND=1;SYMBOL=Pcdh11x;SYMBOL_SOURCE=MGI;BIOTYPE=protein_coding;ENSP=ENSMUSP00000141522
chrX_120906151_C/T	chrX:120906151	T	ENSMUSG00000034755	ENSMUST00000050239	Transcript	missense_variant	4249	3812	1271	A/V	gCt/gTt	rs29110350	IMPACT=MODERATE;STRAND=1;SYMBOL=Pcdh11x;SYMBOL_SOURCE=MGI;BIOTYPE=protein_coding;ENSP=ENSMUSP00000052340
chrX_120906151_C/T	chrX:120906151	T	ENSMUSG00000034755	ENSMUST00000113358	Transcript	missense_variant	4139	3770	1257	A/V	gCt/gTt	rs29110350	IMPACT=MODERATE;STRAND=1;SYMBOL=Pcdh11x;SYMBOL_SOURCE=MGI;BIOTYPE=protein_coding;ENSP=ENSMUSP00000108985
chrX_120906151_C/T	chrX:120906151	T	ENSMUSG00000034755	ENSMUST00000113364	Transcript	missense_variant	4261	3824	1275	A/V	gCt/gTt	rs29110350	IMPACT=MODERATE;STRAND=1;SYMBOL=Pcdh11x;SYMBOL_SOURCE=MGI;BIOTYPE=protein_coding;ENSP=ENSMUSP00000108991
chrX_120906151_C/T	chrX:120906151	T	ENSMUSG00000034755	ENSMUST00000191653	Transcript	missense_variant	1298	1298	433	A/V	gCt/gTt	rs29110350	IMPACT=MODERATE;STRAND=1;FLAGS=cds_start_NF;SYMBOL=Pcdh11x;SYMBOL_SOURCE=MGI;BIOTYPE=protein_coding;ENSP=ENSMUSP00000141600
chrX_120906151_C/T	chrX:120906151	T	ENSMUSG00000034755	ENSMUST00000192677	Transcript	missense_variant	4641	3824	1275	A/V	gCt/gTt	rs29110350	IMPACT=MODERATE;STRAND=1;SYMBOL=Pcdh11x;SYMBOL_SOURCE=MGI;BIOTYPE=protein_coding;ENSP=ENSMUSP00000141522
chrX_122396149_C/G	chrX:122396149	G	ENSMUSG00000055733	ENSMUST00000079490	Transcript	missense_variant	1253	871	291	V/L	Gtc/Ctc	rs51207590	IMPACT=MODERATE;STRAND=-1;SYMBOL=Nap1l3;SYMBOL_SOURCE=MGI;BIOTYPE=protein_coding;ENSP=ENSMUSP00000078453
chrX_122396172_A/G	chrX:122396172	G	ENSMUSG00000055733	ENSMUST00000079490	Transcript	missense_variant	1230	848	283	I/T	aTa/aCa	rs48103714	IMPACT=MODERATE;STRAND=-1;SYMBOL=Nap1l3;SYMBOL_SOURCE=MGI;BIOTYPE=protein_coding;ENSP=ENSMUSP00000078453
chrX_122396233_A/G	chrX:122396233	G	ENSMUSG00000055733	ENSMUST00000079490	Transcript	missense_variant	1169	787	263	S/P	Tct/Cct	rs52313637	IMPACT=MODERATE;STRAND=-1;SYMBOL=Nap1l3;SYMBOL_SOURCE=MGI;BIOTYPE=protein_coding;ENSP=ENSMUSP00000078453
chrX_122396242_G/T	chrX:122396242	T	ENSMUSG00000055733	ENSMUST00000079490	Transcript	missense_variant	1160	778	260	Q/K	Cag/Aag	rs52549996	IMPACT=MODERATE;STRAND=-1;SYMBOL=Nap1l3;SYMBOL_SOURCE=MGI;BIOTYPE=protein_coding;ENSP=ENSMUSP00000078453
chrX_122396279_G/T	chrX:122396279	T	ENSMUSG00000055733	ENSMUST00000079490	Transcript	missense_variant	1123	741	247	D/E	gaC/gaA	rs29108691	IMPACT=MODERATE;STRAND=-1;SYMBOL=Nap1l3;SYMBOL_SOURCE=MGI;BIOTYPE=protein_coding;ENSP=ENSMUSP00000078453
chrX_122396895_T/G	chrX:122396895	G	ENSMUSG00000055733	ENSMUST00000079490	Transcript	missense_variant	507	125	42	N/T	aAt/aCt	rs52449350	IMPACT=MODERATE;STRAND=-1;SYMBOL=Nap1l3;SYMBOL_SOURCE=MGI;BIOTYPE=protein_coding;ENSP=ENSMUSP00000078453
chrX_123103639_T/C	chrX:123103639	C	ENSMUSG00000079450	ENSMUST00000113343	Transcript	splice_donor_variant	-	-	-	-	-	rs240230006	IMPACT=HIGH;STRAND=1;SYMBOL=Cldn34c1;SYMBOL_SOURCE=MGI;BIOTYPE=protein_coding;ENSP=ENSMUSP00000108970
chrX_123103639_T/C	chrX:123103639	C	ENSMUSG00000079450	ENSMUST00000113348	Transcript	splice_donor_variant	-	-	-	-	-	rs240230006	IMPACT=HIGH;STRAND=1;SYMBOL=Cldn34c1;SYMBOL_SOURCE=MGI;BIOTYPE=protein_coding;ENSP=ENSMUSP00000108975
chrX_123103639_T/C	chrX:123103639	C	ENSMUSG00000079450	ENSMUST00000139733	Transcript	splice_donor_variant,non_coding_transcript_variant	-	-	-	-	-	rs240230006	IMPACT=HIGH;STRAND=1;SYMBOL=Cldn34c1;SYMBOL_SOURCE=MGI;BIOTYPE=processed_transcript
chrX_123103639_T/C	chrX:123103639	C	ENSMUSG00000079450	ENSMUST00000149445	Transcript	splice_donor_variant,non_coding_transcript_variant	-	-	-	-	-	rs240230006	IMPACT=HIGH;STRAND=1;SYMBOL=Cldn34c1;SYMBOL_SOURCE=MGI;BIOTYPE=processed_transcript
chrX_123103639_T/C	chrX:123103639	C	ENSMUSG00000079450	ENSMUST00000153946	Transcript	splice_donor_variant,non_coding_transcript_variant	-	-	-	-	-	rs240230006	IMPACT=HIGH;STRAND=1;SYMBOL=Cldn34c1;SYMBOL_SOURCE=MGI;BIOTYPE=processed_transcript
chrX_123378345_G/A	chrX:123378345	A	ENSMUSG00000118415	ENSMUST00000238410	Transcript	missense_variant	484	370	124	V/I	Gtt/Att	-	IMPACT=MODERATE;STRAND=1;SYMBOL=Gm2411;SYMBOL_SOURCE=MGI;BIOTYPE=protein_coding;ENSP=ENSMUSP00000158706
chrX_124127923_C/T	chrX:124127923	T	ENSMUSG00000072049	ENSMUST00000094491	Transcript	missense_variant	2520	2399	800	R/K	aGg/aAg	rs587483019	IMPACT=MODERATE;STRAND=-1;SYMBOL=Vmn2r121;SYMBOL_SOURCE=MGI;BIOTYPE=protein_coding;ENSP=ENSMUSP00000092067
chrX_124127957_T/A	chrX:124127957	A	ENSMUSG00000072049	ENSMUST00000094491	Transcript	missense_variant	2486	2365	789	T/S	Acc/Tcc	rs584903865	IMPACT=MODERATE;STRAND=-1;SYMBOL=Vmn2r121;SYMBOL_SOURCE=MGI;BIOTYPE=protein_coding;ENSP=ENSMUSP00000092067
chrX_124128133_G/A	chrX:124128133	A	ENSMUSG00000072049	ENSMUST00000094491	Transcript	missense_variant	2310	2189	730	T/I	aCt/aTt	-	IMPACT=MODERATE;STRAND=-1;SYMBOL=Vmn2r121;SYMBOL_SOURCE=MGI;BIOTYPE=protein_coding;ENSP=ENSMUSP00000092067
chrX_124128213_G/C	chrX:124128213	C	ENSMUSG00000072049	ENSMUST00000094491	Transcript	missense_variant	2230	2109	703	I/M	atC/atG	-	IMPACT=MODERATE;STRAND=-1;SYMBOL=Vmn2r121;SYMBOL_SOURCE=MGI;BIOTYPE=protein_coding;ENSP=ENSMUSP00000092067
chrX_124128253_G/A	chrX:124128253	A	ENSMUSG00000072049	ENSMUST00000094491	Transcript	missense_variant	2190	2069	690	T/I	aCa/aTa	-	IMPACT=MODERATE;STRAND=-1;SYMBOL=Vmn2r121;SYMBOL_SOURCE=MGI;BIOTYPE=protein_coding;ENSP=ENSMUSP00000092067
chrX_124128258_C/T	chrX:124128258	T	ENSMUSG00000072049	ENSMUST00000094491	Transcript	missense_variant	2185	2064	688	M/I	atG/atA	-	IMPACT=MODERATE;STRAND=-1;SYMBOL=Vmn2r121;SYMBOL_SOURCE=MGI;BIOTYPE=protein_coding;ENSP=ENSMUSP00000092067
chrX_124128261_C/T	chrX:124128261	T	ENSMUSG00000072049	ENSMUST00000094491	Transcript	missense_variant	2182	2061	687	M/I	atG/atA	rs581906613	IMPACT=MODERATE;STRAND=-1;SYMBOL=Vmn2r121;SYMBOL_SOURCE=MGI;BIOTYPE=protein_coding;ENSP=ENSMUSP00000092067
chrX_124128270_T/C	chrX:124128270	C	ENSMUSG00000072049	ENSMUST00000094491	Transcript	missense_variant	2173	2052	684	I/M	atA/atG	rs586435921	IMPACT=MODERATE;STRAND=-1;SYMBOL=Vmn2r121;SYMBOL_SOURCE=MGI;BIOTYPE=protein_coding;ENSP=ENSMUSP00000092067
chrX_124128636_T/C	chrX:124128636	C	ENSMUSG00000072049	ENSMUST00000094491	Transcript	missense_variant	1807	1686	562	I/M	atA/atG	rs585613583	IMPACT=MODERATE;STRAND=-1;SYMBOL=Vmn2r121;SYMBOL_SOURCE=MGI;BIOTYPE=protein_coding;ENSP=ENSMUSP00000092067
chrX_124132176_C/G	chrX:124132176	G	ENSMUSG00000072049	ENSMUST00000094491	Transcript	missense_variant	1404	1283	428	C/S	tGt/tCt	-	IMPACT=MODERATE;STRAND=-1;SYMBOL=Vmn2r121;SYMBOL_SOURCE=MGI;BIOTYPE=protein_coding;ENSP=ENSMUSP00000092067
chrX_124132195_T/G	chrX:124132195	G	ENSMUSG00000072049	ENSMUST00000094491	Transcript	missense_variant	1385	1264	422	K/Q	Aaa/Caa	-	IMPACT=MODERATE;STRAND=-1;SYMBOL=Vmn2r121;SYMBOL_SOURCE=MGI;BIOTYPE=protein_coding;ENSP=ENSMUSP00000092067
chrX_124132210_T/A	chrX:124132210	A	ENSMUSG00000072049	ENSMUST00000094491	Transcript	stop_gained	1370	1249	417	K/*	Aaa/Taa	-	IMPACT=HIGH;STRAND=-1;SYMBOL=Vmn2r121;SYMBOL_SOURCE=MGI;BIOTYPE=protein_coding;ENSP=ENSMUSP00000092067
chrX_124132212_T/A	chrX:124132212	A	ENSMUSG00000072049	ENSMUST00000094491	Transcript	missense_variant	1368	1247	416	Q/L	cAg/cTg	-	IMPACT=MODERATE;STRAND=-1;SYMBOL=Vmn2r121;SYMBOL_SOURCE=MGI;BIOTYPE=protein_coding;ENSP=ENSMUSP00000092067
chrX_124132223_T/A	chrX:124132223	A	ENSMUSG00000072049	ENSMUST00000094491	Transcript	missense_variant	1357	1236	412	Q/H	caA/caT	-	IMPACT=MODERATE;STRAND=-1;SYMBOL=Vmn2r121;SYMBOL_SOURCE=MGI;BIOTYPE=protein_coding;ENSP=ENSMUSP00000092067
chrX_124132257_G/A	chrX:124132257	A	ENSMUSG00000072049	ENSMUST00000094491	Transcript	missense_variant	1323	1202	401	A/V	gCg/gTg	rs584103772	IMPACT=MODERATE;STRAND=-1;SYMBOL=Vmn2r121;SYMBOL_SOURCE=MGI;BIOTYPE=protein_coding;ENSP=ENSMUSP00000092067
chrX_124132287_C/T	chrX:124132287	T	ENSMUSG00000072049	ENSMUST00000094491	Transcript	missense_variant	1293	1172	391	G/D	gGt/gAt	-	IMPACT=MODERATE;STRAND=-1;SYMBOL=Vmn2r121;SYMBOL_SOURCE=MGI;BIOTYPE=protein_coding;ENSP=ENSMUSP00000092067
chrX_124132288_C/G	chrX:124132288	G	ENSMUSG00000072049	ENSMUST00000094491	Transcript	missense_variant	1292	1171	391	G/R	Ggt/Cgt	-	IMPACT=MODERATE;STRAND=-1;SYMBOL=Vmn2r121;SYMBOL_SOURCE=MGI;BIOTYPE=protein_coding;ENSP=ENSMUSP00000092067
chrX_124132298_C/T	chrX:124132298	T	ENSMUSG00000072049	ENSMUST00000094491	Transcript	missense_variant	1282	1161	387	M/I	atG/atA	-	IMPACT=MODERATE;STRAND=-1;SYMBOL=Vmn2r121;SYMBOL_SOURCE=MGI;BIOTYPE=protein_coding;ENSP=ENSMUSP00000092067
chrX_124132352_C/A	chrX:124132352	A	ENSMUSG00000072049	ENSMUST00000094491	Transcript	missense_variant	1228	1107	369	M/I	atG/atT	-	IMPACT=MODERATE;STRAND=-1;SYMBOL=Vmn2r121;SYMBOL_SOURCE=MGI;BIOTYPE=protein_coding;ENSP=ENSMUSP00000092067
chrX_124132353_A/T	chrX:124132353	T	ENSMUSG00000072049	ENSMUST00000094491	Transcript	missense_variant	1227	1106	369	M/K	aTg/aAg	-	IMPACT=MODERATE;STRAND=-1;SYMBOL=Vmn2r121;SYMBOL_SOURCE=MGI;BIOTYPE=protein_coding;ENSP=ENSMUSP00000092067
chrX_124132368_C/A	chrX:124132368	A	ENSMUSG00000072049	ENSMUST00000094491	Transcript	missense_variant	1212	1091	364	S/I	aGt/aTt	-	IMPACT=MODERATE;STRAND=-1;SYMBOL=Vmn2r121;SYMBOL_SOURCE=MGI;BIOTYPE=protein_coding;ENSP=ENSMUSP00000092067
chrX_124132664_A/C	chrX:124132664	C	ENSMUSG00000072049	ENSMUST00000094491	Transcript	missense_variant	916	795	265	N/K	aaT/aaG	rs108021871	IMPACT=MODERATE;STRAND=-1;SYMBOL=Vmn2r121;SYMBOL_SOURCE=MGI;BIOTYPE=protein_coding;ENSP=ENSMUSP00000092067
chrX_124132705_C/T	chrX:124132705	T	ENSMUSG00000072049	ENSMUST00000094491	Transcript	missense_variant	875	754	252	A/T	Gct/Act	-	IMPACT=MODERATE;STRAND=-1;SYMBOL=Vmn2r121;SYMBOL_SOURCE=MGI;BIOTYPE=protein_coding;ENSP=ENSMUSP00000092067
chrX_124132724_C/A	chrX:124132724	A	ENSMUSG00000072049	ENSMUST00000094491	Transcript	missense_variant	856	735	245	M/I	atG/atT	-	IMPACT=MODERATE;STRAND=-1;SYMBOL=Vmn2r121;SYMBOL_SOURCE=MGI;BIOTYPE=protein_coding;ENSP=ENSMUSP00000092067
chrX_124132764_T/C	chrX:124132764	C	ENSMUSG00000072049	ENSMUST00000094491	Transcript	missense_variant	816	695	232	E/G	gAg/gGg	rs50424113	IMPACT=MODERATE;STRAND=-1;SYMBOL=Vmn2r121;SYMBOL_SOURCE=MGI;BIOTYPE=protein_coding;ENSP=ENSMUSP00000092067
chrX_124132834_G/T	chrX:124132834	T	ENSMUSG00000072049	ENSMUST00000094491	Transcript	missense_variant	746	625	209	L/M	Ctg/Atg	rs108875336	IMPACT=MODERATE;STRAND=-1;SYMBOL=Vmn2r121;SYMBOL_SOURCE=MGI;BIOTYPE=protein_coding;ENSP=ENSMUSP00000092067
chrX_124132851_C/A	chrX:124132851	A	ENSMUSG00000072049	ENSMUST00000094491	Transcript	missense_variant	729	608	203	R/I	aGa/aTa	rs578437946	IMPACT=MODERATE;STRAND=-1;SYMBOL=Vmn2r121;SYMBOL_SOURCE=MGI;BIOTYPE=protein_coding;ENSP=ENSMUSP00000092067
chrX_124132866_A/G	chrX:124132866	G	ENSMUSG00000072049	ENSMUST00000094491	Transcript	missense_variant	714	593	198	L/S	tTg/tCg	rs581680701	IMPACT=MODERATE;STRAND=-1;SYMBOL=Vmn2r121;SYMBOL_SOURCE=MGI;BIOTYPE=protein_coding;ENSP=ENSMUSP00000092067
chrX_124132867_A/T	chrX:124132867	T	ENSMUSG00000072049	ENSMUST00000094491	Transcript	missense_variant	713	592	198	L/M	Ttg/Atg	rs586424293	IMPACT=MODERATE;STRAND=-1;SYMBOL=Vmn2r121;SYMBOL_SOURCE=MGI;BIOTYPE=protein_coding;ENSP=ENSMUSP00000092067
chrX_124132884_G/A	chrX:124132884	A	ENSMUSG00000072049	ENSMUST00000094491	Transcript	missense_variant	696	575	192	S/F	tCc/tTc	rs579207653	IMPACT=MODERATE;STRAND=-1;SYMBOL=Vmn2r121;SYMBOL_SOURCE=MGI;BIOTYPE=protein_coding;ENSP=ENSMUSP00000092067
chrX_124132941_-/CT	chrX:124132940-124132941	CT	ENSMUSG00000072049	ENSMUST00000094491	Transcript	frameshift_variant	639-640	518-519	173	R/RX	cgc/cgAGc	-	IMPACT=HIGH;STRAND=-1;SYMBOL=Vmn2r121;SYMBOL_SOURCE=MGI;BIOTYPE=protein_coding;ENSP=ENSMUSP00000092067
chrX_124132941_-/CT	chrX:124132940-124132941	CT	ENSMUSG00000072049	ENSMUST00000233359	Transcript	frameshift_variant,NMD_transcript_variant	356-357	235-236	79	A/EX	gcg/gAGcg	-	IMPACT=HIGH;STRAND=-1;SYMBOL=Vmn2r121;SYMBOL_SOURCE=MGI;BIOTYPE=nonsense_mediated_decay;ENSP=ENSMUSP00000156789
chrX_124132943_TA/-	chrX:124132943-124132944	-	ENSMUSG00000072049	ENSMUST00000094491	Transcript	frameshift_variant	636-637	515-516	172	L/X	cTA/c	-	IMPACT=HIGH;STRAND=-1;SYMBOL=Vmn2r121;SYMBOL_SOURCE=MGI;BIOTYPE=protein_coding;ENSP=ENSMUSP00000092067
chrX_124132943_TA/-	chrX:124132943-124132944	-	ENSMUSG00000072049	ENSMUST00000233359	Transcript	frameshift_variant,NMD_transcript_variant	353-354	232-233	78	Y/X	TAc/c	-	IMPACT=HIGH;STRAND=-1;SYMBOL=Vmn2r121;SYMBOL_SOURCE=MGI;BIOTYPE=nonsense_mediated_decay;ENSP=ENSMUSP00000156789
chrX_124132962_C/T	chrX:124132962	T	ENSMUSG00000072049	ENSMUST00000094491	Transcript	missense_variant	618	497	166	G/E	gGa/gAa	-	IMPACT=MODERATE;STRAND=-1;SYMBOL=Vmn2r121;SYMBOL_SOURCE=MGI;BIOTYPE=protein_coding;ENSP=ENSMUSP00000092067
chrX_124132962_C/T	chrX:124132962	T	ENSMUSG00000072049	ENSMUST00000233359	Transcript	missense_variant,NMD_transcript_variant	335	214	72	D/N	Gac/Aac	-	IMPACT=MODERATE;STRAND=-1;SYMBOL=Vmn2r121;SYMBOL_SOURCE=MGI;BIOTYPE=nonsense_mediated_decay;ENSP=ENSMUSP00000156789
chrX_124132972_C/T	chrX:124132972	T	ENSMUSG00000072049	ENSMUST00000094491	Transcript	missense_variant,splice_region_variant	608	487	163	V/I	Gtt/Att	-	IMPACT=MODERATE;STRAND=-1;SYMBOL=Vmn2r121;SYMBOL_SOURCE=MGI;BIOTYPE=protein_coding;ENSP=ENSMUSP00000092067
chrX_124133634_A/G	chrX:124133634	G	ENSMUSG00000072049	ENSMUST00000094491	Transcript	missense_variant	420	299	100	M/T	aTg/aCg	rs1135144015	IMPACT=MODERATE;STRAND=-1;SYMBOL=Vmn2r121;SYMBOL_SOURCE=MGI;BIOTYPE=protein_coding;ENSP=ENSMUSP00000092067
chrX_124133640_G/C	chrX:124133640	C	ENSMUSG00000072049	ENSMUST00000094491	Transcript	missense_variant	414	293	98	T/S	aCt/aGt	rs1134999001	IMPACT=MODERATE;STRAND=-1;SYMBOL=Vmn2r121;SYMBOL_SOURCE=MGI;BIOTYPE=protein_coding;ENSP=ENSMUSP00000092067
chrX_124133656_G/C	chrX:124133656	C	ENSMUSG00000072049	ENSMUST00000094491	Transcript	missense_variant	398	277	93	L/V	Ctt/Gtt	-	IMPACT=MODERATE;STRAND=-1;SYMBOL=Vmn2r121;SYMBOL_SOURCE=MGI;BIOTYPE=protein_coding;ENSP=ENSMUSP00000092067
chrX_124133662_A/G	chrX:124133662	G	ENSMUSG00000072049	ENSMUST00000094491	Transcript	missense_variant	392	271	91	S/P	Tct/Cct	rs243470098	IMPACT=MODERATE;STRAND=-1;SYMBOL=Vmn2r121;SYMBOL_SOURCE=MGI;BIOTYPE=protein_coding;ENSP=ENSMUSP00000092067
chrX_124133666_C/-	chrX:124133666	-	ENSMUSG00000072049	ENSMUST00000094491	Transcript	frameshift_variant	388	267	89	K/X	aaG/aa	-	IMPACT=HIGH;STRAND=-1;SYMBOL=Vmn2r121;SYMBOL_SOURCE=MGI;BIOTYPE=protein_coding;ENSP=ENSMUSP00000092067
chrX_124133667_T/C	chrX:124133667	C	ENSMUSG00000072049	ENSMUST00000094491	Transcript	missense_variant	387	266	89	K/R	aAg/aGg	rs1132487124	IMPACT=MODERATE;STRAND=-1;SYMBOL=Vmn2r121;SYMBOL_SOURCE=MGI;BIOTYPE=protein_coding;ENSP=ENSMUSP00000092067
chrX_124133671_T/A	chrX:124133671	A	ENSMUSG00000072049	ENSMUST00000094491	Transcript	missense_variant	383	262	88	N/Y	Aac/Tac	-	IMPACT=MODERATE;STRAND=-1;SYMBOL=Vmn2r121;SYMBOL_SOURCE=MGI;BIOTYPE=protein_coding;ENSP=ENSMUSP00000092067
chrX_124133693_G/C	chrX:124133693	C	ENSMUSG00000072049	ENSMUST00000094491	Transcript	missense_variant	361	240	80	I/M	atC/atG	rs1134400398	IMPACT=MODERATE;STRAND=-1;SYMBOL=Vmn2r121;SYMBOL_SOURCE=MGI;BIOTYPE=protein_coding;ENSP=ENSMUSP00000092067
chrX_124133706_A/G	chrX:124133706	G	ENSMUSG00000072049	ENSMUST00000094491	Transcript	missense_variant	348	227	76	L/P	cTt/cCt	rs1133525214	IMPACT=MODERATE;STRAND=-1;SYMBOL=Vmn2r121;SYMBOL_SOURCE=MGI;BIOTYPE=protein_coding;ENSP=ENSMUSP00000092067
chrX_124135761_C/G	chrX:124135761	G	ENSMUSG00000072049	ENSMUST00000094491	Transcript	missense_variant	192	71	24	S/T	aGt/aCt	rs583997120	IMPACT=MODERATE;STRAND=-1;SYMBOL=Vmn2r121;SYMBOL_SOURCE=MGI;BIOTYPE=protein_coding;ENSP=ENSMUSP00000092067
chrX_124135761_C/G	chrX:124135761	G	ENSMUSG00000072049	ENSMUST00000233359	Transcript	missense_variant,NMD_transcript_variant	192	71	24	S/T	aGt/aCt	rs583997120	IMPACT=MODERATE;STRAND=-1;SYMBOL=Vmn2r121;SYMBOL_SOURCE=MGI;BIOTYPE=nonsense_mediated_decay;ENSP=ENSMUSP00000156789
chrX_124135761_C/G	chrX:124135761	G	ENSMUSG00000072049	ENSMUST00000233504	Transcript	missense_variant,NMD_transcript_variant	192	71	24	S/T	aGt/aCt	rs583997120	IMPACT=MODERATE;STRAND=-1;SYMBOL=Vmn2r121;SYMBOL_SOURCE=MGI;BIOTYPE=nonsense_mediated_decay;ENSP=ENSMUSP00000156535
chrX_124135799_A/C	chrX:124135799	C	ENSMUSG00000072049	ENSMUST00000094491	Transcript	missense_variant	154	33	11	F/L	ttT/ttG	rs1134066456	IMPACT=MODERATE;STRAND=-1;SYMBOL=Vmn2r121;SYMBOL_SOURCE=MGI;BIOTYPE=protein_coding;ENSP=ENSMUSP00000092067
chrX_124135799_A/C	chrX:124135799	C	ENSMUSG00000072049	ENSMUST00000233359	Transcript	missense_variant,NMD_transcript_variant	154	33	11	F/L	ttT/ttG	rs1134066456	IMPACT=MODERATE;STRAND=-1;SYMBOL=Vmn2r121;SYMBOL_SOURCE=MGI;BIOTYPE=nonsense_mediated_decay;ENSP=ENSMUSP00000156789
chrX_124135799_A/C	chrX:124135799	C	ENSMUSG00000072049	ENSMUST00000233504	Transcript	missense_variant,NMD_transcript_variant	154	33	11	F/L	ttT/ttG	rs1134066456	IMPACT=MODERATE;STRAND=-1;SYMBOL=Vmn2r121;SYMBOL_SOURCE=MGI;BIOTYPE=nonsense_mediated_decay;ENSP=ENSMUSP00000156535
chrX_126814133_T/C	chrX:126814133	C	ENSMUSG00000058670	ENSMUST00000081074	Transcript	missense_variant	1736	1348	450	T/A	Aca/Gca	rs29254526	IMPACT=MODERATE;STRAND=-1;SYMBOL=4932411N23Rik;SYMBOL_SOURCE=MGI;BIOTYPE=protein_coding;ENSP=ENSMUSP00000079860
chrX_126814337_A/G	chrX:126814337	G	ENSMUSG00000058670	ENSMUST00000081074	Transcript	missense_variant	1532	1144	382	C/R	Tgt/Cgt	-	IMPACT=MODERATE;STRAND=-1;SYMBOL=4932411N23Rik;SYMBOL_SOURCE=MGI;BIOTYPE=protein_coding;ENSP=ENSMUSP00000079860
chrX_126814343_C/T	chrX:126814343	T	ENSMUSG00000058670	ENSMUST00000081074	Transcript	missense_variant	1526	1138	380	V/I	Gta/Ata	-	IMPACT=MODERATE;STRAND=-1;SYMBOL=4932411N23Rik;SYMBOL_SOURCE=MGI;BIOTYPE=protein_coding;ENSP=ENSMUSP00000079860
chrX_126814386_T/A	chrX:126814386	A	ENSMUSG00000058670	ENSMUST00000081074	Transcript	missense_variant	1483	1095	365	K/N	aaA/aaT	-	IMPACT=MODERATE;STRAND=-1;SYMBOL=4932411N23Rik;SYMBOL_SOURCE=MGI;BIOTYPE=protein_coding;ENSP=ENSMUSP00000079860
chrX_126814387_T/C	chrX:126814387	C	ENSMUSG00000058670	ENSMUST00000081074	Transcript	missense_variant	1482	1094	365	K/R	aAa/aGa	-	IMPACT=MODERATE;STRAND=-1;SYMBOL=4932411N23Rik;SYMBOL_SOURCE=MGI;BIOTYPE=protein_coding;ENSP=ENSMUSP00000079860
chrX_126814405_T/C	chrX:126814405	C	ENSMUSG00000058670	ENSMUST00000081074	Transcript	missense_variant	1464	1076	359	N/S	aAt/aGt	-	IMPACT=MODERATE;STRAND=-1;SYMBOL=4932411N23Rik;SYMBOL_SOURCE=MGI;BIOTYPE=protein_coding;ENSP=ENSMUSP00000079860
chrX_126814409_G/A	chrX:126814409	A	ENSMUSG00000058670	ENSMUST00000081074	Transcript	stop_gained	1460	1072	358	R/*	Cga/Tga	-	IMPACT=HIGH;STRAND=-1;SYMBOL=4932411N23Rik;SYMBOL_SOURCE=MGI;BIOTYPE=protein_coding;ENSP=ENSMUSP00000079860
chrX_126814475_C/T	chrX:126814475	T	ENSMUSG00000058670	ENSMUST00000081074	Transcript	missense_variant	1394	1006	336	E/K	Gaa/Aaa	-	IMPACT=MODERATE;STRAND=-1;SYMBOL=4932411N23Rik;SYMBOL_SOURCE=MGI;BIOTYPE=protein_coding;ENSP=ENSMUSP00000079860
chrX_126814495_A/G	chrX:126814495	G	ENSMUSG00000058670	ENSMUST00000081074	Transcript	missense_variant	1374	986	329	V/A	gTa/gCa	-	IMPACT=MODERATE;STRAND=-1;SYMBOL=4932411N23Rik;SYMBOL_SOURCE=MGI;BIOTYPE=protein_coding;ENSP=ENSMUSP00000079860
chrX_126814517_C/A	chrX:126814517	A	ENSMUSG00000058670	ENSMUST00000081074	Transcript	missense_variant	1352	964	322	V/F	Gtc/Ttc	-	IMPACT=MODERATE;STRAND=-1;SYMBOL=4932411N23Rik;SYMBOL_SOURCE=MGI;BIOTYPE=protein_coding;ENSP=ENSMUSP00000079860
chrX_126814575_C/T	chrX:126814575	T	ENSMUSG00000058670	ENSMUST00000081074	Transcript	stop_gained	1294	906	302	W/*	tgG/tgA	rs1134533937	IMPACT=HIGH;STRAND=-1;SYMBOL=4932411N23Rik;SYMBOL_SOURCE=MGI;BIOTYPE=protein_coding;ENSP=ENSMUSP00000079860
chrX_126814644_A/C	chrX:126814644	C	ENSMUSG00000058670	ENSMUST00000081074	Transcript	missense_variant	1225	837	279	H/Q	caT/caG	rs1133509524	IMPACT=MODERATE;STRAND=-1;SYMBOL=4932411N23Rik;SYMBOL_SOURCE=MGI;BIOTYPE=protein_coding;ENSP=ENSMUSP00000079860
chrX_126814703_G/T	chrX:126814703	T	ENSMUSG00000058670	ENSMUST00000081074	Transcript	missense_variant	1166	778	260	L/I	Ctt/Att	rs212339040	IMPACT=MODERATE;STRAND=-1;SYMBOL=4932411N23Rik;SYMBOL_SOURCE=MGI;BIOTYPE=protein_coding;ENSP=ENSMUSP00000079860
chrX_126814732_G/A	chrX:126814732	A	ENSMUSG00000058670	ENSMUST00000081074	Transcript	missense_variant	1137	749	250	T/M	aCg/aTg	rs254565382	IMPACT=MODERATE;STRAND=-1;SYMBOL=4932411N23Rik;SYMBOL_SOURCE=MGI;BIOTYPE=protein_coding;ENSP=ENSMUSP00000079860
chrX_126814745_C/A	chrX:126814745	A	ENSMUSG00000058670	ENSMUST00000081074	Transcript	missense_variant	1124	736	246	D/Y	Gat/Tat	-	IMPACT=MODERATE;STRAND=-1;SYMBOL=4932411N23Rik;SYMBOL_SOURCE=MGI;BIOTYPE=protein_coding;ENSP=ENSMUSP00000079860
chrX_126814757_G/A	chrX:126814757	A	ENSMUSG00000058670	ENSMUST00000081074	Transcript	stop_gained	1112	724	242	R/*	Cga/Tga	-	IMPACT=HIGH;STRAND=-1;SYMBOL=4932411N23Rik;SYMBOL_SOURCE=MGI;BIOTYPE=protein_coding;ENSP=ENSMUSP00000079860
chrX_126814799_C/T	chrX:126814799	T	ENSMUSG00000058670	ENSMUST00000081074	Transcript	missense_variant	1070	682	228	A/T	Gcc/Acc	-	IMPACT=MODERATE;STRAND=-1;SYMBOL=4932411N23Rik;SYMBOL_SOURCE=MGI;BIOTYPE=protein_coding;ENSP=ENSMUSP00000079860
chrX_126814808_T/A	chrX:126814808	A	ENSMUSG00000058670	ENSMUST00000081074	Transcript	missense_variant	1061	673	225	T/S	Aca/Tca	-	IMPACT=MODERATE;STRAND=-1;SYMBOL=4932411N23Rik;SYMBOL_SOURCE=MGI;BIOTYPE=protein_coding;ENSP=ENSMUSP00000079860
chrX_126814820_T/C	chrX:126814820	C	ENSMUSG00000058670	ENSMUST00000081074	Transcript	missense_variant	1049	661	221	N/D	Aat/Gat	-	IMPACT=MODERATE;STRAND=-1;SYMBOL=4932411N23Rik;SYMBOL_SOURCE=MGI;BIOTYPE=protein_coding;ENSP=ENSMUSP00000079860
chrX_126814853_C/T	chrX:126814853	T	ENSMUSG00000058670	ENSMUST00000081074	Transcript	missense_variant	1016	628	210	E/K	Gag/Aag	-	IMPACT=MODERATE;STRAND=-1;SYMBOL=4932411N23Rik;SYMBOL_SOURCE=MGI;BIOTYPE=protein_coding;ENSP=ENSMUSP00000079860
chrX_126814922_C/T	chrX:126814922	T	ENSMUSG00000058670	ENSMUST00000081074	Transcript	missense_variant	947	559	187	V/I	Gtt/Att	-	IMPACT=MODERATE;STRAND=-1;SYMBOL=4932411N23Rik;SYMBOL_SOURCE=MGI;BIOTYPE=protein_coding;ENSP=ENSMUSP00000079860
chrX_126814945_C/A	chrX:126814945	A	ENSMUSG00000058670	ENSMUST00000081074	Transcript	missense_variant	924	536	179	G/V	gGt/gTt	-	IMPACT=MODERATE;STRAND=-1;SYMBOL=4932411N23Rik;SYMBOL_SOURCE=MGI;BIOTYPE=protein_coding;ENSP=ENSMUSP00000079860
chrX_126814955_C/T	chrX:126814955	T	ENSMUSG00000058670	ENSMUST00000081074	Transcript	missense_variant	914	526	176	V/I	Gta/Ata	-	IMPACT=MODERATE;STRAND=-1;SYMBOL=4932411N23Rik;SYMBOL_SOURCE=MGI;BIOTYPE=protein_coding;ENSP=ENSMUSP00000079860
chrX_126814988_C/A	chrX:126814988	A	ENSMUSG00000058670	ENSMUST00000081074	Transcript	missense_variant	881	493	165	A/S	Gca/Tca	rs29254524	IMPACT=MODERATE;STRAND=-1;SYMBOL=4932411N23Rik;SYMBOL_SOURCE=MGI;BIOTYPE=protein_coding;ENSP=ENSMUSP00000079860
chrX_127060680_A/G	chrX:127060680	G	ENSMUSG00000062791	ENSMUST00000096332	Transcript	missense_variant	764	487	163	N/D	Aat/Gat	rs29253582	IMPACT=MODERATE;STRAND=1;SYMBOL=Gm382;SYMBOL_SOURCE=MGI;BIOTYPE=protein_coding;ENSP=ENSMUSP00000094056
chrX_127061391_C/T	chrX:127061391	T	ENSMUSG00000062791	ENSMUST00000096332	Transcript	missense_variant	1475	1198	400	P/S	Cca/Tca	rs29253578	IMPACT=MODERATE;STRAND=1;SYMBOL=Gm382;SYMBOL_SOURCE=MGI;BIOTYPE=protein_coding;ENSP=ENSMUSP00000094056
chrX_127062271_T/A	chrX:127062271	A	ENSMUSG00000062791	ENSMUST00000096332	Transcript	missense_variant	2355	2078	693	I/N	aTc/aAc	rs29253575	IMPACT=MODERATE;STRAND=1;SYMBOL=Gm382;SYMBOL_SOURCE=MGI;BIOTYPE=protein_coding;ENSP=ENSMUSP00000094056
chrX_127062312_T/G	chrX:127062312	G	ENSMUSG00000062791	ENSMUST00000096332	Transcript	missense_variant	2396	2119	707	S/A	Tca/Gca	rs29253574	IMPACT=MODERATE;STRAND=1;SYMBOL=Gm382;SYMBOL_SOURCE=MGI;BIOTYPE=protein_coding;ENSP=ENSMUSP00000094056
chrX_127062801_T/A	chrX:127062801	A	ENSMUSG00000062791	ENSMUST00000096332	Transcript	missense_variant	2885	2608	870	S/T	Tct/Act	rs259048796	IMPACT=MODERATE;STRAND=1;SYMBOL=Gm382;SYMBOL_SOURCE=MGI;BIOTYPE=protein_coding;ENSP=ENSMUSP00000094056
chrX_127063759_C/T	chrX:127063759	T	ENSMUSG00000062791	ENSMUST00000096332	Transcript	missense_variant	3843	3566	1189	S/F	tCt/tTt	rs29257504	IMPACT=MODERATE;STRAND=1;SYMBOL=Gm382;SYMBOL_SOURCE=MGI;BIOTYPE=protein_coding;ENSP=ENSMUSP00000094056
chrX_127394655_T/G	chrX:127394655	G	ENSMUSG00000049815	ENSMUST00000051530	Transcript	missense_variant	363	216	72	H/Q	caT/caG	rs29251511	IMPACT=MODERATE;STRAND=1;SYMBOL=4921511C20Rik;SYMBOL_SOURCE=MGI;BIOTYPE=protein_coding;ENSP=ENSMUSP00000059542
chrX_127394810_C/T	chrX:127394810	T	ENSMUSG00000049815	ENSMUST00000051530	Transcript	missense_variant	518	371	124	T/M	aCg/aTg	rs29251510	IMPACT=MODERATE;STRAND=1;SYMBOL=4921511C20Rik;SYMBOL_SOURCE=MGI;BIOTYPE=protein_coding;ENSP=ENSMUSP00000059542
chrX_127395091_A/G	chrX:127395091	G	ENSMUSG00000049815	ENSMUST00000051530	Transcript	missense_variant	799	652	218	S/G	Agc/Ggc	rs29251509	IMPACT=MODERATE;STRAND=1;SYMBOL=4921511C20Rik;SYMBOL_SOURCE=MGI;BIOTYPE=protein_coding;ENSP=ENSMUSP00000059542
chrX_127721263_A/T	chrX:127721263	T	ENSMUSG00000043569	ENSMUST00000052500	Transcript	missense_variant	733	583	195	L/I	Tta/Ata	rs29117483	IMPACT=MODERATE;STRAND=-1;SYMBOL=Cldn34c4;SYMBOL_SOURCE=MGI;BIOTYPE=protein_coding;ENSP=ENSMUSP00000062601
chrX_127721747_T/G	chrX:127721747	G	ENSMUSG00000043569	ENSMUST00000052500	Transcript	missense_variant	249	99	33	E/D	gaA/gaC	rs29117481	IMPACT=MODERATE;STRAND=-1;SYMBOL=Cldn34c4;SYMBOL_SOURCE=MGI;BIOTYPE=protein_coding;ENSP=ENSMUSP00000062601
chrX_164948084_G/A	chrX:164948084	A	ENSMUSG00000061778	ENSMUST00000004715	Transcript	missense_variant	974	862	288	P/S	Cca/Tca	rs31487658	IMPACT=MODERATE;STRAND=-1;SYMBOL=Mospd2;SYMBOL_SOURCE=MGI;BIOTYPE=protein_coding;ENSP=ENSMUSP00000004715
chrX_164948084_G/A	chrX:164948084	A	ENSMUSG00000061778	ENSMUST00000112247	Transcript	missense_variant	936	862	288	P/S	Cca/Tca	rs31487658	IMPACT=MODERATE;STRAND=-1;SYMBOL=Mospd2;SYMBOL_SOURCE=MGI;BIOTYPE=protein_coding;ENSP=ENSMUSP00000107866
chrX_164948084_G/A	chrX:164948084	A	ENSMUSG00000061778	ENSMUST00000112248	Transcript	missense_variant	1014	862	288	P/S	Cca/Tca	rs31487658	IMPACT=MODERATE;STRAND=-1;SYMBOL=Mospd2;SYMBOL_SOURCE=MGI;BIOTYPE=protein_coding;ENSP=ENSMUSP00000107867
chrX_164991671_A/G	chrX:164991671	G	ENSMUSG00000047757	ENSMUST00000057150	Transcript	missense_variant	1489	1303	435	M/V	Atg/Gtg	rs31494689	IMPACT=MODERATE;STRAND=1;SYMBOL=Fancb;SYMBOL_SOURCE=MGI;BIOTYPE=protein_coding;ENSP=ENSMUSP00000051402;GENE_PHENO=1
chrX_164991671_A/G	chrX:164991671	G	ENSMUSG00000047757	ENSMUST00000167446	Transcript	missense_variant	1609	1303	435	M/V	Atg/Gtg	rs31494689	IMPACT=MODERATE;STRAND=1;SYMBOL=Fancb;SYMBOL_SOURCE=MGI;BIOTYPE=protein_coding;ENSP=ENSMUSP00000128141;GENE_PHENO=1
chrX_164991672_T/A	chrX:164991672	A	ENSMUSG00000047757	ENSMUST00000057150	Transcript	missense_variant	1490	1304	435	M/K	aTg/aAg	rs51796250	IMPACT=MODERATE;STRAND=1;SYMBOL=Fancb;SYMBOL_SOURCE=MGI;BIOTYPE=protein_coding;ENSP=ENSMUSP00000051402;GENE_PHENO=1
chrX_164991672_T/A	chrX:164991672	A	ENSMUSG00000047757	ENSMUST00000167446	Transcript	missense_variant	1610	1304	435	M/K	aTg/aAg	rs51796250	IMPACT=MODERATE;STRAND=1;SYMBOL=Fancb;SYMBOL_SOURCE=MGI;BIOTYPE=protein_coding;ENSP=ENSMUSP00000128141;GENE_PHENO=1
chrX_166180639_G/A	chrX:166180639	A	ENSMUSG00000040621	ENSMUST00000056410	Transcript	missense_variant	423	290	97	R/H	cGt/cAt	rs13460315	IMPACT=MODERATE;STRAND=1;SYMBOL=Gemin8;SYMBOL_SOURCE=MGI;BIOTYPE=protein_coding;ENSP=ENSMUSP00000085137
chrX_166180639_G/A	chrX:166180639	A	ENSMUSG00000040621	ENSMUST00000087169	Transcript	missense_variant	491	290	97	R/H	cGt/cAt	rs13460315	IMPACT=MODERATE;STRAND=1;SYMBOL=Gemin8;SYMBOL_SOURCE=MGI;BIOTYPE=protein_coding;ENSP=ENSMUSP00000084414
chrX_166180639_G/A	chrX:166180639	A	ENSMUSG00000040621	ENSMUST00000096252	Transcript	missense_variant	292	197	66	R/H	cGt/cAt	rs13460315	IMPACT=MODERATE;STRAND=1;SYMBOL=Gemin8;SYMBOL_SOURCE=MGI;BIOTYPE=protein_coding;ENSP=ENSMUSP00000093971
chrX_166180639_G/A	chrX:166180639	A	ENSMUSG00000040621	ENSMUST00000130880	Transcript	missense_variant	658	290	97	R/H	cGt/cAt	rs13460315	IMPACT=MODERATE;STRAND=1;SYMBOL=Gemin8;SYMBOL_SOURCE=MGI;BIOTYPE=protein_coding;ENSP=ENSMUSP00000118482
chrX_166180639_G/A	chrX:166180639	A	ENSMUSG00000040621	ENSMUST00000152248	Transcript	missense_variant	695	290	97	R/H	cGt/cAt	rs13460315	IMPACT=MODERATE;STRAND=1;FLAGS=cds_end_NF;SYMBOL=Gemin8;SYMBOL_SOURCE=MGI;BIOTYPE=protein_coding;ENSP=ENSMUSP00000131284
chrX_166180639_G/A	chrX:166180639	A	ENSMUSG00000040621	ENSMUST00000166440	Transcript	missense_variant	567	290	97	R/H	cGt/cAt	rs13460315	IMPACT=MODERATE;STRAND=1;FLAGS=cds_end_NF;SYMBOL=Gemin8;SYMBOL_SOURCE=MGI;BIOTYPE=protein_coding;ENSP=ENSMUSP00000128502
chrX_170010965_AGCCGCCGCGGTCAAGATGTTCA/-	chrX:170010965-170010987	-	ENSMUSG00000095562	ENSMUST00000179760	Transcript	splice_donor_variant,splice_acceptor_variant,intron_variant,non_coding_transcript_variant	-	-	-	-	-	-	IMPACT=HIGH;STRAND=1;SYMBOL=Erdr1;SYMBOL_SOURCE=MGI;BIOTYPE=lincRNA
