# Supplementary material for: Genotypic analysis of the female BPH/5 mouse, a model of superimposed preeclampsia
Source: PLoS One. 2021 Jul 16;16(7):e0253453. doi: 10.1371/journal.pone.0253453 (PMC8284809; doi:10.1371/journal.pone.0253453)
Supplement: S5 Table — (XLSX) [file pone.0253453.s005.xlsx]

## Sheet: Sheet1
chr8_13837051_C/T	chr8:13837051	T	ENSMUSG00000057116	ENSMUST00000071308	Transcript	missense_variant	1339	1039	347	A/T	Gct/Act	rs579051270	IMPACT=MODERATE;STRAND=-1;SYMBOL=AF366264;SYMBOL_SOURCE=MGI;BIOTYPE=protein_coding;ENSP=ENSMUSP00000096518
chr8_13837626_T/G	chr8:13837626	G	ENSMUSG00000057116	ENSMUST00000071308	Transcript	missense_variant	764	464	155	Q/P	cAa/cCa	rs1132985746	IMPACT=MODERATE;STRAND=-1;SYMBOL=AF366264;SYMBOL_SOURCE=MGI;BIOTYPE=protein_coding;ENSP=ENSMUSP00000096518
chr8_13837690_G/A	chr8:13837690	A	ENSMUSG00000057116	ENSMUST00000071308	Transcript	stop_gained	700	400	134	Q/*	Caa/Taa	rs1134601772	IMPACT=HIGH;STRAND=-1;SYMBOL=AF366264;SYMBOL_SOURCE=MGI;BIOTYPE=protein_coding;ENSP=ENSMUSP00000096518
chr8_13837719_G/A	chr8:13837719	A	ENSMUSG00000057116	ENSMUST00000071308	Transcript	missense_variant	671	371	124	S/F	tCc/tTc	rs1134530113	IMPACT=MODERATE;STRAND=-1;SYMBOL=AF366264;SYMBOL_SOURCE=MGI;BIOTYPE=protein_coding;ENSP=ENSMUSP00000096518
chr8_13837746_C/T	chr8:13837746	T	ENSMUSG00000057116	ENSMUST00000071308	Transcript	missense_variant	644	344	115	G/D	gGt/gAt	rs1132481449	IMPACT=MODERATE;STRAND=-1;SYMBOL=AF366264;SYMBOL_SOURCE=MGI;BIOTYPE=protein_coding;ENSP=ENSMUSP00000096518
chr8_13837783_G/A	chr8:13837783	A	ENSMUSG00000057116	ENSMUST00000071308	Transcript	missense_variant	607	307	103	P/S	Cca/Tca	rs1134297955	IMPACT=MODERATE;STRAND=-1;SYMBOL=AF366264;SYMBOL_SOURCE=MGI;BIOTYPE=protein_coding;ENSP=ENSMUSP00000096518
chr8_13837785_G/A	chr8:13837785	A	ENSMUSG00000057116	ENSMUST00000071308	Transcript	missense_variant	605	305	102	P/L	cCt/cTt	rs1132184868	IMPACT=MODERATE;STRAND=-1;SYMBOL=AF366264;SYMBOL_SOURCE=MGI;BIOTYPE=protein_coding;ENSP=ENSMUSP00000096518
chr8_13837810_T/C	chr8:13837810	C	ENSMUSG00000057116	ENSMUST00000071308	Transcript	missense_variant	580	280	94	K/E	Aaa/Gaa	rs1132890036	IMPACT=MODERATE;STRAND=-1;SYMBOL=AF366264;SYMBOL_SOURCE=MGI;BIOTYPE=protein_coding;ENSP=ENSMUSP00000096518
chr8_13837945_A/T	chr8:13837945	T	ENSMUSG00000057116	ENSMUST00000071308	Transcript	missense_variant	445	145	49	S/T	Tca/Aca	rs578779100	IMPACT=MODERATE;STRAND=-1;SYMBOL=AF366264;SYMBOL_SOURCE=MGI;BIOTYPE=protein_coding;ENSP=ENSMUSP00000096518
chr8_13837970_C/A	chr8:13837970	A	ENSMUSG00000057116	ENSMUST00000071308	Transcript	missense_variant	420	120	40	E/D	gaG/gaT	rs1134595283	IMPACT=MODERATE;STRAND=-1;SYMBOL=AF366264;SYMBOL_SOURCE=MGI;BIOTYPE=protein_coding;ENSP=ENSMUSP00000096518
chr8_13837971_T/C	chr8:13837971	C	ENSMUSG00000057116	ENSMUST00000071308	Transcript	missense_variant	419	119	40	E/G	gAg/gGg	rs1134808488	IMPACT=MODERATE;STRAND=-1;SYMBOL=AF366264;SYMBOL_SOURCE=MGI;BIOTYPE=protein_coding;ENSP=ENSMUSP00000096518
chr8_13878351_T/A	chr8:13878351	A	ENSMUSG00000047710	ENSMUST00000051870	Transcript	missense_variant	725	508	170	C/S	Tgt/Agt	rs228052694	IMPACT=MODERATE;STRAND=1;SYMBOL=Champ1;SYMBOL_SOURCE=MGI;BIOTYPE=protein_coding;ENSP=ENSMUSP00000057270
chr8_13878351_T/A	chr8:13878351	A	ENSMUSG00000047710	ENSMUST00000128557	Transcript	missense_variant	689	508	170	C/S	Tgt/Agt	rs228052694	IMPACT=MODERATE;STRAND=1;SYMBOL=Champ1;SYMBOL_SOURCE=MGI;BIOTYPE=protein_coding;ENSP=ENSMUSP00000120117
chr8_13878573_C/A	chr8:13878573	A	ENSMUSG00000047710	ENSMUST00000051870	Transcript	missense_variant	947	730	244	P/T	Cct/Act	rs29989018	IMPACT=MODERATE;STRAND=1;SYMBOL=Champ1;SYMBOL_SOURCE=MGI;BIOTYPE=protein_coding;ENSP=ENSMUSP00000057270
chr8_13878573_C/A	chr8:13878573	A	ENSMUSG00000047710	ENSMUST00000128557	Transcript	missense_variant	911	730	244	P/T	Cct/Act	rs29989018	IMPACT=MODERATE;STRAND=1;SYMBOL=Champ1;SYMBOL_SOURCE=MGI;BIOTYPE=protein_coding;ENSP=ENSMUSP00000120117
chr8_13879488_T/C	chr8:13879488	C	ENSMUSG00000047710	ENSMUST00000051870	Transcript	missense_variant	1862	1645	549	F/L	Ttt/Ctt	rs13460355	IMPACT=MODERATE;STRAND=1;SYMBOL=Champ1;SYMBOL_SOURCE=MGI;BIOTYPE=protein_coding;ENSP=ENSMUSP00000057270
chr8_13879488_T/C	chr8:13879488	C	ENSMUSG00000047710	ENSMUST00000128557	Transcript	missense_variant	1826	1645	549	F/L	Ttt/Ctt	rs13460355	IMPACT=MODERATE;STRAND=1;SYMBOL=Champ1;SYMBOL_SOURCE=MGI;BIOTYPE=protein_coding;ENSP=ENSMUSP00000120117
chr8_14934842_G/A	chr8:14934842	A	ENSMUSG00000071176	ENSMUST00000084207	Transcript	missense_variant	856	621	207	M/I	atG/atA	rs32924059	IMPACT=MODERATE;STRAND=1;SYMBOL=Arhgef10;SYMBOL_SOURCE=MGI;BIOTYPE=protein_coding;ENSP=ENSMUSP00000081225;GENE_PHENO=1
chr8_14934842_G/A	chr8:14934842	A	ENSMUSG00000071176	ENSMUST00000110800	Transcript	missense_variant	781	621	207	M/I	atG/atA	rs32924059	IMPACT=MODERATE;STRAND=1;SYMBOL=Arhgef10;SYMBOL_SOURCE=MGI;BIOTYPE=protein_coding;ENSP=ENSMUSP00000106424;GENE_PHENO=1
chr8_14934842_G/A	chr8:14934842	A	ENSMUSG00000071176	ENSMUST00000161162	Transcript	missense_variant	792	618	206	M/I	atG/atA	rs32924059	IMPACT=MODERATE;STRAND=1;FLAGS=cds_end_NF;SYMBOL=Arhgef10;SYMBOL_SOURCE=MGI;BIOTYPE=protein_coding;ENSP=ENSMUSP00000125606;GENE_PHENO=1
chr8_14945358_G/C	chr8:14945358	C	ENSMUSG00000071176	ENSMUST00000084207	Transcript	missense_variant	1277	1042	348	G/R	Ggc/Cgc	rs32875028	IMPACT=MODERATE;STRAND=1;SYMBOL=Arhgef10;SYMBOL_SOURCE=MGI;BIOTYPE=protein_coding;ENSP=ENSMUSP00000081225;GENE_PHENO=1
chr8_14945358_G/C	chr8:14945358	C	ENSMUSG00000071176	ENSMUST00000110800	Transcript	missense_variant	1085	925	309	G/R	Ggc/Cgc	rs32875028	IMPACT=MODERATE;STRAND=1;SYMBOL=Arhgef10;SYMBOL_SOURCE=MGI;BIOTYPE=protein_coding;ENSP=ENSMUSP00000106424;GENE_PHENO=1
chr8_14945358_G/C	chr8:14945358	C	ENSMUSG00000071176	ENSMUST00000161162	Transcript	missense_variant	1213	1039	347	G/R	Ggc/Cgc	rs32875028	IMPACT=MODERATE;STRAND=1;FLAGS=cds_end_NF;SYMBOL=Arhgef10;SYMBOL_SOURCE=MGI;BIOTYPE=protein_coding;ENSP=ENSMUSP00000125606;GENE_PHENO=1
chr8_14945358_G/C	chr8:14945358	C	ENSMUSG00000071176	ENSMUST00000163062	Transcript	missense_variant	58	58	20	G/R	Ggc/Cgc	rs32875028	IMPACT=MODERATE;STRAND=1;FLAGS=cds_start_NF;SYMBOL=Arhgef10;SYMBOL_SOURCE=MGI;BIOTYPE=protein_coding;ENSP=ENSMUSP00000125526;GENE_PHENO=1
chr8_15028507_C/G	chr8:15028507	G	ENSMUSG00000055675	ENSMUST00000069399	Transcript	missense_variant	2147	1105	369	L/V	Ctg/Gtg	rs32855718	IMPACT=MODERATE;STRAND=1;SYMBOL=Kbtbd11;SYMBOL_SOURCE=MGI;BIOTYPE=protein_coding;ENSP=ENSMUSP00000068321;GENE_PHENO=1
chr8_15028507_C/G	chr8:15028507	G	ENSMUSG00000055675	ENSMUST00000183471	Transcript	missense_variant,NMD_transcript_variant	1218	1105	369	L/V	Ctg/Gtg	rs32855718	IMPACT=MODERATE;STRAND=1;SYMBOL=Kbtbd11;SYMBOL_SOURCE=MGI;BIOTYPE=nonsense_mediated_decay;ENSP=ENSMUSP00000139292;GENE_PHENO=1
chr8_15041987_C/G	chr8:15041987	G	ENSMUSG00000049008	ENSMUST00000050493	Transcript	missense_variant	1210	865	289	A/P	Gcc/Ccc	rs578826499	IMPACT=MODERATE;STRAND=-1;SYMBOL=BB014433;SYMBOL_SOURCE=MGI;BIOTYPE=protein_coding;ENSP=ENSMUSP00000053487
chr8_15041987_C/G	chr8:15041987	G	ENSMUSG00000049008	ENSMUST00000179941	Transcript	missense_variant	1091	865	289	A/P	Gcc/Ccc	rs578826499	IMPACT=MODERATE;STRAND=-1;SYMBOL=BB014433;SYMBOL_SOURCE=MGI;BIOTYPE=protein_coding;ENSP=ENSMUSP00000137001
chr8_15906025_C/T	chr8:15906025	T	ENSMUSG00000060924	ENSMUST00000082104	Transcript	missense_variant	10488	10181	3394	R/Q	cGg/cAg	rs48959892	IMPACT=MODERATE;STRAND=-1;SYMBOL=Csmd1;SYMBOL_SOURCE=MGI;BIOTYPE=protein_coding;ENSP=ENSMUSP00000080751;GENE_PHENO=1
chr8_18631747_C/T	chr8:18631747	T	ENSMUSG00000039842	ENSMUST00000039412	Transcript	missense_variant	1364	899	300	A/V	gCt/gTt	rs32874098	IMPACT=MODERATE;STRAND=1;SYMBOL=Mcph1;SYMBOL_SOURCE=MGI;BIOTYPE=protein_coding;ENSP=ENSMUSP00000037000;GENE_PHENO=1
chr8_18631747_C/T	chr8:18631747	T	ENSMUSG00000039842	ENSMUST00000133417	Transcript	missense_variant	635	635	212	A/V	gCt/gTt	rs32874098	IMPACT=MODERATE;STRAND=1;FLAGS=cds_start_NF,cds_end_NF;SYMBOL=Mcph1;SYMBOL_SOURCE=MGI;BIOTYPE=protein_coding;ENSP=ENSMUSP00000121636;GENE_PHENO=1
chr8_18631747_C/T	chr8:18631747	T	ENSMUSG00000039842	ENSMUST00000146819	Transcript	missense_variant	913	899	300	A/V	gCt/gTt	rs32874098	IMPACT=MODERATE;STRAND=1;SYMBOL=Mcph1;SYMBOL_SOURCE=MGI;BIOTYPE=protein_coding;ENSP=ENSMUSP00000131616;GENE_PHENO=1
chr8_18631756_C/T	chr8:18631756	T	ENSMUSG00000039842	ENSMUST00000039412	Transcript	missense_variant	1373	908	303	A/V	gCg/gTg	rs33543555	IMPACT=MODERATE;STRAND=1;SYMBOL=Mcph1;SYMBOL_SOURCE=MGI;BIOTYPE=protein_coding;ENSP=ENSMUSP00000037000;GENE_PHENO=1
chr8_18631756_C/T	chr8:18631756	T	ENSMUSG00000039842	ENSMUST00000133417	Transcript	missense_variant	644	644	215	A/V	gCg/gTg	rs33543555	IMPACT=MODERATE;STRAND=1;FLAGS=cds_start_NF,cds_end_NF;SYMBOL=Mcph1;SYMBOL_SOURCE=MGI;BIOTYPE=protein_coding;ENSP=ENSMUSP00000121636;GENE_PHENO=1
chr8_18631756_C/T	chr8:18631756	T	ENSMUSG00000039842	ENSMUST00000146819	Transcript	missense_variant	922	908	303	A/V	gCg/gTg	rs33543555	IMPACT=MODERATE;STRAND=1;SYMBOL=Mcph1;SYMBOL_SOURCE=MGI;BIOTYPE=protein_coding;ENSP=ENSMUSP00000131616;GENE_PHENO=1
chr8_18632254_C/T	chr8:18632254	T	ENSMUSG00000039842	ENSMUST00000039412	Transcript	missense_variant	1871	1406	469	S/L	tCa/tTa	rs33078281	IMPACT=MODERATE;STRAND=1;SYMBOL=Mcph1;SYMBOL_SOURCE=MGI;BIOTYPE=protein_coding;ENSP=ENSMUSP00000037000;GENE_PHENO=1
chr8_18632254_C/T	chr8:18632254	T	ENSMUSG00000039842	ENSMUST00000146819	Transcript	missense_variant	1420	1406	469	S/L	tCa/tTa	rs33078281	IMPACT=MODERATE;STRAND=1;SYMBOL=Mcph1;SYMBOL_SOURCE=MGI;BIOTYPE=protein_coding;ENSP=ENSMUSP00000131616;GENE_PHENO=1
chr8_18632587_G/T	chr8:18632587	T	ENSMUSG00000039842	ENSMUST00000039412	Transcript	missense_variant	2204	1739	580	C/F	tGt/tTt	rs13479629	IMPACT=MODERATE;STRAND=1;SYMBOL=Mcph1;SYMBOL_SOURCE=MGI;BIOTYPE=protein_coding;ENSP=ENSMUSP00000037000;GENE_PHENO=1
chr8_18632587_G/T	chr8:18632587	T	ENSMUSG00000039842	ENSMUST00000146819	Transcript	missense_variant	1753	1739	580	C/F	tGt/tTt	rs13479629	IMPACT=MODERATE;STRAND=1;SYMBOL=Mcph1;SYMBOL_SOURCE=MGI;BIOTYPE=protein_coding;ENSP=ENSMUSP00000131616;GENE_PHENO=1
chr8_18641612_A/G	chr8:18641612	G	ENSMUSG00000039842	ENSMUST00000039412	Transcript	missense_variant	2308	1843	615	T/A	Aca/Gca	rs49438607	IMPACT=MODERATE;STRAND=1;SYMBOL=Mcph1;SYMBOL_SOURCE=MGI;BIOTYPE=protein_coding;ENSP=ENSMUSP00000037000;GENE_PHENO=1
chr8_18641612_A/G	chr8:18641612	G	ENSMUSG00000039842	ENSMUST00000141244	Transcript	missense_variant	100	100	34	T/A	Aca/Gca	rs49438607	IMPACT=MODERATE;STRAND=1;FLAGS=cds_start_NF;SYMBOL=Mcph1;SYMBOL_SOURCE=MGI;BIOTYPE=protein_coding;ENSP=ENSMUSP00000119267;GENE_PHENO=1
chr8_18641613_C/A	chr8:18641613	A	ENSMUSG00000039842	ENSMUST00000039412	Transcript	missense_variant	2309	1844	615	T/K	aCa/aAa	rs47658533	IMPACT=MODERATE;STRAND=1;SYMBOL=Mcph1;SYMBOL_SOURCE=MGI;BIOTYPE=protein_coding;ENSP=ENSMUSP00000037000;GENE_PHENO=1
chr8_18641613_C/A	chr8:18641613	A	ENSMUSG00000039842	ENSMUST00000141244	Transcript	missense_variant	101	101	34	T/K	aCa/aAa	rs47658533	IMPACT=MODERATE;STRAND=1;FLAGS=cds_start_NF;SYMBOL=Mcph1;SYMBOL_SOURCE=MGI;BIOTYPE=protein_coding;ENSP=ENSMUSP00000119267;GENE_PHENO=1
chr8_18652506_C/A	chr8:18652506	A	ENSMUSG00000039842	ENSMUST00000141244	Transcript	missense_variant	197	197	66	P/H	cCc/cAc	rs51856598	IMPACT=MODERATE;STRAND=1;FLAGS=cds_start_NF;SYMBOL=Mcph1;SYMBOL_SOURCE=MGI;BIOTYPE=protein_coding;ENSP=ENSMUSP00000119267;GENE_PHENO=1
chr8_18652508_G/A	chr8:18652508	A	ENSMUSG00000039842	ENSMUST00000141244	Transcript	missense_variant	199	199	67	G/S	Ggt/Agt	rs51455359	IMPACT=MODERATE;STRAND=1;FLAGS=cds_start_NF;SYMBOL=Mcph1;SYMBOL_SOURCE=MGI;BIOTYPE=protein_coding;ENSP=ENSMUSP00000119267;GENE_PHENO=1
chr8_18652527_-/CTC	chr8:18652526-18652527	CTC	ENSMUSG00000039842	ENSMUST00000141244	Transcript	inframe_insertion	217-218	217-218	73	S/SP	tct/tCTCct	rs222040882	IMPACT=MODERATE;STRAND=1;FLAGS=cds_start_NF;SYMBOL=Mcph1;SYMBOL_SOURCE=MGI;BIOTYPE=protein_coding;ENSP=ENSMUSP00000119267;GENE_PHENO=1
chr8_18652554_T/C	chr8:18652554	C	ENSMUSG00000039842	ENSMUST00000141244	Transcript	missense_variant	245	245	82	F/S	tTc/tCc	rs49729240	IMPACT=MODERATE;STRAND=1;FLAGS=cds_start_NF;SYMBOL=Mcph1;SYMBOL_SOURCE=MGI;BIOTYPE=protein_coding;ENSP=ENSMUSP00000119267;GENE_PHENO=1
chr8_18652563_C/-	chr8:18652563	-	ENSMUSG00000039842	ENSMUST00000141244	Transcript	frameshift_variant	254	254	85	S/X	tCc/tc	rs246236124	IMPACT=HIGH;STRAND=1;FLAGS=cds_start_NF;SYMBOL=Mcph1;SYMBOL_SOURCE=MGI;BIOTYPE=protein_coding;ENSP=ENSMUSP00000119267;GENE_PHENO=1
chr8_18652618_G/T	chr8:18652618	T	ENSMUSG00000039842	ENSMUST00000141244	Transcript	missense_variant	309	309	103	L/F	ttG/ttT	rs50546190	IMPACT=MODERATE;STRAND=1;FLAGS=cds_start_NF;SYMBOL=Mcph1;SYMBOL_SOURCE=MGI;BIOTYPE=protein_coding;ENSP=ENSMUSP00000119267;GENE_PHENO=1
chr8_18653577_C/T	chr8:18653577	T	ENSMUSG00000087300	ENSMUST00000138744	Transcript	splice_acceptor_variant,non_coding_transcript_variant	-	-	-	-	-	rs50738576	IMPACT=HIGH;STRAND=-1;SYMBOL=Gm16725;SYMBOL_SOURCE=MGI;BIOTYPE=antisense
chr8_18905737_TATTCTATTC/-	chr8:18905737-18905746	-	ENSMUSG00000110651	ENSMUST00000212105	Transcript	splice_acceptor_variant,non_coding_transcript_exon_variant,intron_variant	?-318	-	-	-	-	rs223322756	IMPACT=HIGH;STRAND=-1;SYMBOL=Gm45770;SYMBOL_SOURCE=MGI;BIOTYPE=processed_pseudogene
chr8_18934269_C/T	chr8:18934269	T	ENSMUSG00000039814	ENSMUST00000055503	Transcript	missense_variant	1636	758	253	R/K	aGg/aAg	rs32558045	IMPACT=MODERATE;STRAND=-1;SYMBOL=Xkr5;SYMBOL_SOURCE=MGI;BIOTYPE=protein_coding;ENSP=ENSMUSP00000061748;GENE_PHENO=1
chr8_18934269_C/T	chr8:18934269	T	ENSMUSG00000039814	ENSMUST00000095438	Transcript	missense_variant	1298	1256	419	R/K	aGg/aAg	rs32558045	IMPACT=MODERATE;STRAND=-1;SYMBOL=Xkr5;SYMBOL_SOURCE=MGI;BIOTYPE=protein_coding;ENSP=ENSMUSP00000093089;GENE_PHENO=1
chr8_18934276_C/T	chr8:18934276	T	ENSMUSG00000039814	ENSMUST00000055503	Transcript	missense_variant	1629	751	251	V/I	Gta/Ata	rs32727226	IMPACT=MODERATE;STRAND=-1;SYMBOL=Xkr5;SYMBOL_SOURCE=MGI;BIOTYPE=protein_coding;ENSP=ENSMUSP00000061748;GENE_PHENO=1
chr8_18934276_C/T	chr8:18934276	T	ENSMUSG00000039814	ENSMUST00000095438	Transcript	missense_variant	1291	1249	417	V/I	Gta/Ata	rs32727226	IMPACT=MODERATE;STRAND=-1;SYMBOL=Xkr5;SYMBOL_SOURCE=MGI;BIOTYPE=protein_coding;ENSP=ENSMUSP00000093089;GENE_PHENO=1
chr8_18945744_T/C	chr8:18945744	C	ENSMUSG00000039814	ENSMUST00000143913	Transcript	missense_variant,NMD_transcript_variant	282	278	93	K/R	aAg/aGg	rs48228385	IMPACT=MODERATE;STRAND=-1;SYMBOL=Xkr5;SYMBOL_SOURCE=MGI;BIOTYPE=nonsense_mediated_decay;ENSP=ENSMUSP00000121958;GENE_PHENO=1
chr8_18945749_T/A	chr8:18945749	A	ENSMUSG00000039814	ENSMUST00000143913	Transcript	missense_variant,NMD_transcript_variant	277	273	91	E/D	gaA/gaT	rs48087118	IMPACT=MODERATE;STRAND=-1;SYMBOL=Xkr5;SYMBOL_SOURCE=MGI;BIOTYPE=nonsense_mediated_decay;ENSP=ENSMUSP00000121958;GENE_PHENO=1
chr8_18974986_T/C	chr8:18974986	C	ENSMUSG00000053678	ENSMUST00000066258	Transcript	missense_variant	343	203	68	N/S	aAt/aGt	rs32598196	IMPACT=MODERATE;STRAND=-1;SYMBOL=Defb40;SYMBOL_SOURCE=MGI;BIOTYPE=protein_coding;ENSP=ENSMUSP00000066465
chr8_19052917_C/T	chr8:19052917	T	ENSMUSG00000061847	ENSMUST00000075504	Transcript	missense_variant	161	161	54	R/K	aGa/aAa	rs32864768	IMPACT=MODERATE;STRAND=-1;SYMBOL=Defb39;SYMBOL_SOURCE=MGI;BIOTYPE=protein_coding;ENSP=ENSMUSP00000074947
chr8_19126354_-/T	chr8:19126353-19126354	T	ENSMUSG00000052554	ENSMUST00000064475	Transcript	frameshift_variant	59-60	59-60	20	H/HX	cat/caTt	-	IMPACT=HIGH;STRAND=1;SYMBOL=Defb34;SYMBOL_SOURCE=MGI;BIOTYPE=protein_coding;ENSP=ENSMUSP00000064554
chr8_19140826_C/T	chr8:19140826	T	ENSMUSG00000059463	ENSMUST00000039075	Transcript	missense_variant	29	29	10	A/V	gCc/gTc	rs50354662	IMPACT=MODERATE;STRAND=1;SYMBOL=Spag11b;SYMBOL_SOURCE=MGI;BIOTYPE=protein_coding;ENSP=ENSMUSP00000048125
chr8_19140826_C/T	chr8:19140826	T	ENSMUSG00000059463	ENSMUST00000110767	Transcript	missense_variant	68	29	10	A/V	gCc/gTc	rs50354662	IMPACT=MODERATE;STRAND=1;SYMBOL=Spag11b;SYMBOL_SOURCE=MGI;BIOTYPE=protein_coding;ENSP=ENSMUSP00000106395
chr8_19140826_C/T	chr8:19140826	T	ENSMUSG00000110641	ENSMUST00000212226	Transcript	missense_variant	49	29	10	A/V	gCc/gTc	rs50354662	IMPACT=MODERATE;STRAND=1;SYMBOL=Gm45826;SYMBOL_SOURCE=MGI;BIOTYPE=protein_coding;ENSP=ENSMUSP00000148411
chr8_19140842_A/G	chr8:19140842	G	ENSMUSG00000110641	ENSMUST00000212965	Transcript	missense_variant,NMD_transcript_variant	31	31	11	S/G	Agc/Ggc	rs47599377	IMPACT=MODERATE;STRAND=1;FLAGS=cds_start_NF;SYMBOL=Gm45826;SYMBOL_SOURCE=MGI;BIOTYPE=nonsense_mediated_decay;ENSP=ENSMUSP00000148505
chr8_19242031_G/T	chr8:19242031	T	ENSMUSG00000071169	ENSMUST00000095436	Transcript	missense_variant	62	62	21	C/F	tGt/tTt	rs47906976	IMPACT=MODERATE;STRAND=1;SYMBOL=Defb46;SYMBOL_SOURCE=MGI;BIOTYPE=protein_coding;ENSP=ENSMUSP00000093087
chr8_19242065_C/A	chr8:19242065	A	ENSMUSG00000071169	ENSMUST00000095436	Transcript	stop_gained	96	96	32	C/*	tgC/tgA	rs47398835	IMPACT=HIGH;STRAND=1;SYMBOL=Defb46;SYMBOL_SOURCE=MGI;BIOTYPE=protein_coding;ENSP=ENSMUSP00000093087
chr8_19250788_G/A	chr8:19250788	A	ENSMUSG00000039785	ENSMUST00000110763	Transcript	missense_variant	167	155	52	S/N	aGt/aAt	rs51552307	IMPACT=MODERATE;STRAND=1;SYMBOL=Defb5;SYMBOL_SOURCE=MGI;BIOTYPE=protein_coding;ENSP=ENSMUSP00000106391
chr8_19445951_T/C	chr8:19445951	C	ENSMUSG00000031471	ENSMUST00000033854	Transcript	missense_variant	105	92	31	Y/C	tAc/tGc	rs49772169	IMPACT=MODERATE;STRAND=-1;SYMBOL=Defb8;SYMBOL_SOURCE=MGI;BIOTYPE=protein_coding;ENSP=ENSMUSP00000033854
chr8_19445954_G/C	chr8:19445954	C	ENSMUSG00000031471	ENSMUST00000033854	Transcript	missense_variant	102	89	30	T/S	aCt/aGt	rs51338038	IMPACT=MODERATE;STRAND=-1;SYMBOL=Defb8;SYMBOL_SOURCE=MGI;BIOTYPE=protein_coding;ENSP=ENSMUSP00000033854
chr8_19445962_A/T	chr8:19445962	T	ENSMUSG00000031471	ENSMUST00000033854	Transcript	missense_variant	94	81	27	D/E	gaT/gaA	rs48714184	IMPACT=MODERATE;STRAND=-1;SYMBOL=Defb8;SYMBOL_SOURCE=MGI;BIOTYPE=protein_coding;ENSP=ENSMUSP00000033854
chr8_19447569_T/C	chr8:19447569	C	ENSMUSG00000031471	ENSMUST00000033854	Transcript	missense_variant	38	25	9	T/A	Aca/Gca	-	IMPACT=MODERATE;STRAND=-1;SYMBOL=Defb8;SYMBOL_SOURCE=MGI;BIOTYPE=protein_coding;ENSP=ENSMUSP00000033854
chr8_19497696_A/-	chr8:19497696	-	ENSMUSG00000037790	ENSMUST00000047851	Transcript	frameshift_variant,stop_lost	227	216	72	*/X	tgA/tg	-	IMPACT=HIGH;STRAND=1;SYMBOL=Defb7;SYMBOL_SOURCE=MGI;BIOTYPE=protein_coding;ENSP=ENSMUSP00000045523
chr8_20001330_G/C	chr8:20001330	C	ENSMUSG00000110649	ENSMUST00000212174	Transcript	splice_donor_variant,non_coding_transcript_variant	-	-	-	-	-	rs1133045697	IMPACT=HIGH;STRAND=1;SYMBOL=Gm40466;SYMBOL_SOURCE=MGI;BIOTYPE=unprocessed_pseudogene
chr8_20619166_G/A	chr8:20619166	A	ENSMUSG00000095294	ENSMUST00000178438	Transcript	missense_variant	713	535	179	A/T	Gcc/Acc	-	IMPACT=MODERATE;STRAND=1;SYMBOL=Gm21119;SYMBOL_SOURCE=MGI;BIOTYPE=protein_coding;ENSP=ENSMUSP00000137434
chr8_20943891_GGGCACTGT/-	chr8:20943891-20943899	-	ENSMUSG00000079120	ENSMUST00000110758	Transcript	inframe_deletion	243-251	243-251	81-84	PQCP/P	ccACAGTGCCCg/ccg	-	IMPACT=MODERATE;STRAND=-1;SYMBOL=AY761185;SYMBOL_SOURCE=MGI;BIOTYPE=protein_coding;ENSP=ENSMUSP00000106386
chr8_21065233_T/G	chr8:21065233	G	ENSMUSG00000061845	ENSMUST00000078121	Transcript	missense_variant	196	168	56	D/E	gaT/gaG	rs1133795430	IMPACT=MODERATE;STRAND=1;SYMBOL=Defa35;SYMBOL_SOURCE=MGI;BIOTYPE=protein_coding;ENSP=ENSMUSP00000077259
chr8_21084449_C/T	chr8:21084449	T	ENSMUSG00000094687	ENSMUST00000095425	Transcript	missense_variant	8	8	3	T/I	aCa/aTa	-	IMPACT=MODERATE;STRAND=1;SYMBOL=Defa25;SYMBOL_SOURCE=MGI;BIOTYPE=protein_coding;ENSP=ENSMUSP00000093075
chr8_21084464_C/G	chr8:21084464	G	ENSMUSG00000094687	ENSMUST00000095425	Transcript	missense_variant	23	23	8	S/C	tCt/tGt	-	IMPACT=MODERATE;STRAND=1;SYMBOL=Defa25;SYMBOL_SOURCE=MGI;BIOTYPE=protein_coding;ENSP=ENSMUSP00000093075
chr8_21095990_G/A	chr8:21095990	A	ENSMUSG00000061958	ENSMUST00000077452	Transcript	missense_variant	61	61	21	P/S	Cct/Tct	rs1134962880	IMPACT=MODERATE;STRAND=-1;SYMBOL=Defa38;SYMBOL_SOURCE=MGI;BIOTYPE=protein_coding;ENSP=ENSMUSP00000076665
chr8_21096043_G/T	chr8:21096043	T	ENSMUSG00000061958	ENSMUST00000077452	Transcript	missense_variant	8	8	3	T/K	aCa/aAa	rs1132294418	IMPACT=MODERATE;STRAND=-1;SYMBOL=Defa38;SYMBOL_SOURCE=MGI;BIOTYPE=protein_coding;ENSP=ENSMUSP00000076665
chr8_21134723_C/T	chr8:21134723	T	ENSMUSG00000074444	ENSMUST00000098898	Transcript	missense_variant	82	61	21	P/S	Cct/Tct	rs1132860015	IMPACT=MODERATE;STRAND=1;SYMBOL=Defa30;SYMBOL_SOURCE=MGI;BIOTYPE=protein_coding;ENSP=ENSMUSP00000096497
chr8_21135423_G/T	chr8:21135423	T	ENSMUSG00000074444	ENSMUST00000098898	Transcript	missense_variant	223	202	68	A/S	Gca/Tca	rs232338616	IMPACT=MODERATE;STRAND=1;SYMBOL=Defa30;SYMBOL_SOURCE=MGI;BIOTYPE=protein_coding;ENSP=ENSMUSP00000096497
chr8_21135467_T/A	chr8:21135467	A	ENSMUSG00000074444	ENSMUST00000098898	Transcript	missense_variant	267	246	82	S/R	agT/agA	rs586394648	IMPACT=MODERATE;STRAND=1;SYMBOL=Defa30;SYMBOL_SOURCE=MGI;BIOTYPE=protein_coding;ENSP=ENSMUSP00000096497
chr8_21162350_A/G	chr8:21162350	G	ENSMUSG00000074443	ENSMUST00000098897	Transcript	missense_variant	74	31	11	I/V	Atc/Gtc	-	IMPACT=MODERATE;STRAND=1;SYMBOL=Defa22;SYMBOL_SOURCE=MGI;BIOTYPE=protein_coding;ENSP=ENSMUSP00000096496
chr8_21162363_A/T	chr8:21162363	T	ENSMUSG00000074443	ENSMUST00000098897	Transcript	missense_variant	87	44	15	Y/F	tAc/tTc	-	IMPACT=MODERATE;STRAND=1;SYMBOL=Defa22;SYMBOL_SOURCE=MGI;BIOTYPE=protein_coding;ENSP=ENSMUSP00000096496
chr8_21162374_A/G	chr8:21162374	G	ENSMUSG00000074443	ENSMUST00000098897	Transcript	missense_variant	98	55	19	T/A	Act/Gct	rs1131943867	IMPACT=MODERATE;STRAND=1;SYMBOL=Defa22;SYMBOL_SOURCE=MGI;BIOTYPE=protein_coding;ENSP=ENSMUSP00000096496
chr8_21162449_G/A	chr8:21162449	A	ENSMUSG00000074443	ENSMUST00000098897	Transcript	missense_variant	173	130	44	V/I	Gtc/Atc	rs1134369982	IMPACT=MODERATE;STRAND=1;SYMBOL=Defa22;SYMBOL_SOURCE=MGI;BIOTYPE=protein_coding;ENSP=ENSMUSP00000096496
chr8_21191644_A/G	chr8:21191644	G	ENSMUSG00000074442	ENSMUST00000098896	Transcript	missense_variant	31	31	11	I/V	Atc/Gtc	-	IMPACT=MODERATE;STRAND=1;SYMBOL=Defa31;SYMBOL_SOURCE=MGI;BIOTYPE=protein_coding;ENSP=ENSMUSP00000096495
chr8_21191722_A/G	chr8:21191722	G	ENSMUSG00000074442	ENSMUST00000098896	Transcript	missense_variant	109	109	37	K/E	Aaa/Gaa	-	IMPACT=MODERATE;STRAND=1;SYMBOL=Defa31;SYMBOL_SOURCE=MGI;BIOTYPE=protein_coding;ENSP=ENSMUSP00000096495
chr8_21192399_G/A	chr8:21192399	A	ENSMUSG00000074442	ENSMUST00000098896	Transcript	missense_variant	227	227	76	R/H	cGc/cAc	rs1131797342	IMPACT=MODERATE;STRAND=1;SYMBOL=Defa31;SYMBOL_SOURCE=MGI;BIOTYPE=protein_coding;ENSP=ENSMUSP00000096495
chr8_21192433_A/G	chr8:21192433	G	ENSMUSG00000074442	ENSMUST00000098896	Transcript	missense_variant	261	261	87	I/M	atA/atG	rs582827164	IMPACT=MODERATE;STRAND=1;SYMBOL=Defa31;SYMBOL_SOURCE=MGI;BIOTYPE=protein_coding;ENSP=ENSMUSP00000096495
chr8_21201653_C/T	chr8:21201653	T	ENSMUSG00000079116	ENSMUST00000110754	Transcript	missense_variant	93	50	17	A/V	gCc/gTc	-	IMPACT=MODERATE;STRAND=1;SYMBOL=Defa41;SYMBOL_SOURCE=MGI;BIOTYPE=protein_coding;ENSP=ENSMUSP00000106382
chr8_21249867_G/C	chr8:21249867	C	ENSMUSG00000074441	ENSMUST00000098895	Transcript	missense_variant	114	106	36	E/Q	Gag/Cag	rs50646112	IMPACT=MODERATE;STRAND=1;SYMBOL=Defa40;SYMBOL_SOURCE=MGI;BIOTYPE=protein_coding;ENSP=ENSMUSP00000096494
chr8_21249878_G/C	chr8:21249878	C	ENSMUSG00000074441	ENSMUST00000098895	Transcript	missense_variant	125	117	39	E/D	gaG/gaC	rs107620722	IMPACT=MODERATE;STRAND=1;SYMBOL=Defa40;SYMBOL_SOURCE=MGI;BIOTYPE=protein_coding;ENSP=ENSMUSP00000096494
chr8_21287556_C/G	chr8:21287556	G	ENSMUSG00000074440	ENSMUST00000098893	Transcript	missense_variant	148	114	38	D/E	gaC/gaG	-	IMPACT=MODERATE;STRAND=1;SYMBOL=Defa3;SYMBOL_SOURCE=MGI;BIOTYPE=protein_coding;ENSP=ENSMUSP00000096492
chr8_21288204_A/C	chr8:21288204	C	ENSMUSG00000074440	ENSMUST00000098893	Transcript	missense_variant	237	203	68	K/T	aAa/aCa	-	IMPACT=MODERATE;STRAND=1;SYMBOL=Defa3;SYMBOL_SOURCE=MGI;BIOTYPE=protein_coding;ENSP=ENSMUSP00000096492
chr8_21297488_C/T	chr8:21297488	T	ENSMUSG00000074439	ENSMUST00000098892	Transcript	missense_variant	50	50	17	A/V	gCc/gTc	-	IMPACT=MODERATE;STRAND=1;SYMBOL=Defa5;SYMBOL_SOURCE=MGI;BIOTYPE=protein_coding;ENSP=ENSMUSP00000096491
chr8_21315553_C/T	chr8:21315553	T	ENSMUSG00000082211	ENSMUST00000167683	Transcript	missense_variant	8	8	3	T/I	aCa/aTa	rs581212689	IMPACT=MODERATE;STRAND=1;SYMBOL=Defa27;SYMBOL_SOURCE=MGI;BIOTYPE=protein_coding;ENSP=ENSMUSP00000126797
chr8_21315568_C/G	chr8:21315568	G	ENSMUSG00000082211	ENSMUST00000167683	Transcript	missense_variant	23	23	8	S/C	tCt/tGt	rs584565054	IMPACT=MODERATE;STRAND=1;SYMBOL=Defa27;SYMBOL_SOURCE=MGI;BIOTYPE=protein_coding;ENSP=ENSMUSP00000126797
chr8_21315717_-/TG	chr8:21315716-21315717	TG	ENSMUSG00000082211	ENSMUST00000167683	Transcript	frameshift_variant,splice_region_variant	171-172	171-172	57-58	-/X	-/TG	-	IMPACT=HIGH;STRAND=1;SYMBOL=Defa27;SYMBOL_SOURCE=MGI;BIOTYPE=protein_coding;ENSP=ENSMUSP00000126797
chr8_21315717_-/TG	chr8:21315716-21315717	TG	ENSMUSG00000082211	ENSMUST00000168340	Transcript	frameshift_variant	171-172	95-96	32	N/NX	aat/aaTGt	-	IMPACT=HIGH;STRAND=1;SYMBOL=Defa27;SYMBOL_SOURCE=MGI;BIOTYPE=protein_coding;ENSP=ENSMUSP00000131618
chr8_21316334_C/A	chr8:21316334	A	ENSMUSG00000082211	ENSMUST00000167683	Transcript	missense_variant	229	229	77	L/M	Ctg/Atg	-	IMPACT=MODERATE;STRAND=1;SYMBOL=Defa27;SYMBOL_SOURCE=MGI;BIOTYPE=protein_coding;ENSP=ENSMUSP00000126797
chr8_21316334_C/A	chr8:21316334	A	ENSMUSG00000082211	ENSMUST00000168340	Transcript	missense_variant	224	148	50	L/M	Ctg/Atg	-	IMPACT=MODERATE;STRAND=1;SYMBOL=Defa27;SYMBOL_SOURCE=MGI;BIOTYPE=protein_coding;ENSP=ENSMUSP00000131618
chr8_21316371_C/T	chr8:21316371	T	ENSMUSG00000082211	ENSMUST00000167683	Transcript	missense_variant	266	266	89	T/M	aCg/aTg	rs33052497	IMPACT=MODERATE;STRAND=1;SYMBOL=Defa27;SYMBOL_SOURCE=MGI;BIOTYPE=protein_coding;ENSP=ENSMUSP00000126797
chr8_21316371_C/T	chr8:21316371	T	ENSMUSG00000082211	ENSMUST00000168340	Transcript	missense_variant	261	185	62	T/M	aCg/aTg	rs33052497	IMPACT=MODERATE;STRAND=1;SYMBOL=Defa27;SYMBOL_SOURCE=MGI;BIOTYPE=protein_coding;ENSP=ENSMUSP00000131618
chr8_21326915_G/A	chr8:21326915	A	ENSMUSG00000074437	ENSMUST00000098890	Transcript	missense_variant	106	61	21	P/S	Cct/Tct	rs1131836961	IMPACT=MODERATE;STRAND=-1;SYMBOL=Defa29;SYMBOL_SOURCE=MGI;BIOTYPE=protein_coding;ENSP=ENSMUSP00000096489
chr8_21326948_G/A	chr8:21326948	A	ENSMUSG00000074437	ENSMUST00000098890	Transcript	missense_variant	73	28	10	L/F	Ctc/Ttc	-	IMPACT=MODERATE;STRAND=-1;SYMBOL=Defa29;SYMBOL_SOURCE=MGI;BIOTYPE=protein_coding;ENSP=ENSMUSP00000096489
chr8_21326968_G/T	chr8:21326968	T	ENSMUSG00000074437	ENSMUST00000098890	Transcript	missense_variant	53	8	3	T/K	aCa/aAa	-	IMPACT=MODERATE;STRAND=-1;SYMBOL=Defa29;SYMBOL_SOURCE=MGI;BIOTYPE=protein_coding;ENSP=ENSMUSP00000096489
chr8_21509430_G/A	chr8:21509430	A	ENSMUSG00000095066	ENSMUST00000084042	Transcript	missense_variant	173	130	44	V/I	Gtc/Atc	-	IMPACT=MODERATE;STRAND=1;SYMBOL=Defa20;SYMBOL_SOURCE=MGI;BIOTYPE=protein_coding;ENSP=ENSMUSP00000081055
chr8_21618287_ACAG/-	chr8:21618287-21618290	-	ENSMUSG00000060070	ENSMUST00000074343	Transcript	frameshift_variant	105-108	105-108	35-36	PQ/X	ccACAG/cc	-	IMPACT=HIGH;STRAND=1;SYMBOL=Defa26;SYMBOL_SOURCE=MGI;BIOTYPE=protein_coding;ENSP=ENSMUSP00000073950
chr8_21618293_-/GGGT	chr8:21618292-21618293	GGGT	ENSMUSG00000060070	ENSMUST00000074343	Transcript	frameshift_variant	110-111	110-111	37	E/EGX	gaa/gaGGGTa	-	IMPACT=HIGH;STRAND=1;SYMBOL=Defa26;SYMBOL_SOURCE=MGI;BIOTYPE=protein_coding;ENSP=ENSMUSP00000073950
chr8_21618306_G/A	chr8:21618306	A	ENSMUSG00000060070	ENSMUST00000074343	Transcript	missense_variant	124	124	42	V/M	Gtg/Atg	rs46825391	IMPACT=MODERATE;STRAND=1;SYMBOL=Defa26;SYMBOL_SOURCE=MGI;BIOTYPE=protein_coding;ENSP=ENSMUSP00000073950
chr8_21618327_C/G	chr8:21618327	G	ENSMUSG00000060070	ENSMUST00000074343	Transcript	missense_variant	145	145	49	P/A	Cca/Gca	rs50251814	IMPACT=MODERATE;STRAND=1;SYMBOL=Defa26;SYMBOL_SOURCE=MGI;BIOTYPE=protein_coding;ENSP=ENSMUSP00000073950
chr8_21655914_C/G	chr8:21655914	G	ENSMUSG00000060208	ENSMUST00000079528	Transcript	missense_variant	135	114	38	D/E	gaC/gaG	-	IMPACT=MODERATE;STRAND=1;SYMBOL=Defa17;SYMBOL_SOURCE=MGI;BIOTYPE=protein_coding;ENSP=ENSMUSP00000078485
chr8_21703437_A/C	chr8:21703437	C	ENSMUSG00000058618	ENSMUST00000071886	Transcript	missense_variant	209	166	56	Y/D	Tat/Gat	rs45787218	IMPACT=MODERATE;STRAND=-1;SYMBOL=Defa39;SYMBOL_SOURCE=MGI;BIOTYPE=protein_coding;ENSP=ENSMUSP00000071783
chr8_21703476_A/G	chr8:21703476	G	ENSMUSG00000058618	ENSMUST00000071886	Transcript	missense_variant	170	127	43	S/P	Tct/Cct	rs46213965	IMPACT=MODERATE;STRAND=-1;SYMBOL=Defa39;SYMBOL_SOURCE=MGI;BIOTYPE=protein_coding;ENSP=ENSMUSP00000071783
chr8_21703508_C/T	chr8:21703508	T	ENSMUSG00000058618	ENSMUST00000071886	Transcript	missense_variant	138	95	32	G/E	gGg/gAg	rs47187097	IMPACT=MODERATE;STRAND=-1;SYMBOL=Defa39;SYMBOL_SOURCE=MGI;BIOTYPE=protein_coding;ENSP=ENSMUSP00000071783
chr8_21734690_G/A	chr8:21734690	A	ENSMUSG00000064213	ENSMUST00000080533	Transcript	missense_variant	197	154	52	A/T	Gct/Act	rs51213131	IMPACT=MODERATE;STRAND=1;SYMBOL=Defa24;SYMBOL_SOURCE=MGI;BIOTYPE=protein_coding;ENSP=ENSMUSP00000079376
chr8_21735341_T/A	chr8:21735341	A	ENSMUSG00000064213	ENSMUST00000080533	Transcript	missense_variant	289	246	82	S/R	agT/agA	rs244451480	IMPACT=MODERATE;STRAND=1;SYMBOL=Defa24;SYMBOL_SOURCE=MGI;BIOTYPE=protein_coding;ENSP=ENSMUSP00000079376
chr8_21961028_G/T	chr8:21961028	T	ENSMUSG00000079112	ENSMUST00000110741	Transcript	missense_variant,splice_region_variant	326	112	38	V/L	Gtg/Ttg	rs32639566	IMPACT=MODERATE;STRAND=1;SYMBOL=Fam90a1a;SYMBOL_SOURCE=MGI;BIOTYPE=protein_coding;ENSP=ENSMUSP00000106369
chr8_21961188_A/G	chr8:21961188	G	ENSMUSG00000079112	ENSMUST00000110741	Transcript	missense_variant	486	272	91	Q/R	cAa/cGa	rs32602578	IMPACT=MODERATE;STRAND=1;SYMBOL=Fam90a1a;SYMBOL_SOURCE=MGI;BIOTYPE=protein_coding;ENSP=ENSMUSP00000106369
chr8_21961420_A/T	chr8:21961420	T	ENSMUSG00000079112	ENSMUST00000110741	Transcript	missense_variant	510	296	99	E/V	gAg/gTg	rs33041222	IMPACT=MODERATE;STRAND=1;SYMBOL=Fam90a1a;SYMBOL_SOURCE=MGI;BIOTYPE=protein_coding;ENSP=ENSMUSP00000106369
chr8_21963148_G/A	chr8:21963148	A	ENSMUSG00000079112	ENSMUST00000110741	Transcript	missense_variant	732	518	173	R/Q	cGg/cAg	rs47407804	IMPACT=MODERATE;STRAND=1;SYMBOL=Fam90a1a;SYMBOL_SOURCE=MGI;BIOTYPE=protein_coding;ENSP=ENSMUSP00000106369
chr8_21963152_G/C	chr8:21963152	C	ENSMUSG00000079112	ENSMUST00000110741	Transcript	missense_variant	736	522	174	R/S	agG/agC	rs47419851	IMPACT=MODERATE;STRAND=1;SYMBOL=Fam90a1a;SYMBOL_SOURCE=MGI;BIOTYPE=protein_coding;ENSP=ENSMUSP00000106369
chr8_21963325_G/A	chr8:21963325	A	ENSMUSG00000079112	ENSMUST00000110741	Transcript	missense_variant	909	695	232	R/K	aGg/aAg	rs48795830	IMPACT=MODERATE;STRAND=1;SYMBOL=Fam90a1a;SYMBOL_SOURCE=MGI;BIOTYPE=protein_coding;ENSP=ENSMUSP00000106369
chr8_21963376_C/A	chr8:21963376	A	ENSMUSG00000079112	ENSMUST00000110741	Transcript	missense_variant	960	746	249	P/H	cCc/cAc	rs51365547	IMPACT=MODERATE;STRAND=1;SYMBOL=Fam90a1a;SYMBOL_SOURCE=MGI;BIOTYPE=protein_coding;ENSP=ENSMUSP00000106369
chr8_21963454_A/G	chr8:21963454	G	ENSMUSG00000079112	ENSMUST00000110741	Transcript	missense_variant	1038	824	275	Q/R	cAa/cGa	rs48499496	IMPACT=MODERATE;STRAND=1;SYMBOL=Fam90a1a;SYMBOL_SOURCE=MGI;BIOTYPE=protein_coding;ENSP=ENSMUSP00000106369
chr8_21963567_A/G	chr8:21963567	G	ENSMUSG00000079112	ENSMUST00000110741	Transcript	missense_variant	1151	937	313	N/D	Aat/Gat	rs49508479	IMPACT=MODERATE;STRAND=1;SYMBOL=Fam90a1a;SYMBOL_SOURCE=MGI;BIOTYPE=protein_coding;ENSP=ENSMUSP00000106369
chr8_21963624_T/C	chr8:21963624	C	ENSMUSG00000079112	ENSMUST00000110741	Transcript	missense_variant	1208	994	332	Y/H	Tat/Cat	rs51696411	IMPACT=MODERATE;STRAND=1;SYMBOL=Fam90a1a;SYMBOL_SOURCE=MGI;BIOTYPE=protein_coding;ENSP=ENSMUSP00000106369
chr8_21963667_T/C	chr8:21963667	C	ENSMUSG00000079112	ENSMUST00000110741	Transcript	missense_variant	1251	1037	346	F/S	tTc/tCc	rs48064154	IMPACT=MODERATE;STRAND=1;SYMBOL=Fam90a1a;SYMBOL_SOURCE=MGI;BIOTYPE=protein_coding;ENSP=ENSMUSP00000106369
chr8_21963772_C/G	chr8:21963772	G	ENSMUSG00000079112	ENSMUST00000110741	Transcript	missense_variant	1356	1142	381	P/R	cCa/cGa	rs243683281	IMPACT=MODERATE;STRAND=1;SYMBOL=Fam90a1a;SYMBOL_SOURCE=MGI;BIOTYPE=protein_coding;ENSP=ENSMUSP00000106369
chr8_22132140_A/G	chr8:22132140	G	ENSMUSG00000031478	ENSMUST00000033865	Transcript	missense_variant	1167	1078	360	W/R	Tgg/Cgg	rs33045034	IMPACT=MODERATE;STRAND=-1;SYMBOL=Nek3;SYMBOL_SOURCE=MGI;BIOTYPE=protein_coding;ENSP=ENSMUSP00000033865
chr8_22132140_A/G	chr8:22132140	G	ENSMUSG00000031478	ENSMUST00000110730	Transcript	missense_variant	1196	1084	362	W/R	Tgg/Cgg	rs33045034	IMPACT=MODERATE;STRAND=-1;SYMBOL=Nek3;SYMBOL_SOURCE=MGI;BIOTYPE=protein_coding;ENSP=ENSMUSP00000106358
chr8_22132140_A/G	chr8:22132140	G	ENSMUSG00000031478	ENSMUST00000178324	Transcript	missense_variant	1138	1084	362	W/R	Tgg/Cgg	rs33045034	IMPACT=MODERATE;STRAND=-1;SYMBOL=Nek3;SYMBOL_SOURCE=MGI;BIOTYPE=protein_coding;ENSP=ENSMUSP00000136876
chr8_22132171_C/G	chr8:22132171	G	ENSMUSG00000031478	ENSMUST00000033865	Transcript	missense_variant	1136	1047	349	R/S	agG/agC	rs33259719	IMPACT=MODERATE;STRAND=-1;SYMBOL=Nek3;SYMBOL_SOURCE=MGI;BIOTYPE=protein_coding;ENSP=ENSMUSP00000033865
chr8_22132171_C/G	chr8:22132171	G	ENSMUSG00000031478	ENSMUST00000110730	Transcript	missense_variant	1165	1053	351	R/S	agG/agC	rs33259719	IMPACT=MODERATE;STRAND=-1;SYMBOL=Nek3;SYMBOL_SOURCE=MGI;BIOTYPE=protein_coding;ENSP=ENSMUSP00000106358
chr8_22132171_C/G	chr8:22132171	G	ENSMUSG00000031478	ENSMUST00000178324	Transcript	missense_variant	1107	1053	351	R/S	agG/agC	rs33259719	IMPACT=MODERATE;STRAND=-1;SYMBOL=Nek3;SYMBOL_SOURCE=MGI;BIOTYPE=protein_coding;ENSP=ENSMUSP00000136876
chr8_22132187_G/C	chr8:22132187	C	ENSMUSG00000031478	ENSMUST00000033865	Transcript	missense_variant	1120	1031	344	P/R	cCa/cGa	rs33496835	IMPACT=MODERATE;STRAND=-1;SYMBOL=Nek3;SYMBOL_SOURCE=MGI;BIOTYPE=protein_coding;ENSP=ENSMUSP00000033865
chr8_22132187_G/C	chr8:22132187	C	ENSMUSG00000031478	ENSMUST00000110730	Transcript	missense_variant	1149	1037	346	P/R	cCa/cGa	rs33496835	IMPACT=MODERATE;STRAND=-1;SYMBOL=Nek3;SYMBOL_SOURCE=MGI;BIOTYPE=protein_coding;ENSP=ENSMUSP00000106358
chr8_22132187_G/C	chr8:22132187	C	ENSMUSG00000031478	ENSMUST00000178324	Transcript	missense_variant	1091	1037	346	P/R	cCa/cGa	rs33496835	IMPACT=MODERATE;STRAND=-1;SYMBOL=Nek3;SYMBOL_SOURCE=MGI;BIOTYPE=protein_coding;ENSP=ENSMUSP00000136876
chr8_22133016_T/C	chr8:22133016	C	ENSMUSG00000031478	ENSMUST00000033865	Transcript	missense_variant	1090	1001	334	E/G	gAa/gGa	rs49842490	IMPACT=MODERATE;STRAND=-1;SYMBOL=Nek3;SYMBOL_SOURCE=MGI;BIOTYPE=protein_coding;ENSP=ENSMUSP00000033865
chr8_22133016_T/C	chr8:22133016	C	ENSMUSG00000031478	ENSMUST00000110730	Transcript	missense_variant	1113	1001	334	E/G	gAa/gGa	rs49842490	IMPACT=MODERATE;STRAND=-1;SYMBOL=Nek3;SYMBOL_SOURCE=MGI;BIOTYPE=protein_coding;ENSP=ENSMUSP00000106358
chr8_22133016_T/C	chr8:22133016	C	ENSMUSG00000031478	ENSMUST00000178324	Transcript	missense_variant	1055	1001	334	E/G	gAa/gGa	rs49842490	IMPACT=MODERATE;STRAND=-1;SYMBOL=Nek3;SYMBOL_SOURCE=MGI;BIOTYPE=protein_coding;ENSP=ENSMUSP00000136876
chr8_22142895_A/C	chr8:22142895	C	ENSMUSG00000031478	ENSMUST00000033865	Transcript	missense_variant	1005	916	306	S/A	Tct/Gct	rs47698562	IMPACT=MODERATE;STRAND=-1;SYMBOL=Nek3;SYMBOL_SOURCE=MGI;BIOTYPE=protein_coding;ENSP=ENSMUSP00000033865
chr8_22142895_A/C	chr8:22142895	C	ENSMUSG00000031478	ENSMUST00000110730	Transcript	missense_variant	1028	916	306	S/A	Tct/Gct	rs47698562	IMPACT=MODERATE;STRAND=-1;SYMBOL=Nek3;SYMBOL_SOURCE=MGI;BIOTYPE=protein_coding;ENSP=ENSMUSP00000106358
chr8_22142895_A/C	chr8:22142895	C	ENSMUSG00000031478	ENSMUST00000178324	Transcript	missense_variant	970	916	306	S/A	Tct/Gct	rs47698562	IMPACT=MODERATE;STRAND=-1;SYMBOL=Nek3;SYMBOL_SOURCE=MGI;BIOTYPE=protein_coding;ENSP=ENSMUSP00000136876
chr8_22142925_T/C	chr8:22142925	C	ENSMUSG00000031478	ENSMUST00000033865	Transcript	missense_variant	975	886	296	R/G	Agg/Ggg	rs47055169	IMPACT=MODERATE;STRAND=-1;SYMBOL=Nek3;SYMBOL_SOURCE=MGI;BIOTYPE=protein_coding;ENSP=ENSMUSP00000033865
chr8_22142925_T/C	chr8:22142925	C	ENSMUSG00000031478	ENSMUST00000110730	Transcript	missense_variant	998	886	296	R/G	Agg/Ggg	rs47055169	IMPACT=MODERATE;STRAND=-1;SYMBOL=Nek3;SYMBOL_SOURCE=MGI;BIOTYPE=protein_coding;ENSP=ENSMUSP00000106358
chr8_22142925_T/C	chr8:22142925	C	ENSMUSG00000031478	ENSMUST00000178324	Transcript	missense_variant	940	886	296	R/G	Agg/Ggg	rs47055169	IMPACT=MODERATE;STRAND=-1;SYMBOL=Nek3;SYMBOL_SOURCE=MGI;BIOTYPE=protein_coding;ENSP=ENSMUSP00000136876
chr8_22160210_C/A	chr8:22160210	A	ENSMUSG00000031478	ENSMUST00000033865	Transcript	missense_variant	374	285	95	K/N	aaG/aaT	rs45699652	IMPACT=MODERATE;STRAND=-1;SYMBOL=Nek3;SYMBOL_SOURCE=MGI;BIOTYPE=protein_coding;ENSP=ENSMUSP00000033865
chr8_22160210_C/A	chr8:22160210	A	ENSMUSG00000031478	ENSMUST00000110730	Transcript	missense_variant	397	285	95	K/N	aaG/aaT	rs45699652	IMPACT=MODERATE;STRAND=-1;SYMBOL=Nek3;SYMBOL_SOURCE=MGI;BIOTYPE=protein_coding;ENSP=ENSMUSP00000106358
chr8_22160210_C/A	chr8:22160210	A	ENSMUSG00000031478	ENSMUST00000178324	Transcript	missense_variant	339	285	95	K/N	aaG/aaT	rs45699652	IMPACT=MODERATE;STRAND=-1;SYMBOL=Nek3;SYMBOL_SOURCE=MGI;BIOTYPE=protein_coding;ENSP=ENSMUSP00000136876
chr8_22327780_G/A	chr8:22327780	A	ENSMUSG00000031481	ENSMUST00000077194	Transcript	missense_variant	1158	781	261	V/I	Gtt/Att	rs13479645	IMPACT=MODERATE;STRAND=1;SYMBOL=Tpte;SYMBOL_SOURCE=MGI;BIOTYPE=protein_coding;ENSP=ENSMUSP00000076435
chr8_22327780_G/A	chr8:22327780	A	ENSMUSG00000031481	ENSMUST00000211747	Transcript	missense_variant,NMD_transcript_variant	1158	781	261	V/I	Gtt/Att	rs13479645	IMPACT=MODERATE;STRAND=1;SYMBOL=Tpte;SYMBOL_SOURCE=MGI;BIOTYPE=nonsense_mediated_decay;ENSP=ENSMUSP00000147872
chr8_23116607_A/G	chr8:23116607	G	ENSMUSG00000031543	ENSMUST00000084038	Transcript	missense_variant	3976	3619	1207	I/V	Ata/Gta	rs49711901	IMPACT=MODERATE;STRAND=1;SYMBOL=Ank1;SYMBOL_SOURCE=MGI;BIOTYPE=protein_coding;ENSP=ENSMUSP00000081051;GENE_PHENO=1
chr8_23116607_A/G	chr8:23116607	G	ENSMUSG00000031543	ENSMUST00000110688	Transcript	missense_variant	3974	3682	1228	I/V	Ata/Gta	rs49711901	IMPACT=MODERATE;STRAND=1;SYMBOL=Ank1;SYMBOL_SOURCE=MGI;BIOTYPE=protein_coding;ENSP=ENSMUSP00000106316;GENE_PHENO=1
chr8_23116607_A/G	chr8:23116607	G	ENSMUSG00000031543	ENSMUST00000117270	Transcript	missense_variant	3706	3706	1236	I/V	Ata/Gta	rs49711901	IMPACT=MODERATE;STRAND=1;SYMBOL=Ank1;SYMBOL_SOURCE=MGI;BIOTYPE=protein_coding;ENSP=ENSMUSP00000113495;GENE_PHENO=1
chr8_23116607_A/G	chr8:23116607	G	ENSMUSG00000031543	ENSMUST00000117296	Transcript	missense_variant	3674	3571	1191	I/V	Ata/Gta	rs49711901	IMPACT=MODERATE;STRAND=1;SYMBOL=Ank1;SYMBOL_SOURCE=MGI;BIOTYPE=protein_coding;ENSP=ENSMUSP00000113656;GENE_PHENO=1
chr8_23116607_A/G	chr8:23116607	G	ENSMUSG00000031543	ENSMUST00000117662	Transcript	missense_variant	3703	3571	1191	I/V	Ata/Gta	rs49711901	IMPACT=MODERATE;STRAND=1;SYMBOL=Ank1;SYMBOL_SOURCE=MGI;BIOTYPE=protein_coding;ENSP=ENSMUSP00000113531;GENE_PHENO=1
chr8_23116607_A/G	chr8:23116607	G	ENSMUSG00000031543	ENSMUST00000118733	Transcript	missense_variant	3940	3619	1207	I/V	Ata/Gta	rs49711901	IMPACT=MODERATE;STRAND=1;SYMBOL=Ank1;SYMBOL_SOURCE=MGI;BIOTYPE=protein_coding;ENSP=ENSMUSP00000112850;GENE_PHENO=1
chr8_23116607_A/G	chr8:23116607	G	ENSMUSG00000031543	ENSMUST00000121802	Transcript	missense_variant	3960	3706	1236	I/V	Ata/Gta	rs49711901	IMPACT=MODERATE;STRAND=1;SYMBOL=Ank1;SYMBOL_SOURCE=MGI;BIOTYPE=protein_coding;ENSP=ENSMUSP00000113571;GENE_PHENO=1
chr8_23116607_A/G	chr8:23116607	G	ENSMUSG00000031543	ENSMUST00000141784	Transcript	missense_variant	3571	3571	1191	I/V	Ata/Gta	rs49711901	IMPACT=MODERATE;STRAND=1;SYMBOL=Ank1;SYMBOL_SOURCE=MGI;BIOTYPE=protein_coding;ENSP=ENSMUSP00000117966;GENE_PHENO=1
chr8_23116607_A/G	chr8:23116607	G	ENSMUSG00000031543	ENSMUST00000152511	Transcript	missense_variant	2374	2374	792	I/V	Ata/Gta	rs49711901	IMPACT=MODERATE;STRAND=1;FLAGS=cds_start_NF;SYMBOL=Ank1;SYMBOL_SOURCE=MGI;BIOTYPE=protein_coding;ENSP=ENSMUSP00000116533;GENE_PHENO=1
chr8_23116607_A/G	chr8:23116607	G	ENSMUSG00000031543	ENSMUST00000173248	Transcript	missense_variant	3726	3619	1207	I/V	Ata/Gta	rs49711901	IMPACT=MODERATE;STRAND=1;SYMBOL=Ank1;SYMBOL_SOURCE=MGI;BIOTYPE=protein_coding;ENSP=ENSMUSP00000133322;GENE_PHENO=1
chr8_23135593_T/C	chr8:23135593	C	ENSMUSG00000031543	ENSMUST00000084038	Transcript	missense_variant	5414	5057	1686	V/A	gTa/gCa	rs51953956	IMPACT=MODERATE;STRAND=1;SYMBOL=Ank1;SYMBOL_SOURCE=MGI;BIOTYPE=protein_coding;ENSP=ENSMUSP00000081051;GENE_PHENO=1
chr8_23135593_T/C	chr8:23135593	C	ENSMUSG00000031543	ENSMUST00000110688	Transcript	missense_variant	5037	4745	1582	V/A	gTa/gCa	rs51953956	IMPACT=MODERATE;STRAND=1;SYMBOL=Ank1;SYMBOL_SOURCE=MGI;BIOTYPE=protein_coding;ENSP=ENSMUSP00000106316;GENE_PHENO=1
chr8_23135593_T/C	chr8:23135593	C	ENSMUSG00000031543	ENSMUST00000117270	Transcript	missense_variant	5234	5234	1745	V/A	gTa/gCa	rs51953956	IMPACT=MODERATE;STRAND=1;SYMBOL=Ank1;SYMBOL_SOURCE=MGI;BIOTYPE=protein_coding;ENSP=ENSMUSP00000113495;GENE_PHENO=1
chr8_23135593_T/C	chr8:23135593	C	ENSMUSG00000031543	ENSMUST00000117296	Transcript	missense_variant	5202	5099	1700	V/A	gTa/gCa	rs51953956	IMPACT=MODERATE;STRAND=1;SYMBOL=Ank1;SYMBOL_SOURCE=MGI;BIOTYPE=protein_coding;ENSP=ENSMUSP00000113656;GENE_PHENO=1
chr8_23135593_T/C	chr8:23135593	C	ENSMUSG00000031543	ENSMUST00000117662	Transcript	missense_variant	5231	5099	1700	V/A	gTa/gCa	rs51953956	IMPACT=MODERATE;STRAND=1;SYMBOL=Ank1;SYMBOL_SOURCE=MGI;BIOTYPE=protein_coding;ENSP=ENSMUSP00000113531;GENE_PHENO=1
chr8_23135593_T/C	chr8:23135593	C	ENSMUSG00000031543	ENSMUST00000118733	Transcript	missense_variant	5468	5147	1716	V/A	gTa/gCa	rs51953956	IMPACT=MODERATE;STRAND=1;SYMBOL=Ank1;SYMBOL_SOURCE=MGI;BIOTYPE=protein_coding;ENSP=ENSMUSP00000112850;GENE_PHENO=1
chr8_23135593_T/C	chr8:23135593	C	ENSMUSG00000031543	ENSMUST00000121802	Transcript	missense_variant	5488	5234	1745	V/A	gTa/gCa	rs51953956	IMPACT=MODERATE;STRAND=1;SYMBOL=Ank1;SYMBOL_SOURCE=MGI;BIOTYPE=protein_coding;ENSP=ENSMUSP00000113571;GENE_PHENO=1
chr8_23135593_T/C	chr8:23135593	C	ENSMUSG00000031543	ENSMUST00000141784	Transcript	missense_variant	5099	5099	1700	V/A	gTa/gCa	rs51953956	IMPACT=MODERATE;STRAND=1;SYMBOL=Ank1;SYMBOL_SOURCE=MGI;BIOTYPE=protein_coding;ENSP=ENSMUSP00000117966;GENE_PHENO=1
chr8_23135593_T/C	chr8:23135593	C	ENSMUSG00000031543	ENSMUST00000173248	Transcript	missense_variant	5176	5069	1690	V/A	gTa/gCa	rs51953956	IMPACT=MODERATE;STRAND=1;SYMBOL=Ank1;SYMBOL_SOURCE=MGI;BIOTYPE=protein_coding;ENSP=ENSMUSP00000133322;GENE_PHENO=1
chr8_24628170_T/C	chr8:24628170	C	ENSMUSG00000031552	ENSMUST00000033957	Transcript	missense_variant	1787	1729	577	I/V	Ata/Gta	rs33328246	IMPACT=MODERATE;STRAND=-1;SYMBOL=Adam18;SYMBOL_SOURCE=MGI;BIOTYPE=protein_coding;ENSP=ENSMUSP00000033957;GENE_PHENO=1
chr8_24628170_T/C	chr8:24628170	C	ENSMUSG00000031552	ENSMUST00000138232	Transcript	missense_variant	85	85	29	I/V	Ata/Gta	rs33328246	IMPACT=MODERATE;STRAND=-1;FLAGS=cds_start_NF;SYMBOL=Adam18;SYMBOL_SOURCE=MGI;BIOTYPE=protein_coding;ENSP=ENSMUSP00000148259;GENE_PHENO=1
chr8_24628170_T/C	chr8:24628170	C	ENSMUSG00000031552	ENSMUST00000173833	Transcript	missense_variant,NMD_transcript_variant	1760	1729	577	I/V	Ata/Gta	rs33328246	IMPACT=MODERATE;STRAND=-1;SYMBOL=Adam18;SYMBOL_SOURCE=MGI;BIOTYPE=nonsense_mediated_decay;ENSP=ENSMUSP00000133378;GENE_PHENO=1
chr8_24646346_A/C	chr8:24646346	C	ENSMUSG00000031552	ENSMUST00000033957	Transcript	missense_variant	1216	1158	386	N/K	aaT/aaG	rs33506508	IMPACT=MODERATE;STRAND=-1;SYMBOL=Adam18;SYMBOL_SOURCE=MGI;BIOTYPE=protein_coding;ENSP=ENSMUSP00000033957;GENE_PHENO=1
chr8_24646346_A/C	chr8:24646346	C	ENSMUSG00000031552	ENSMUST00000173833	Transcript	missense_variant,NMD_transcript_variant	1189	1158	386	N/K	aaT/aaG	rs33506508	IMPACT=MODERATE;STRAND=-1;SYMBOL=Adam18;SYMBOL_SOURCE=MGI;BIOTYPE=nonsense_mediated_decay;ENSP=ENSMUSP00000133378;GENE_PHENO=1
chr8_24650907_C/T	chr8:24650907	T	ENSMUSG00000031552	ENSMUST00000033957	Transcript	missense_variant	885	827	276	R/H	cGc/cAc	rs37023108	IMPACT=MODERATE;STRAND=-1;SYMBOL=Adam18;SYMBOL_SOURCE=MGI;BIOTYPE=protein_coding;ENSP=ENSMUSP00000033957;GENE_PHENO=1
chr8_24650907_C/T	chr8:24650907	T	ENSMUSG00000031552	ENSMUST00000173833	Transcript	missense_variant,NMD_transcript_variant	858	827	276	R/H	cGc/cAc	rs37023108	IMPACT=MODERATE;STRAND=-1;SYMBOL=Adam18;SYMBOL_SOURCE=MGI;BIOTYPE=nonsense_mediated_decay;ENSP=ENSMUSP00000133378;GENE_PHENO=1
chr8_24665495_C/G	chr8:24665495	G	ENSMUSG00000031552	ENSMUST00000033957	Transcript	missense_variant	565	507	169	E/D	gaG/gaC	rs36240917	IMPACT=MODERATE;STRAND=-1;SYMBOL=Adam18;SYMBOL_SOURCE=MGI;BIOTYPE=protein_coding;ENSP=ENSMUSP00000033957;GENE_PHENO=1
chr8_24665495_C/G	chr8:24665495	G	ENSMUSG00000031552	ENSMUST00000173833	Transcript	missense_variant,NMD_transcript_variant	538	507	169	E/D	gaG/gaC	rs36240917	IMPACT=MODERATE;STRAND=-1;SYMBOL=Adam18;SYMBOL_SOURCE=MGI;BIOTYPE=nonsense_mediated_decay;ENSP=ENSMUSP00000133378;GENE_PHENO=1
chr8_24665526_A/G	chr8:24665526	G	ENSMUSG00000031552	ENSMUST00000033957	Transcript	missense_variant	534	476	159	I/T	aTa/aCa	rs36840684	IMPACT=MODERATE;STRAND=-1;SYMBOL=Adam18;SYMBOL_SOURCE=MGI;BIOTYPE=protein_coding;ENSP=ENSMUSP00000033957;GENE_PHENO=1
chr8_24665526_A/G	chr8:24665526	G	ENSMUSG00000031552	ENSMUST00000173833	Transcript	missense_variant,NMD_transcript_variant	507	476	159	I/T	aTa/aCa	rs36840684	IMPACT=MODERATE;STRAND=-1;SYMBOL=Adam18;SYMBOL_SOURCE=MGI;BIOTYPE=nonsense_mediated_decay;ENSP=ENSMUSP00000133378;GENE_PHENO=1
chr8_24665569_C/T	chr8:24665569	T	ENSMUSG00000031552	ENSMUST00000033957	Transcript	missense_variant	491	433	145	D/N	Gac/Aac	rs36558885	IMPACT=MODERATE;STRAND=-1;SYMBOL=Adam18;SYMBOL_SOURCE=MGI;BIOTYPE=protein_coding;ENSP=ENSMUSP00000033957;GENE_PHENO=1
chr8_24665569_C/T	chr8:24665569	T	ENSMUSG00000031552	ENSMUST00000173833	Transcript	missense_variant,NMD_transcript_variant	464	433	145	D/N	Gac/Aac	rs36558885	IMPACT=MODERATE;STRAND=-1;SYMBOL=Adam18;SYMBOL_SOURCE=MGI;BIOTYPE=nonsense_mediated_decay;ENSP=ENSMUSP00000133378;GENE_PHENO=1
chr8_24674062_C/T	chr8:24674062	T	ENSMUSG00000031552	ENSMUST00000033957	Transcript	missense_variant	162	104	35	R/H	cGc/cAc	rs46544166	IMPACT=MODERATE;STRAND=-1;SYMBOL=Adam18;SYMBOL_SOURCE=MGI;BIOTYPE=protein_coding;ENSP=ENSMUSP00000033957;GENE_PHENO=1
chr8_24674062_C/T	chr8:24674062	T	ENSMUSG00000031552	ENSMUST00000173833	Transcript	missense_variant,NMD_transcript_variant	135	104	35	R/H	cGc/cAc	rs46544166	IMPACT=MODERATE;STRAND=-1;SYMBOL=Adam18;SYMBOL_SOURCE=MGI;BIOTYPE=nonsense_mediated_decay;ENSP=ENSMUSP00000133378;GENE_PHENO=1
chr8_24677343_C/T	chr8:24677343	T	ENSMUSG00000031553	ENSMUST00000167431	Transcript	missense_variant	131	131	44	S/N	aGc/aAc	rs32724656	IMPACT=MODERATE;STRAND=-1;FLAGS=cds_start_NF;SYMBOL=Adam3;SYMBOL_SOURCE=MGI;BIOTYPE=protein_coding;ENSP=ENSMUSP00000127479;GENE_PHENO=1
chr8_24680719_T/G	chr8:24680719	G	ENSMUSG00000031553	ENSMUST00000033958	Transcript	stop_lost	2564	2468	823	*/S	tAa/tCa	rs47374095	IMPACT=HIGH;STRAND=-1;SYMBOL=Adam3;SYMBOL_SOURCE=MGI;BIOTYPE=protein_coding;ENSP=ENSMUSP00000033958;GENE_PHENO=1
chr8_24680719_T/G	chr8:24680719	G	ENSMUSG00000031553	ENSMUST00000171438	Transcript	stop_lost	2500	2468	823	*/S	tAa/tCa	rs47374095	IMPACT=HIGH;STRAND=-1;SYMBOL=Adam3;SYMBOL_SOURCE=MGI;BIOTYPE=protein_coding;ENSP=ENSMUSP00000132651;GENE_PHENO=1
chr8_24681592_C/T	chr8:24681592	T	ENSMUSG00000031553	ENSMUST00000033958	Transcript	missense_variant	2318	2222	741	G/D	gGc/gAc	rs51990680	IMPACT=MODERATE;STRAND=-1;SYMBOL=Adam3;SYMBOL_SOURCE=MGI;BIOTYPE=protein_coding;ENSP=ENSMUSP00000033958;GENE_PHENO=1
chr8_24681592_C/T	chr8:24681592	T	ENSMUSG00000031553	ENSMUST00000171438	Transcript	missense_variant	2254	2222	741	G/D	gGc/gAc	rs51990680	IMPACT=MODERATE;STRAND=-1;SYMBOL=Adam3;SYMBOL_SOURCE=MGI;BIOTYPE=protein_coding;ENSP=ENSMUSP00000132651;GENE_PHENO=1
chr8_27344575_G/A	chr8:27344575	A	ENSMUSG00000071138	ENSMUST00000095375	Transcript	missense_variant	182	130	44	D/N	Gat/Aat	rs222894387	IMPACT=MODERATE;STRAND=1;SYMBOL=Tex24;SYMBOL_SOURCE=MGI;BIOTYPE=protein_coding;ENSP=ENSMUSP00000093021
chr8_27344632_T/C	chr8:27344632	C	ENSMUSG00000071138	ENSMUST00000095375	Transcript	missense_variant	239	187	63	C/R	Tgt/Cgt	rs49705925	IMPACT=MODERATE;STRAND=1;SYMBOL=Tex24;SYMBOL_SOURCE=MGI;BIOTYPE=protein_coding;ENSP=ENSMUSP00000093021
chr8_27344692_C/T	chr8:27344692	T	ENSMUSG00000071138	ENSMUST00000095375	Transcript	missense_variant	299	247	83	R/C	Cgc/Tgc	rs48806454	IMPACT=MODERATE;STRAND=1;SYMBOL=Tex24;SYMBOL_SOURCE=MGI;BIOTYPE=protein_coding;ENSP=ENSMUSP00000093021
chr8_27344732_C/A	chr8:27344732	A	ENSMUSG00000071138	ENSMUST00000095375	Transcript	missense_variant	339	287	96	P/H	cCt/cAt	rs581116217	IMPACT=MODERATE;STRAND=1;SYMBOL=Tex24;SYMBOL_SOURCE=MGI;BIOTYPE=protein_coding;ENSP=ENSMUSP00000093021
chr8_27344752_G/A	chr8:27344752	A	ENSMUSG00000071138	ENSMUST00000095375	Transcript	missense_variant	359	307	103	V/I	Gtc/Atc	rs46977180	IMPACT=MODERATE;STRAND=1;SYMBOL=Tex24;SYMBOL_SOURCE=MGI;BIOTYPE=protein_coding;ENSP=ENSMUSP00000093021
chr8_27345047_A/G	chr8:27345047	G	ENSMUSG00000071138	ENSMUST00000095375	Transcript	missense_variant	654	602	201	H/R	cAt/cGt	rs49931398	IMPACT=MODERATE;STRAND=1;SYMBOL=Tex24;SYMBOL_SOURCE=MGI;BIOTYPE=protein_coding;ENSP=ENSMUSP00000093021
chr8_27345242_A/G	chr8:27345242	G	ENSMUSG00000071138	ENSMUST00000095375	Transcript	missense_variant	849	797	266	Q/R	cAa/cGa	rs108209693	IMPACT=MODERATE;STRAND=1;SYMBOL=Tex24;SYMBOL_SOURCE=MGI;BIOTYPE=protein_coding;ENSP=ENSMUSP00000093021
chr8_27345251_C/T	chr8:27345251	T	ENSMUSG00000071138	ENSMUST00000095375	Transcript	missense_variant	858	806	269	A/V	gCa/gTa	rs107870308	IMPACT=MODERATE;STRAND=1;SYMBOL=Tex24;SYMBOL_SOURCE=MGI;BIOTYPE=protein_coding;ENSP=ENSMUSP00000093021
chr8_27345302_T/A	chr8:27345302	A	ENSMUSG00000071138	ENSMUST00000095375	Transcript	missense_variant	909	857	286	L/Q	cTg/cAg	rs108362890	IMPACT=MODERATE;STRAND=1;SYMBOL=Tex24;SYMBOL_SOURCE=MGI;BIOTYPE=protein_coding;ENSP=ENSMUSP00000093021
chr8_27345307_A/C	chr8:27345307	C	ENSMUSG00000071138	ENSMUST00000095375	Transcript	missense_variant	914	862	288	T/P	Act/Cct	rs33383173	IMPACT=MODERATE;STRAND=1;SYMBOL=Tex24;SYMBOL_SOURCE=MGI;BIOTYPE=protein_coding;ENSP=ENSMUSP00000093021
chr8_31150863_G/T	chr8:31150863	T	ENSMUSG00000031577	ENSMUST00000098842	Transcript	missense_variant	548	14	5	S/I	aGt/aTt	rs33201554	IMPACT=MODERATE;STRAND=1;SYMBOL=Tti2;SYMBOL_SOURCE=MGI;BIOTYPE=protein_coding;ENSP=ENSMUSP00000096441;GENE_PHENO=1
chr8_31150863_G/T	chr8:31150863	T	ENSMUSG00000031577	ENSMUST00000209851	Transcript	missense_variant	549	14	5	S/I	aGt/aTt	rs33201554	IMPACT=MODERATE;STRAND=1;SYMBOL=Tti2;SYMBOL_SOURCE=MGI;BIOTYPE=protein_coding;ENSP=ENSMUSP00000148056;GENE_PHENO=1
chr8_31150863_G/T	chr8:31150863	T	ENSMUSG00000031577	ENSMUST00000209986	Transcript	missense_variant,NMD_transcript_variant	524	14	5	S/I	aGt/aTt	rs33201554	IMPACT=MODERATE;STRAND=1;SYMBOL=Tti2;SYMBOL_SOURCE=MGI;BIOTYPE=nonsense_mediated_decay;ENSP=ENSMUSP00000147846;GENE_PHENO=1
chr8_31150863_G/T	chr8:31150863	T	ENSMUSG00000031577	ENSMUST00000210129	Transcript	missense_variant	537	14	5	S/I	aGt/aTt	rs33201554	IMPACT=MODERATE;STRAND=1;SYMBOL=Tti2;SYMBOL_SOURCE=MGI;BIOTYPE=protein_coding;ENSP=ENSMUSP00000147956;GENE_PHENO=1
chr8_31150967_A/G	chr8:31150967	G	ENSMUSG00000031577	ENSMUST00000098842	Transcript	missense_variant	652	118	40	K/E	Aag/Gag	rs33037019	IMPACT=MODERATE;STRAND=1;SYMBOL=Tti2;SYMBOL_SOURCE=MGI;BIOTYPE=protein_coding;ENSP=ENSMUSP00000096441;GENE_PHENO=1
chr8_31150967_A/G	chr8:31150967	G	ENSMUSG00000031577	ENSMUST00000209851	Transcript	missense_variant	653	118	40	K/E	Aag/Gag	rs33037019	IMPACT=MODERATE;STRAND=1;SYMBOL=Tti2;SYMBOL_SOURCE=MGI;BIOTYPE=protein_coding;ENSP=ENSMUSP00000148056;GENE_PHENO=1
chr8_31150967_A/G	chr8:31150967	G	ENSMUSG00000031577	ENSMUST00000209986	Transcript	missense_variant,NMD_transcript_variant	628	118	40	K/E	Aag/Gag	rs33037019	IMPACT=MODERATE;STRAND=1;SYMBOL=Tti2;SYMBOL_SOURCE=MGI;BIOTYPE=nonsense_mediated_decay;ENSP=ENSMUSP00000147846;GENE_PHENO=1
chr8_31150967_A/G	chr8:31150967	G	ENSMUSG00000031577	ENSMUST00000210129	Transcript	missense_variant	641	118	40	K/E	Aag/Gag	rs33037019	IMPACT=MODERATE;STRAND=1;SYMBOL=Tti2;SYMBOL_SOURCE=MGI;BIOTYPE=protein_coding;ENSP=ENSMUSP00000147956;GENE_PHENO=1
chr8_31151445_A/G	chr8:31151445	G	ENSMUSG00000031577	ENSMUST00000098842	Transcript	missense_variant	1130	596	199	D/G	gAc/gGc	rs33377565	IMPACT=MODERATE;STRAND=1;SYMBOL=Tti2;SYMBOL_SOURCE=MGI;BIOTYPE=protein_coding;ENSP=ENSMUSP00000096441;GENE_PHENO=1
chr8_31151445_A/G	chr8:31151445	G	ENSMUSG00000031577	ENSMUST00000209851	Transcript	missense_variant	1131	596	199	D/G	gAc/gGc	rs33377565	IMPACT=MODERATE;STRAND=1;SYMBOL=Tti2;SYMBOL_SOURCE=MGI;BIOTYPE=protein_coding;ENSP=ENSMUSP00000148056;GENE_PHENO=1
chr8_31151445_A/G	chr8:31151445	G	ENSMUSG00000031577	ENSMUST00000209986	Transcript	missense_variant,NMD_transcript_variant	1106	596	199	D/G	gAc/gGc	rs33377565	IMPACT=MODERATE;STRAND=1;SYMBOL=Tti2;SYMBOL_SOURCE=MGI;BIOTYPE=nonsense_mediated_decay;ENSP=ENSMUSP00000147846;GENE_PHENO=1
chr8_31151445_A/G	chr8:31151445	G	ENSMUSG00000031577	ENSMUST00000210129	Transcript	missense_variant	1119	596	199	D/G	gAc/gGc	rs33377565	IMPACT=MODERATE;STRAND=1;SYMBOL=Tti2;SYMBOL_SOURCE=MGI;BIOTYPE=protein_coding;ENSP=ENSMUSP00000147956;GENE_PHENO=1
chr8_31159913_A/G	chr8:31159913	G	ENSMUSG00000031577	ENSMUST00000098842	Transcript	missense_variant	1991	1457	486	E/G	gAa/gGa	rs36722579	IMPACT=MODERATE;STRAND=1;SYMBOL=Tti2;SYMBOL_SOURCE=MGI;BIOTYPE=protein_coding;ENSP=ENSMUSP00000096441;GENE_PHENO=1
chr8_31159913_A/G	chr8:31159913	G	ENSMUSG00000031577	ENSMUST00000209851	Transcript	missense_variant	1992	1457	486	E/G	gAa/gGa	rs36722579	IMPACT=MODERATE;STRAND=1;SYMBOL=Tti2;SYMBOL_SOURCE=MGI;BIOTYPE=protein_coding;ENSP=ENSMUSP00000148056;GENE_PHENO=1
chr8_31159913_A/G	chr8:31159913	G	ENSMUSG00000031577	ENSMUST00000209986	Transcript	missense_variant,NMD_transcript_variant	1967	1457	486	E/G	gAa/gGa	rs36722579	IMPACT=MODERATE;STRAND=1;SYMBOL=Tti2;SYMBOL_SOURCE=MGI;BIOTYPE=nonsense_mediated_decay;ENSP=ENSMUSP00000147846;GENE_PHENO=1
chr8_31159913_A/G	chr8:31159913	G	ENSMUSG00000031577	ENSMUST00000210129	Transcript	missense_variant	1980	1457	486	E/G	gAa/gGa	rs36722579	IMPACT=MODERATE;STRAND=1;SYMBOL=Tti2;SYMBOL_SOURCE=MGI;BIOTYPE=protein_coding;ENSP=ENSMUSP00000147956;GENE_PHENO=1
chr8_31160518_A/T	chr8:31160518	T	ENSMUSG00000031578	ENSMUST00000033983	Transcript	missense_variant	847	762	254	D/E	gaT/gaA	rs37602336	IMPACT=MODERATE;STRAND=-1;SYMBOL=Mak16;SYMBOL_SOURCE=MGI;BIOTYPE=protein_coding;ENSP=ENSMUSP00000033983;GENE_PHENO=1
chr8_31161732_TCTTCATCTTCTTCTTCT/-	chr8:31161732-31161749	-	ENSMUSG00000031578	ENSMUST00000033983	Transcript	inframe_deletion	694-711	609-626	203-209	EEEEDED/D	gaAGAAGAAGAAGATGAAGAc/gac	rs231581018	IMPACT=MODERATE;STRAND=-1;SYMBOL=Mak16;SYMBOL_SOURCE=MGI;BIOTYPE=protein_coding;ENSP=ENSMUSP00000033983;GENE_PHENO=1
chr8_31236222_G/A	chr8:31236222	A	ENSMUSG00000046152	ENSMUST00000066173	Transcript	missense_variant	1391	1004	335	S/N	aGc/aAc	rs46130658	IMPACT=MODERATE;STRAND=1;SYMBOL=Fut10;SYMBOL_SOURCE=MGI;BIOTYPE=protein_coding;ENSP=ENSMUSP00000069816
chr8_31236222_G/A	chr8:31236222	A	ENSMUSG00000046152	ENSMUST00000161502	Transcript	missense_variant	1480	1004	335	S/N	aGc/aAc	rs46130658	IMPACT=MODERATE;STRAND=1;SYMBOL=Fut10;SYMBOL_SOURCE=MGI;BIOTYPE=protein_coding;ENSP=ENSMUSP00000125265
chr8_31236222_G/A	chr8:31236222	A	ENSMUSG00000046152	ENSMUST00000161788	Transcript	missense_variant	1390	1004	335	S/N	aGc/aAc	rs46130658	IMPACT=MODERATE;STRAND=1;SYMBOL=Fut10;SYMBOL_SOURCE=MGI;BIOTYPE=protein_coding;ENSP=ENSMUSP00000124437
chr8_31378965_G/T	chr8:31378965	T	ENSMUSG00000109915	ENSMUST00000209524	Transcript	splice_donor_variant,non_coding_transcript_variant	-	-	-	-	-	rs46504408	IMPACT=HIGH;STRAND=1;SYMBOL=7420700N18Rik;SYMBOL_SOURCE=MGI;BIOTYPE=lincRNA
chr8_31493672_T/G	chr8:31493672	G	ENSMUSG00000109605	ENSMUST00000211239	Transcript	splice_donor_variant,non_coding_transcript_variant	-	-	-	-	-	rs3710873	IMPACT=HIGH;STRAND=1;SYMBOL=Gm45303;SYMBOL_SOURCE=MGI;BIOTYPE=lincRNA
chr8_31624377_C/T	chr8:31624377	T	ENSMUSG00000110329	ENSMUST00000210303	Transcript	splice_donor_variant,non_coding_transcript_variant	-	-	-	-	-	rs49993050	IMPACT=HIGH;STRAND=-1;SYMBOL=Gm45304;SYMBOL_SOURCE=MGI;BIOTYPE=lincRNA
chr8_31818081_A/T	chr8:31818081	T	ENSMUSG00000062991	ENSMUST00000073884	Transcript	missense_variant	2724	2050	684	L/I	Tta/Ata	rs32559738	IMPACT=MODERATE;STRAND=-1;SYMBOL=Nrg1;SYMBOL_SOURCE=MGI;BIOTYPE=protein_coding;ENSP=ENSMUSP00000073546;GENE_PHENO=1
chr8_31818081_A/T	chr8:31818081	T	ENSMUSG00000062991	ENSMUST00000207417	Transcript	missense_variant	2293	1861	621	L/I	Tta/Ata	rs32559738	IMPACT=MODERATE;STRAND=-1;SYMBOL=Nrg1;SYMBOL_SOURCE=MGI;BIOTYPE=protein_coding;ENSP=ENSMUSP00000146905;GENE_PHENO=1
chr8_31818081_A/T	chr8:31818081	T	ENSMUSG00000062991	ENSMUST00000207470	Transcript	missense_variant	2316	1885	629	L/I	Tta/Ata	rs32559738	IMPACT=MODERATE;STRAND=-1;SYMBOL=Nrg1;SYMBOL_SOURCE=MGI;BIOTYPE=protein_coding;ENSP=ENSMUSP00000146456;GENE_PHENO=1
chr8_31818081_A/T	chr8:31818081	T	ENSMUSG00000062991	ENSMUST00000208205	Transcript	missense_variant	2265	1870	624	L/I	Tta/Ata	rs32559738	IMPACT=MODERATE;STRAND=-1;SYMBOL=Nrg1;SYMBOL_SOURCE=MGI;BIOTYPE=protein_coding;ENSP=ENSMUSP00000147156;GENE_PHENO=1
chr8_31818081_A/T	chr8:31818081	T	ENSMUSG00000062991	ENSMUST00000208488	Transcript	missense_variant	2281	1939	647	L/I	Tta/Ata	rs32559738	IMPACT=MODERATE;STRAND=-1;SYMBOL=Nrg1;SYMBOL_SOURCE=MGI;BIOTYPE=protein_coding;ENSP=ENSMUSP00000147121;GENE_PHENO=1
chr8_31818081_A/T	chr8:31818081	T	ENSMUSG00000062991	ENSMUST00000209107	Transcript	missense_variant	2524	2524	842	L/I	Tta/Ata	rs32559738	IMPACT=MODERATE;STRAND=-1;SYMBOL=Nrg1;SYMBOL_SOURCE=MGI;BIOTYPE=protein_coding;ENSP=ENSMUSP00000146617;GENE_PHENO=1
chr8_31818081_A/T	chr8:31818081	T	ENSMUSG00000062991	ENSMUST00000238791	Transcript	missense_variant	1820	1762	588	L/I	Tta/Ata	rs32559738	IMPACT=MODERATE;STRAND=-1;SYMBOL=Nrg1;SYMBOL_SOURCE=MGI;BIOTYPE=protein_coding;ENSP=ENSMUSP00000158879;GENE_PHENO=1
chr8_31818081_A/T	chr8:31818081	T	ENSMUSG00000062991	ENSMUST00000238842	Transcript	missense_variant	2400	2035	679	L/I	Tta/Ata	rs32559738	IMPACT=MODERATE;STRAND=-1;SYMBOL=Nrg1;SYMBOL_SOURCE=MGI;BIOTYPE=protein_coding;ENSP=ENSMUSP00000159112;GENE_PHENO=1
chr8_31818081_A/T	chr8:31818081	T	ENSMUSG00000062991	ENSMUST00000239067	Transcript	missense_variant	1759	1759	587	L/I	Tta/Ata	rs32559738	IMPACT=MODERATE;STRAND=-1;SYMBOL=Nrg1;SYMBOL_SOURCE=MGI;BIOTYPE=protein_coding;ENSP=ENSMUSP00000158989;GENE_PHENO=1
chr8_31918709_A/G	chr8:31918709	G	ENSMUSG00000118541	ENSMUST00000239000	Transcript	missense_variant	50	50	17	L/P	cTg/cCg	rs32677173	IMPACT=MODERATE;STRAND=-1;SYMBOL=AC132407.1;SYMBOL_SOURCE=Clone_based_ensembl_gene;BIOTYPE=protein_coding;ENSP=ENSMUSP00000158957
chr8_31949966_G/C	chr8:31949966	C	ENSMUSG00000062991	ENSMUST00000207417	Transcript	missense_variant,splice_region_variant	834	402	134	D/E	gaC/gaG	rs46517584	IMPACT=MODERATE;STRAND=-1;SYMBOL=Nrg1;SYMBOL_SOURCE=MGI;BIOTYPE=protein_coding;ENSP=ENSMUSP00000146905;GENE_PHENO=1
chr8_31949966_G/C	chr8:31949966	C	ENSMUSG00000062991	ENSMUST00000207470	Transcript	missense_variant,splice_region_variant	833	402	134	D/E	gaC/gaG	rs46517584	IMPACT=MODERATE;STRAND=-1;SYMBOL=Nrg1;SYMBOL_SOURCE=MGI;BIOTYPE=protein_coding;ENSP=ENSMUSP00000146456;GENE_PHENO=1
chr8_31949966_G/C	chr8:31949966	C	ENSMUSG00000062991	ENSMUST00000208205	Transcript	missense_variant,splice_region_variant	797	402	134	D/E	gaC/gaG	rs46517584	IMPACT=MODERATE;STRAND=-1;SYMBOL=Nrg1;SYMBOL_SOURCE=MGI;BIOTYPE=protein_coding;ENSP=ENSMUSP00000147156;GENE_PHENO=1
chr8_31949966_G/C	chr8:31949966	C	ENSMUSG00000062991	ENSMUST00000208488	Transcript	missense_variant,splice_region_variant	744	402	134	D/E	gaC/gaG	rs46517584	IMPACT=MODERATE;STRAND=-1;SYMBOL=Nrg1;SYMBOL_SOURCE=MGI;BIOTYPE=protein_coding;ENSP=ENSMUSP00000147121;GENE_PHENO=1
chr8_31949966_G/C	chr8:31949966	C	ENSMUSG00000062991	ENSMUST00000208598	Transcript	missense_variant,splice_region_variant	446	402	134	D/E	gaC/gaG	rs46517584	IMPACT=MODERATE;STRAND=-1;SYMBOL=Nrg1;SYMBOL_SOURCE=MGI;BIOTYPE=protein_coding;ENSP=ENSMUSP00000146478;GENE_PHENO=1
chr8_31949966_G/C	chr8:31949966	C	ENSMUSG00000062991	ENSMUST00000208617	Transcript	missense_variant,splice_region_variant	764	402	134	D/E	gaC/gaG	rs46517584	IMPACT=MODERATE;STRAND=-1;SYMBOL=Nrg1;SYMBOL_SOURCE=MGI;BIOTYPE=protein_coding;ENSP=ENSMUSP00000146857;GENE_PHENO=1
chr8_31949966_G/C	chr8:31949966	C	ENSMUSG00000062991	ENSMUST00000208819	Transcript	missense_variant,splice_region_variant	475	402	134	D/E	gaC/gaG	rs46517584	IMPACT=MODERATE;STRAND=-1;SYMBOL=Nrg1;SYMBOL_SOURCE=MGI;BIOTYPE=protein_coding;ENSP=ENSMUSP00000146403;GENE_PHENO=1
chr8_31949966_G/C	chr8:31949966	C	ENSMUSG00000062991	ENSMUST00000209022	Transcript	missense_variant,splice_region_variant	1041	1041	347	D/E	gaC/gaG	rs46517584	IMPACT=MODERATE;STRAND=-1;FLAGS=cds_end_NF;SYMBOL=Nrg1;SYMBOL_SOURCE=MGI;BIOTYPE=protein_coding;ENSP=ENSMUSP00000146842;GENE_PHENO=1
chr8_31949966_G/C	chr8:31949966	C	ENSMUSG00000062991	ENSMUST00000209107	Transcript	missense_variant,splice_region_variant	1041	1041	347	D/E	gaC/gaG	rs46517584	IMPACT=MODERATE;STRAND=-1;SYMBOL=Nrg1;SYMBOL_SOURCE=MGI;BIOTYPE=protein_coding;ENSP=ENSMUSP00000146617;GENE_PHENO=1
chr8_31949966_G/C	chr8:31949966	C	ENSMUSG00000062991	ENSMUST00000238791	Transcript	missense_variant,splice_region_variant	337	279	93	D/E	gaC/gaG	rs46517584	IMPACT=MODERATE;STRAND=-1;SYMBOL=Nrg1;SYMBOL_SOURCE=MGI;BIOTYPE=protein_coding;ENSP=ENSMUSP00000158879;GENE_PHENO=1
chr8_31949966_G/C	chr8:31949966	C	ENSMUSG00000062991	ENSMUST00000238816	Transcript	missense_variant,splice_region_variant	414	402	134	D/E	gaC/gaG	rs46517584	IMPACT=MODERATE;STRAND=-1;SYMBOL=Nrg1;SYMBOL_SOURCE=MGI;BIOTYPE=protein_coding;ENSP=ENSMUSP00000158948;GENE_PHENO=1
chr8_31949966_G/C	chr8:31949966	C	ENSMUSG00000062991	ENSMUST00000238826	Transcript	missense_variant,splice_region_variant	834	402	134	D/E	gaC/gaG	rs46517584	IMPACT=MODERATE;STRAND=-1;SYMBOL=Nrg1;SYMBOL_SOURCE=MGI;BIOTYPE=protein_coding;ENSP=ENSMUSP00000159036;GENE_PHENO=1
chr8_31949966_G/C	chr8:31949966	C	ENSMUSG00000062991	ENSMUST00000239051	Transcript	missense_variant,splice_region_variant	649	651	217	D/E	gaC/gaG	rs46517584	IMPACT=MODERATE;STRAND=-1;FLAGS=cds_start_NF;SYMBOL=Nrg1;SYMBOL_SOURCE=MGI;BIOTYPE=protein_coding;ENSP=ENSMUSP00000159025;GENE_PHENO=1
chr8_31949966_G/C	chr8:31949966	C	ENSMUSG00000062991	ENSMUST00000239080	Transcript	missense_variant,splice_region_variant	402	402	134	D/E	gaC/gaG	rs46517584	IMPACT=MODERATE;STRAND=-1;SYMBOL=Nrg1;SYMBOL_SOURCE=MGI;BIOTYPE=protein_coding;ENSP=ENSMUSP00000159015;GENE_PHENO=1
chr8_31968030_C/T	chr8:31968030	T	ENSMUSG00000062991	ENSMUST00000207417	Transcript	missense_variant	688	256	86	V/I	Gtc/Atc	rs32565713	IMPACT=MODERATE;STRAND=-1;SYMBOL=Nrg1;SYMBOL_SOURCE=MGI;BIOTYPE=protein_coding;ENSP=ENSMUSP00000146905;GENE_PHENO=1
chr8_31968030_C/T	chr8:31968030	T	ENSMUSG00000062991	ENSMUST00000207470	Transcript	missense_variant	687	256	86	V/I	Gtc/Atc	rs32565713	IMPACT=MODERATE;STRAND=-1;SYMBOL=Nrg1;SYMBOL_SOURCE=MGI;BIOTYPE=protein_coding;ENSP=ENSMUSP00000146456;GENE_PHENO=1
chr8_31968030_C/T	chr8:31968030	T	ENSMUSG00000062991	ENSMUST00000208205	Transcript	missense_variant	651	256	86	V/I	Gtc/Atc	rs32565713	IMPACT=MODERATE;STRAND=-1;SYMBOL=Nrg1;SYMBOL_SOURCE=MGI;BIOTYPE=protein_coding;ENSP=ENSMUSP00000147156;GENE_PHENO=1
chr8_31968030_C/T	chr8:31968030	T	ENSMUSG00000062991	ENSMUST00000208488	Transcript	missense_variant	598	256	86	V/I	Gtc/Atc	rs32565713	IMPACT=MODERATE;STRAND=-1;SYMBOL=Nrg1;SYMBOL_SOURCE=MGI;BIOTYPE=protein_coding;ENSP=ENSMUSP00000147121;GENE_PHENO=1
chr8_31968030_C/T	chr8:31968030	T	ENSMUSG00000062991	ENSMUST00000208598	Transcript	missense_variant	300	256	86	V/I	Gtc/Atc	rs32565713	IMPACT=MODERATE;STRAND=-1;SYMBOL=Nrg1;SYMBOL_SOURCE=MGI;BIOTYPE=protein_coding;ENSP=ENSMUSP00000146478;GENE_PHENO=1
chr8_31968030_C/T	chr8:31968030	T	ENSMUSG00000062991	ENSMUST00000208617	Transcript	missense_variant	618	256	86	V/I	Gtc/Atc	rs32565713	IMPACT=MODERATE;STRAND=-1;SYMBOL=Nrg1;SYMBOL_SOURCE=MGI;BIOTYPE=protein_coding;ENSP=ENSMUSP00000146857;GENE_PHENO=1
chr8_31968030_C/T	chr8:31968030	T	ENSMUSG00000062991	ENSMUST00000208819	Transcript	missense_variant	329	256	86	V/I	Gtc/Atc	rs32565713	IMPACT=MODERATE;STRAND=-1;SYMBOL=Nrg1;SYMBOL_SOURCE=MGI;BIOTYPE=protein_coding;ENSP=ENSMUSP00000146403;GENE_PHENO=1
chr8_31968030_C/T	chr8:31968030	T	ENSMUSG00000062991	ENSMUST00000209022	Transcript	missense_variant	895	895	299	V/I	Gtc/Atc	rs32565713	IMPACT=MODERATE;STRAND=-1;FLAGS=cds_end_NF;SYMBOL=Nrg1;SYMBOL_SOURCE=MGI;BIOTYPE=protein_coding;ENSP=ENSMUSP00000146842;GENE_PHENO=1
chr8_31968030_C/T	chr8:31968030	T	ENSMUSG00000062991	ENSMUST00000209107	Transcript	missense_variant	895	895	299	V/I	Gtc/Atc	rs32565713	IMPACT=MODERATE;STRAND=-1;SYMBOL=Nrg1;SYMBOL_SOURCE=MGI;BIOTYPE=protein_coding;ENSP=ENSMUSP00000146617;GENE_PHENO=1
chr8_31968030_C/T	chr8:31968030	T	ENSMUSG00000062991	ENSMUST00000238791	Transcript	missense_variant	191	133	45	V/I	Gtc/Atc	rs32565713	IMPACT=MODERATE;STRAND=-1;SYMBOL=Nrg1;SYMBOL_SOURCE=MGI;BIOTYPE=protein_coding;ENSP=ENSMUSP00000158879;GENE_PHENO=1
chr8_31968030_C/T	chr8:31968030	T	ENSMUSG00000062991	ENSMUST00000238816	Transcript	missense_variant	268	256	86	V/I	Gtc/Atc	rs32565713	IMPACT=MODERATE;STRAND=-1;SYMBOL=Nrg1;SYMBOL_SOURCE=MGI;BIOTYPE=protein_coding;ENSP=ENSMUSP00000158948;GENE_PHENO=1
chr8_31968030_C/T	chr8:31968030	T	ENSMUSG00000062991	ENSMUST00000238826	Transcript	missense_variant	688	256	86	V/I	Gtc/Atc	rs32565713	IMPACT=MODERATE;STRAND=-1;SYMBOL=Nrg1;SYMBOL_SOURCE=MGI;BIOTYPE=protein_coding;ENSP=ENSMUSP00000159036;GENE_PHENO=1
chr8_31968030_C/T	chr8:31968030	T	ENSMUSG00000062991	ENSMUST00000238879	Transcript	missense_variant	1098	895	299	V/I	Gtc/Atc	rs32565713	IMPACT=MODERATE;STRAND=-1;SYMBOL=Nrg1;SYMBOL_SOURCE=MGI;BIOTYPE=protein_coding;ENSP=ENSMUSP00000159099;GENE_PHENO=1
chr8_31968030_C/T	chr8:31968030	T	ENSMUSG00000062991	ENSMUST00000239032	Transcript	missense_variant	253	253	85	V/I	Gtc/Atc	rs32565713	IMPACT=MODERATE;STRAND=-1;FLAGS=cds_start_NF;SYMBOL=Nrg1;SYMBOL_SOURCE=MGI;BIOTYPE=protein_coding;ENSP=ENSMUSP00000158913;GENE_PHENO=1
chr8_31968030_C/T	chr8:31968030	T	ENSMUSG00000062991	ENSMUST00000239051	Transcript	missense_variant	503	505	169	V/I	Gtc/Atc	rs32565713	IMPACT=MODERATE;STRAND=-1;FLAGS=cds_start_NF;SYMBOL=Nrg1;SYMBOL_SOURCE=MGI;BIOTYPE=protein_coding;ENSP=ENSMUSP00000159025;GENE_PHENO=1
chr8_31968030_C/T	chr8:31968030	T	ENSMUSG00000062991	ENSMUST00000239067	Transcript	missense_variant	256	256	86	V/I	Gtc/Atc	rs32565713	IMPACT=MODERATE;STRAND=-1;SYMBOL=Nrg1;SYMBOL_SOURCE=MGI;BIOTYPE=protein_coding;ENSP=ENSMUSP00000158989;GENE_PHENO=1
chr8_31968030_C/T	chr8:31968030	T	ENSMUSG00000062991	ENSMUST00000239080	Transcript	missense_variant	256	256	86	V/I	Gtc/Atc	rs32565713	IMPACT=MODERATE;STRAND=-1;SYMBOL=Nrg1;SYMBOL_SOURCE=MGI;BIOTYPE=protein_coding;ENSP=ENSMUSP00000159015;GENE_PHENO=1
chr8_31968030_C/T	chr8:31968030	T	ENSMUSG00000062991	ENSMUST00000239151	Transcript	missense_variant	256	256	86	V/I	Gtc/Atc	rs32565713	IMPACT=MODERATE;STRAND=-1;SYMBOL=Nrg1;SYMBOL_SOURCE=MGI;BIOTYPE=protein_coding;ENSP=ENSMUSP00000158859;GENE_PHENO=1
chr8_32884160_C/A	chr8:32884160	A	ENSMUSG00000062991	ENSMUST00000209022	Transcript	missense_variant	95	95	32	R/L	cGg/cTg	rs32553253	IMPACT=MODERATE;STRAND=-1;FLAGS=cds_end_NF;SYMBOL=Nrg1;SYMBOL_SOURCE=MGI;BIOTYPE=protein_coding;ENSP=ENSMUSP00000146842;GENE_PHENO=1
chr8_32884160_C/A	chr8:32884160	A	ENSMUSG00000062991	ENSMUST00000209107	Transcript	missense_variant	95	95	32	R/L	cGg/cTg	rs32553253	IMPACT=MODERATE;STRAND=-1;SYMBOL=Nrg1;SYMBOL_SOURCE=MGI;BIOTYPE=protein_coding;ENSP=ENSMUSP00000146617;GENE_PHENO=1
chr8_32884160_C/A	chr8:32884160	A	ENSMUSG00000062991	ENSMUST00000238879	Transcript	missense_variant	298	95	32	R/L	cGg/cTg	rs32553253	IMPACT=MODERATE;STRAND=-1;SYMBOL=Nrg1;SYMBOL_SOURCE=MGI;BIOTYPE=protein_coding;ENSP=ENSMUSP00000159099;GENE_PHENO=1
chr8_33240965_G/A	chr8:33240965	A	ENSMUSG00000031583	ENSMUST00000033990	Transcript	missense_variant	4225	4067	1356	A/V	gCg/gTg	rs49782088	IMPACT=MODERATE;STRAND=-1;SYMBOL=Wrn;SYMBOL_SOURCE=MGI;BIOTYPE=protein_coding;ENSP=ENSMUSP00000033990;GENE_PHENO=1
chr8_33240965_G/A	chr8:33240965	A	ENSMUSG00000031583	ENSMUST00000033991	Transcript	missense_variant	4170	4067	1356	A/V	gCg/gTg	rs49782088	IMPACT=MODERATE;STRAND=-1;SYMBOL=Wrn;SYMBOL_SOURCE=MGI;BIOTYPE=protein_coding;ENSP=ENSMUSP00000033991;GENE_PHENO=1
chr8_33240965_G/A	chr8:33240965	A	ENSMUSG00000031583	ENSMUST00000211498	Transcript	missense_variant	4064	3338	1113	A/V	gCg/gTg	rs49782088	IMPACT=MODERATE;STRAND=-1;SYMBOL=Wrn;SYMBOL_SOURCE=MGI;BIOTYPE=protein_coding;ENSP=ENSMUSP00000147379;GENE_PHENO=1
chr8_33241108_T/G	chr8:33241108	G	ENSMUSG00000031583	ENSMUST00000033990	Transcript	missense_variant	4082	3924	1308	L/F	ttA/ttC	rs46514474	IMPACT=MODERATE;STRAND=-1;SYMBOL=Wrn;SYMBOL_SOURCE=MGI;BIOTYPE=protein_coding;ENSP=ENSMUSP00000033990;GENE_PHENO=1
chr8_33241108_T/G	chr8:33241108	G	ENSMUSG00000031583	ENSMUST00000033991	Transcript	missense_variant	4027	3924	1308	L/F	ttA/ttC	rs46514474	IMPACT=MODERATE;STRAND=-1;SYMBOL=Wrn;SYMBOL_SOURCE=MGI;BIOTYPE=protein_coding;ENSP=ENSMUSP00000033991;GENE_PHENO=1
chr8_33241108_T/G	chr8:33241108	G	ENSMUSG00000031583	ENSMUST00000211498	Transcript	missense_variant	3921	3195	1065	L/F	ttA/ttC	rs46514474	IMPACT=MODERATE;STRAND=-1;SYMBOL=Wrn;SYMBOL_SOURCE=MGI;BIOTYPE=protein_coding;ENSP=ENSMUSP00000147379;GENE_PHENO=1
chr8_33241110_A/T	chr8:33241110	T	ENSMUSG00000031583	ENSMUST00000033990	Transcript	missense_variant	4080	3922	1308	L/I	Tta/Ata	rs32751602	IMPACT=MODERATE;STRAND=-1;SYMBOL=Wrn;SYMBOL_SOURCE=MGI;BIOTYPE=protein_coding;ENSP=ENSMUSP00000033990;GENE_PHENO=1
chr8_33241110_A/T	chr8:33241110	T	ENSMUSG00000031583	ENSMUST00000033991	Transcript	missense_variant	4025	3922	1308	L/I	Tta/Ata	rs32751602	IMPACT=MODERATE;STRAND=-1;SYMBOL=Wrn;SYMBOL_SOURCE=MGI;BIOTYPE=protein_coding;ENSP=ENSMUSP00000033991;GENE_PHENO=1
chr8_33241110_A/T	chr8:33241110	T	ENSMUSG00000031583	ENSMUST00000211498	Transcript	missense_variant	3919	3193	1065	L/I	Tta/Ata	rs32751602	IMPACT=MODERATE;STRAND=-1;SYMBOL=Wrn;SYMBOL_SOURCE=MGI;BIOTYPE=protein_coding;ENSP=ENSMUSP00000147379;GENE_PHENO=1
chr8_33249044_G/A	chr8:33249044	A	ENSMUSG00000031583	ENSMUST00000033990	Transcript	missense_variant	3913	3755	1252	A/V	gCc/gTc	rs33057240	IMPACT=MODERATE;STRAND=-1;SYMBOL=Wrn;SYMBOL_SOURCE=MGI;BIOTYPE=protein_coding;ENSP=ENSMUSP00000033990;GENE_PHENO=1
chr8_33249044_G/A	chr8:33249044	A	ENSMUSG00000031583	ENSMUST00000033991	Transcript	missense_variant	3858	3755	1252	A/V	gCc/gTc	rs33057240	IMPACT=MODERATE;STRAND=-1;SYMBOL=Wrn;SYMBOL_SOURCE=MGI;BIOTYPE=protein_coding;ENSP=ENSMUSP00000033991;GENE_PHENO=1
chr8_33249044_G/A	chr8:33249044	A	ENSMUSG00000031583	ENSMUST00000211498	Transcript	missense_variant	3752	3026	1009	A/V	gCc/gTc	rs33057240	IMPACT=MODERATE;STRAND=-1;SYMBOL=Wrn;SYMBOL_SOURCE=MGI;BIOTYPE=protein_coding;ENSP=ENSMUSP00000147379;GENE_PHENO=1
chr8_33255535_T/C	chr8:33255535	C	ENSMUSG00000031583	ENSMUST00000033990	Transcript	missense_variant	3703	3545	1182	E/G	gAa/gGa	rs48550002	IMPACT=MODERATE;STRAND=-1;SYMBOL=Wrn;SYMBOL_SOURCE=MGI;BIOTYPE=protein_coding;ENSP=ENSMUSP00000033990;GENE_PHENO=1
chr8_33255535_T/C	chr8:33255535	C	ENSMUSG00000031583	ENSMUST00000033991	Transcript	missense_variant	3648	3545	1182	E/G	gAa/gGa	rs48550002	IMPACT=MODERATE;STRAND=-1;SYMBOL=Wrn;SYMBOL_SOURCE=MGI;BIOTYPE=protein_coding;ENSP=ENSMUSP00000033991;GENE_PHENO=1
chr8_33255535_T/C	chr8:33255535	C	ENSMUSG00000031583	ENSMUST00000211498	Transcript	missense_variant	3542	2816	939	E/G	gAa/gGa	rs48550002	IMPACT=MODERATE;STRAND=-1;SYMBOL=Wrn;SYMBOL_SOURCE=MGI;BIOTYPE=protein_coding;ENSP=ENSMUSP00000147379;GENE_PHENO=1
chr8_33268792_G/A	chr8:33268792	A	ENSMUSG00000031583	ENSMUST00000033990	Transcript	missense_variant	3220	3062	1021	S/L	tCg/tTg	rs13479691	IMPACT=MODERATE;STRAND=-1;SYMBOL=Wrn;SYMBOL_SOURCE=MGI;BIOTYPE=protein_coding;ENSP=ENSMUSP00000033990;GENE_PHENO=1
chr8_33268792_G/A	chr8:33268792	A	ENSMUSG00000031583	ENSMUST00000033991	Transcript	missense_variant	3165	3062	1021	S/L	tCg/tTg	rs13479691	IMPACT=MODERATE;STRAND=-1;SYMBOL=Wrn;SYMBOL_SOURCE=MGI;BIOTYPE=protein_coding;ENSP=ENSMUSP00000033991;GENE_PHENO=1
chr8_33268792_G/A	chr8:33268792	A	ENSMUSG00000031583	ENSMUST00000211498	Transcript	missense_variant	3059	2333	778	S/L	tCg/tTg	rs13479691	IMPACT=MODERATE;STRAND=-1;SYMBOL=Wrn;SYMBOL_SOURCE=MGI;BIOTYPE=protein_coding;ENSP=ENSMUSP00000147379;GENE_PHENO=1
chr8_33310729_G/T	chr8:33310729	T	ENSMUSG00000031583	ENSMUST00000033990	Transcript	missense_variant	2013	1855	619	Q/K	Caa/Aaa	rs30199731	IMPACT=MODERATE;STRAND=-1;SYMBOL=Wrn;SYMBOL_SOURCE=MGI;BIOTYPE=protein_coding;ENSP=ENSMUSP00000033990;GENE_PHENO=1
chr8_33310729_G/T	chr8:33310729	T	ENSMUSG00000031583	ENSMUST00000033991	Transcript	missense_variant	1958	1855	619	Q/K	Caa/Aaa	rs30199731	IMPACT=MODERATE;STRAND=-1;SYMBOL=Wrn;SYMBOL_SOURCE=MGI;BIOTYPE=protein_coding;ENSP=ENSMUSP00000033991;GENE_PHENO=1
chr8_33310729_G/T	chr8:33310729	T	ENSMUSG00000031583	ENSMUST00000211498	Transcript	missense_variant	1852	1126	376	Q/K	Caa/Aaa	rs30199731	IMPACT=MODERATE;STRAND=-1;SYMBOL=Wrn;SYMBOL_SOURCE=MGI;BIOTYPE=protein_coding;ENSP=ENSMUSP00000147379;GENE_PHENO=1
chr8_33320536_G/A	chr8:33320536	A	ENSMUSG00000031583	ENSMUST00000033990	Transcript	missense_variant	1560	1402	468	R/C	Cgt/Tgt	rs46191284	IMPACT=MODERATE;STRAND=-1;SYMBOL=Wrn;SYMBOL_SOURCE=MGI;BIOTYPE=protein_coding;ENSP=ENSMUSP00000033990;GENE_PHENO=1
chr8_33320536_G/A	chr8:33320536	A	ENSMUSG00000031583	ENSMUST00000033991	Transcript	missense_variant	1505	1402	468	R/C	Cgt/Tgt	rs46191284	IMPACT=MODERATE;STRAND=-1;SYMBOL=Wrn;SYMBOL_SOURCE=MGI;BIOTYPE=protein_coding;ENSP=ENSMUSP00000033991;GENE_PHENO=1
chr8_33320536_G/A	chr8:33320536	A	ENSMUSG00000031583	ENSMUST00000211498	Transcript	missense_variant	1399	673	225	R/C	Cgt/Tgt	rs46191284	IMPACT=MODERATE;STRAND=-1;SYMBOL=Wrn;SYMBOL_SOURCE=MGI;BIOTYPE=protein_coding;ENSP=ENSMUSP00000147379;GENE_PHENO=1
chr8_33320562_G/T	chr8:33320562	T	ENSMUSG00000031583	ENSMUST00000033990	Transcript	missense_variant	1534	1376	459	T/K	aCa/aAa	rs47608971	IMPACT=MODERATE;STRAND=-1;SYMBOL=Wrn;SYMBOL_SOURCE=MGI;BIOTYPE=protein_coding;ENSP=ENSMUSP00000033990;GENE_PHENO=1
chr8_33320562_G/T	chr8:33320562	T	ENSMUSG00000031583	ENSMUST00000033991	Transcript	missense_variant	1479	1376	459	T/K	aCa/aAa	rs47608971	IMPACT=MODERATE;STRAND=-1;SYMBOL=Wrn;SYMBOL_SOURCE=MGI;BIOTYPE=protein_coding;ENSP=ENSMUSP00000033991;GENE_PHENO=1
chr8_33320562_G/T	chr8:33320562	T	ENSMUSG00000031583	ENSMUST00000211498	Transcript	missense_variant	1373	647	216	T/K	aCa/aAa	rs47608971	IMPACT=MODERATE;STRAND=-1;SYMBOL=Wrn;SYMBOL_SOURCE=MGI;BIOTYPE=protein_coding;ENSP=ENSMUSP00000147379;GENE_PHENO=1
chr8_33320584_C/T	chr8:33320584	T	ENSMUSG00000031583	ENSMUST00000033990	Transcript	missense_variant	1512	1354	452	V/M	Gtg/Atg	rs50932912	IMPACT=MODERATE;STRAND=-1;SYMBOL=Wrn;SYMBOL_SOURCE=MGI;BIOTYPE=protein_coding;ENSP=ENSMUSP00000033990;GENE_PHENO=1
chr8_33320584_C/T	chr8:33320584	T	ENSMUSG00000031583	ENSMUST00000033991	Transcript	missense_variant	1457	1354	452	V/M	Gtg/Atg	rs50932912	IMPACT=MODERATE;STRAND=-1;SYMBOL=Wrn;SYMBOL_SOURCE=MGI;BIOTYPE=protein_coding;ENSP=ENSMUSP00000033991;GENE_PHENO=1
chr8_33320584_C/T	chr8:33320584	T	ENSMUSG00000031583	ENSMUST00000211498	Transcript	missense_variant	1351	625	209	V/M	Gtg/Atg	rs50932912	IMPACT=MODERATE;STRAND=-1;SYMBOL=Wrn;SYMBOL_SOURCE=MGI;BIOTYPE=protein_coding;ENSP=ENSMUSP00000147379;GENE_PHENO=1
chr8_33329174_G/A	chr8:33329174	A	ENSMUSG00000031583	ENSMUST00000033990	Transcript	missense_variant	907	749	250	S/L	tCa/tTa	rs30204483	IMPACT=MODERATE;STRAND=-1;SYMBOL=Wrn;SYMBOL_SOURCE=MGI;BIOTYPE=protein_coding;ENSP=ENSMUSP00000033990;GENE_PHENO=1
chr8_33329174_G/A	chr8:33329174	A	ENSMUSG00000031583	ENSMUST00000033991	Transcript	missense_variant	852	749	250	S/L	tCa/tTa	rs30204483	IMPACT=MODERATE;STRAND=-1;SYMBOL=Wrn;SYMBOL_SOURCE=MGI;BIOTYPE=protein_coding;ENSP=ENSMUSP00000033991;GENE_PHENO=1
chr8_33329174_G/A	chr8:33329174	A	ENSMUSG00000031583	ENSMUST00000211498	Transcript	missense_variant	746	20	7	S/L	tCa/tTa	rs30204483	IMPACT=MODERATE;STRAND=-1;SYMBOL=Wrn;SYMBOL_SOURCE=MGI;BIOTYPE=protein_coding;ENSP=ENSMUSP00000147379;GENE_PHENO=1
chr8_33334199_G/A	chr8:33334199	A	ENSMUSG00000031583	ENSMUST00000033990	Transcript	missense_variant	841	683	228	A/V	gCg/gTg	rs47834680	IMPACT=MODERATE;STRAND=-1;SYMBOL=Wrn;SYMBOL_SOURCE=MGI;BIOTYPE=protein_coding;ENSP=ENSMUSP00000033990;GENE_PHENO=1
chr8_33334199_G/A	chr8:33334199	A	ENSMUSG00000031583	ENSMUST00000033991	Transcript	missense_variant	786	683	228	A/V	gCg/gTg	rs47834680	IMPACT=MODERATE;STRAND=-1;SYMBOL=Wrn;SYMBOL_SOURCE=MGI;BIOTYPE=protein_coding;ENSP=ENSMUSP00000033991;GENE_PHENO=1
chr8_33343582_C/T	chr8:33343582	T	ENSMUSG00000031583	ENSMUST00000033990	Transcript	missense_variant	460	302	101	S/N	aGc/aAc	rs32686799	IMPACT=MODERATE;STRAND=-1;SYMBOL=Wrn;SYMBOL_SOURCE=MGI;BIOTYPE=protein_coding;ENSP=ENSMUSP00000033990;GENE_PHENO=1
chr8_33343582_C/T	chr8:33343582	T	ENSMUSG00000031583	ENSMUST00000033991	Transcript	missense_variant	405	302	101	S/N	aGc/aAc	rs32686799	IMPACT=MODERATE;STRAND=-1;SYMBOL=Wrn;SYMBOL_SOURCE=MGI;BIOTYPE=protein_coding;ENSP=ENSMUSP00000033991;GENE_PHENO=1
chr8_33387001_T/A	chr8:33387001	A	ENSMUSG00000049184	ENSMUST00000070340	Transcript	missense_variant	677	666	222	D/E	gaT/gaA	rs33358695	IMPACT=MODERATE;STRAND=1;SYMBOL=Purg;SYMBOL_SOURCE=MGI;BIOTYPE=protein_coding;ENSP=ENSMUSP00000065002
chr8_33387001_T/A	chr8:33387001	A	ENSMUSG00000049184	ENSMUST00000078058	Transcript	missense_variant	677	666	222	D/E	gaT/gaA	rs33358695	IMPACT=MODERATE;STRAND=1;SYMBOL=Purg;SYMBOL_SOURCE=MGI;BIOTYPE=protein_coding;ENSP=ENSMUSP00000077205
chr8_33546343_C/G	chr8:33546343	G	ENSMUSG00000009628	ENSMUST00000124496	Transcript	missense_variant	473	296	99	A/G	gCt/gGt	rs30228602	IMPACT=MODERATE;STRAND=1;FLAGS=cds_end_NF;SYMBOL=Tex15;SYMBOL_SOURCE=MGI;BIOTYPE=protein_coding;ENSP=ENSMUSP00000120744;GENE_PHENO=1
chr8_33546343_C/G	chr8:33546343	G	ENSMUSG00000009628	ENSMUST00000124501	Transcript	missense_variant,NMD_transcript_variant	473	296	99	A/G	gCt/gGt	rs30228602	IMPACT=MODERATE;STRAND=1;SYMBOL=Tex15;SYMBOL_SOURCE=MGI;BIOTYPE=nonsense_mediated_decay;ENSP=ENSMUSP00000138070;GENE_PHENO=1
chr8_33546343_C/G	chr8:33546343	G	ENSMUSG00000009628	ENSMUST00000149399	Transcript	missense_variant	556	296	99	A/G	gCt/gGt	rs30228602	IMPACT=MODERATE;STRAND=1;FLAGS=cds_end_NF;SYMBOL=Tex15;SYMBOL_SOURCE=MGI;BIOTYPE=protein_coding;ENSP=ENSMUSP00000114474;GENE_PHENO=1
chr8_33557366_G/T	chr8:33557366	T	ENSMUSG00000009628	ENSMUST00000124496	Transcript	missense_variant	647	470	157	C/F	tGt/tTt	rs30229113	IMPACT=MODERATE;STRAND=1;FLAGS=cds_end_NF;SYMBOL=Tex15;SYMBOL_SOURCE=MGI;BIOTYPE=protein_coding;ENSP=ENSMUSP00000120744;GENE_PHENO=1
chr8_33557366_G/T	chr8:33557366	T	ENSMUSG00000009628	ENSMUST00000124501	Transcript	missense_variant,NMD_transcript_variant	647	470	157	C/F	tGt/tTt	rs30229113	IMPACT=MODERATE;STRAND=1;SYMBOL=Tex15;SYMBOL_SOURCE=MGI;BIOTYPE=nonsense_mediated_decay;ENSP=ENSMUSP00000138070;GENE_PHENO=1
chr8_33557389_A/C	chr8:33557389	C	ENSMUSG00000009628	ENSMUST00000124496	Transcript	missense_variant	670	493	165	S/R	Agc/Cgc	rs30229706	IMPACT=MODERATE;STRAND=1;FLAGS=cds_end_NF;SYMBOL=Tex15;SYMBOL_SOURCE=MGI;BIOTYPE=protein_coding;ENSP=ENSMUSP00000120744;GENE_PHENO=1
chr8_33557389_A/C	chr8:33557389	C	ENSMUSG00000009628	ENSMUST00000124501	Transcript	missense_variant,NMD_transcript_variant	670	493	165	S/R	Agc/Cgc	rs30229706	IMPACT=MODERATE;STRAND=1;SYMBOL=Tex15;SYMBOL_SOURCE=MGI;BIOTYPE=nonsense_mediated_decay;ENSP=ENSMUSP00000138070;GENE_PHENO=1
chr8_33557410_G/A	chr8:33557410	A	ENSMUSG00000009628	ENSMUST00000124496	Transcript	missense_variant	691	514	172	V/M	Gtg/Atg	rs30229709	IMPACT=MODERATE;STRAND=1;FLAGS=cds_end_NF;SYMBOL=Tex15;SYMBOL_SOURCE=MGI;BIOTYPE=protein_coding;ENSP=ENSMUSP00000120744;GENE_PHENO=1
chr8_33557410_G/A	chr8:33557410	A	ENSMUSG00000009628	ENSMUST00000124501	Transcript	missense_variant,NMD_transcript_variant	691	514	172	V/M	Gtg/Atg	rs30229709	IMPACT=MODERATE;STRAND=1;SYMBOL=Tex15;SYMBOL_SOURCE=MGI;BIOTYPE=nonsense_mediated_decay;ENSP=ENSMUSP00000138070;GENE_PHENO=1
chr8_33571180_A/C	chr8:33571180	C	ENSMUSG00000009628	ENSMUST00000009772	Transcript	missense_variant	637	637	213	N/H	Aat/Cat	rs30231848	IMPACT=MODERATE;STRAND=1;SYMBOL=Tex15;SYMBOL_SOURCE=MGI;BIOTYPE=protein_coding;ENSP=ENSMUSP00000009772;GENE_PHENO=1
chr8_33571180_A/C	chr8:33571180	C	ENSMUSG00000009628	ENSMUST00000124496	Transcript	missense_variant	1636	1459	487	N/H	Aat/Cat	rs30231848	IMPACT=MODERATE;STRAND=1;FLAGS=cds_end_NF;SYMBOL=Tex15;SYMBOL_SOURCE=MGI;BIOTYPE=protein_coding;ENSP=ENSMUSP00000120744;GENE_PHENO=1
chr8_33571709_G/C	chr8:33571709	C	ENSMUSG00000009628	ENSMUST00000009772	Transcript	missense_variant	1166	1166	389	S/T	aGt/aCt	rs13479692	IMPACT=MODERATE;STRAND=1;SYMBOL=Tex15;SYMBOL_SOURCE=MGI;BIOTYPE=protein_coding;ENSP=ENSMUSP00000009772;GENE_PHENO=1
chr8_33571709_G/C	chr8:33571709	C	ENSMUSG00000009628	ENSMUST00000124496	Transcript	missense_variant	2165	1988	663	S/T	aGt/aCt	rs13479692	IMPACT=MODERATE;STRAND=1;FLAGS=cds_end_NF;SYMBOL=Tex15;SYMBOL_SOURCE=MGI;BIOTYPE=protein_coding;ENSP=ENSMUSP00000120744;GENE_PHENO=1
chr8_33571960_G/A	chr8:33571960	A	ENSMUSG00000009628	ENSMUST00000009772	Transcript	missense_variant	1417	1417	473	E/K	Gag/Aag	rs30232966	IMPACT=MODERATE;STRAND=1;SYMBOL=Tex15;SYMBOL_SOURCE=MGI;BIOTYPE=protein_coding;ENSP=ENSMUSP00000009772;GENE_PHENO=1
chr8_33571960_G/A	chr8:33571960	A	ENSMUSG00000009628	ENSMUST00000124496	Transcript	missense_variant	2416	2239	747	E/K	Gag/Aag	rs30232966	IMPACT=MODERATE;STRAND=1;FLAGS=cds_end_NF;SYMBOL=Tex15;SYMBOL_SOURCE=MGI;BIOTYPE=protein_coding;ENSP=ENSMUSP00000120744;GENE_PHENO=1
chr8_33572038_G/T	chr8:33572038	T	ENSMUSG00000009628	ENSMUST00000009772	Transcript	missense_variant	1495	1495	499	G/C	Ggt/Tgt	rs30232969	IMPACT=MODERATE;STRAND=1;SYMBOL=Tex15;SYMBOL_SOURCE=MGI;BIOTYPE=protein_coding;ENSP=ENSMUSP00000009772;GENE_PHENO=1
chr8_33572038_G/T	chr8:33572038	T	ENSMUSG00000009628	ENSMUST00000124496	Transcript	missense_variant	2494	2317	773	G/C	Ggt/Tgt	rs30232969	IMPACT=MODERATE;STRAND=1;FLAGS=cds_end_NF;SYMBOL=Tex15;SYMBOL_SOURCE=MGI;BIOTYPE=protein_coding;ENSP=ENSMUSP00000120744;GENE_PHENO=1
chr8_33572186_G/A	chr8:33572186	A	ENSMUSG00000009628	ENSMUST00000009772	Transcript	missense_variant	1643	1643	548	R/Q	cGg/cAg	rs30232972	IMPACT=MODERATE;STRAND=1;SYMBOL=Tex15;SYMBOL_SOURCE=MGI;BIOTYPE=protein_coding;ENSP=ENSMUSP00000009772;GENE_PHENO=1
chr8_33572186_G/A	chr8:33572186	A	ENSMUSG00000009628	ENSMUST00000124496	Transcript	missense_variant	2642	2465	822	R/Q	cGg/cAg	rs30232972	IMPACT=MODERATE;STRAND=1;FLAGS=cds_end_NF;SYMBOL=Tex15;SYMBOL_SOURCE=MGI;BIOTYPE=protein_coding;ENSP=ENSMUSP00000120744;GENE_PHENO=1
chr8_33572246_G/A	chr8:33572246	A	ENSMUSG00000009628	ENSMUST00000009772	Transcript	missense_variant	1703	1703	568	R/H	cGt/cAt	rs30233775	IMPACT=MODERATE;STRAND=1;SYMBOL=Tex15;SYMBOL_SOURCE=MGI;BIOTYPE=protein_coding;ENSP=ENSMUSP00000009772;GENE_PHENO=1
chr8_33572246_G/A	chr8:33572246	A	ENSMUSG00000009628	ENSMUST00000124496	Transcript	missense_variant	2702	2525	842	R/H	cGt/cAt	rs30233775	IMPACT=MODERATE;STRAND=1;FLAGS=cds_end_NF;SYMBOL=Tex15;SYMBOL_SOURCE=MGI;BIOTYPE=protein_coding;ENSP=ENSMUSP00000120744;GENE_PHENO=1
chr8_33572620_T/A	chr8:33572620	A	ENSMUSG00000009628	ENSMUST00000009772	Transcript	missense_variant	2077	2077	693	S/T	Tca/Aca	rs30225319	IMPACT=MODERATE;STRAND=1;SYMBOL=Tex15;SYMBOL_SOURCE=MGI;BIOTYPE=protein_coding;ENSP=ENSMUSP00000009772;GENE_PHENO=1
chr8_33572620_T/A	chr8:33572620	A	ENSMUSG00000009628	ENSMUST00000124496	Transcript	missense_variant	3076	2899	967	S/T	Tca/Aca	rs30225319	IMPACT=MODERATE;STRAND=1;FLAGS=cds_end_NF;SYMBOL=Tex15;SYMBOL_SOURCE=MGI;BIOTYPE=protein_coding;ENSP=ENSMUSP00000120744;GENE_PHENO=1
chr8_33572918_C/G	chr8:33572918	G	ENSMUSG00000009628	ENSMUST00000009772	Transcript	missense_variant	2375	2375	792	A/G	gCt/gGt	rs30226255	IMPACT=MODERATE;STRAND=1;SYMBOL=Tex15;SYMBOL_SOURCE=MGI;BIOTYPE=protein_coding;ENSP=ENSMUSP00000009772;GENE_PHENO=1
chr8_33572918_C/G	chr8:33572918	G	ENSMUSG00000009628	ENSMUST00000124496	Transcript	missense_variant	3374	3197	1066	A/G	gCt/gGt	rs30226255	IMPACT=MODERATE;STRAND=1;FLAGS=cds_end_NF;SYMBOL=Tex15;SYMBOL_SOURCE=MGI;BIOTYPE=protein_coding;ENSP=ENSMUSP00000120744;GENE_PHENO=1
chr8_33573229_A/G	chr8:33573229	G	ENSMUSG00000009628	ENSMUST00000009772	Transcript	missense_variant	2686	2686	896	K/E	Aaa/Gaa	rs30226258	IMPACT=MODERATE;STRAND=1;SYMBOL=Tex15;SYMBOL_SOURCE=MGI;BIOTYPE=protein_coding;ENSP=ENSMUSP00000009772;GENE_PHENO=1
chr8_33573229_A/G	chr8:33573229	G	ENSMUSG00000009628	ENSMUST00000124496	Transcript	missense_variant	3685	3508	1170	K/E	Aaa/Gaa	rs30226258	IMPACT=MODERATE;STRAND=1;FLAGS=cds_end_NF;SYMBOL=Tex15;SYMBOL_SOURCE=MGI;BIOTYPE=protein_coding;ENSP=ENSMUSP00000120744;GENE_PHENO=1
chr8_33574049_A/G	chr8:33574049	G	ENSMUSG00000009628	ENSMUST00000009772	Transcript	missense_variant	3506	3506	1169	K/R	aAa/aGa	rs4227112	IMPACT=MODERATE;STRAND=1;SYMBOL=Tex15;SYMBOL_SOURCE=MGI;BIOTYPE=protein_coding;ENSP=ENSMUSP00000009772;GENE_PHENO=1
chr8_33574189_A/G	chr8:33574189	G	ENSMUSG00000009628	ENSMUST00000009772	Transcript	missense_variant	3646	3646	1216	S/G	Agt/Ggt	rs4227113	IMPACT=MODERATE;STRAND=1;SYMBOL=Tex15;SYMBOL_SOURCE=MGI;BIOTYPE=protein_coding;ENSP=ENSMUSP00000009772;GENE_PHENO=1
chr8_33575149_A/G	chr8:33575149	G	ENSMUSG00000009628	ENSMUST00000009772	Transcript	missense_variant	4606	4606	1536	K/E	Aaa/Gaa	rs30228260	IMPACT=MODERATE;STRAND=1;SYMBOL=Tex15;SYMBOL_SOURCE=MGI;BIOTYPE=protein_coding;ENSP=ENSMUSP00000009772;GENE_PHENO=1
chr8_33575297_A/G	chr8:33575297	G	ENSMUSG00000009628	ENSMUST00000009772	Transcript	missense_variant	4754	4754	1585	N/S	aAt/aGt	rs30228263	IMPACT=MODERATE;STRAND=1;SYMBOL=Tex15;SYMBOL_SOURCE=MGI;BIOTYPE=protein_coding;ENSP=ENSMUSP00000009772;GENE_PHENO=1
chr8_33576360_A/T	chr8:33576360	T	ENSMUSG00000009628	ENSMUST00000009772	Transcript	missense_variant	5817	5817	1939	R/S	agA/agT	rs3657291	IMPACT=MODERATE;STRAND=1;SYMBOL=Tex15;SYMBOL_SOURCE=MGI;BIOTYPE=protein_coding;ENSP=ENSMUSP00000009772;GENE_PHENO=1
chr8_33582192_C/T	chr8:33582192	T	ENSMUSG00000009628	ENSMUST00000009772	Transcript	missense_variant	7766	7766	2589	P/L	cCc/cTc	rs3703388	IMPACT=MODERATE;STRAND=1;SYMBOL=Tex15;SYMBOL_SOURCE=MGI;BIOTYPE=protein_coding;ENSP=ENSMUSP00000009772;GENE_PHENO=1
chr8_33582302_A/C	chr8:33582302	C	ENSMUSG00000009628	ENSMUST00000009772	Transcript	missense_variant	7876	7876	2626	T/P	Aca/Cca	rs3704050	IMPACT=MODERATE;STRAND=1;SYMBOL=Tex15;SYMBOL_SOURCE=MGI;BIOTYPE=protein_coding;ENSP=ENSMUSP00000009772;GENE_PHENO=1
chr8_33582458_G/A	chr8:33582458	A	ENSMUSG00000009628	ENSMUST00000009772	Transcript	missense_variant	8032	8032	2678	A/T	Gca/Aca	rs4136717	IMPACT=MODERATE;STRAND=1;SYMBOL=Tex15;SYMBOL_SOURCE=MGI;BIOTYPE=protein_coding;ENSP=ENSMUSP00000009772;GENE_PHENO=1
chr8_33582720_C/T	chr8:33582720	T	ENSMUSG00000009628	ENSMUST00000009772	Transcript	missense_variant	8294	8294	2765	A/V	gCg/gTg	rs30225283	IMPACT=MODERATE;STRAND=1;SYMBOL=Tex15;SYMBOL_SOURCE=MGI;BIOTYPE=protein_coding;ENSP=ENSMUSP00000009772;GENE_PHENO=1
chr8_33621642_T/G	chr8:33621642	G	ENSMUSG00000052906	ENSMUST00000095349	Transcript	missense_variant	752	722	241	N/T	aAt/aCt	rs50583590	IMPACT=MODERATE;STRAND=-1;SYMBOL=Ubxn8;SYMBOL_SOURCE=MGI;BIOTYPE=protein_coding;ENSP=ENSMUSP00000092992
chr8_33653615_G/A	chr8:33653615	A	ENSMUSG00000031584	ENSMUST00000033992	Transcript	missense_variant	378	76	26	A/T	Gcc/Acc	rs255696376	IMPACT=MODERATE;STRAND=1;SYMBOL=Gsr;SYMBOL_SOURCE=MGI;BIOTYPE=protein_coding;ENSP=ENSMUSP00000033992;GENE_PHENO=1
chr8_33653655_A/C	chr8:33653655	C	ENSMUSG00000031584	ENSMUST00000033992	Transcript	missense_variant	418	116	39	D/A	gAc/gCc	rs222992810	IMPACT=MODERATE;STRAND=1;SYMBOL=Gsr;SYMBOL_SOURCE=MGI;BIOTYPE=protein_coding;ENSP=ENSMUSP00000033992;GENE_PHENO=1
chr8_33685625_A/G	chr8:33685625	G	ENSMUSG00000031584	ENSMUST00000033992	Transcript	missense_variant	1200	898	300	M/V	Atg/Gtg	rs33243735	IMPACT=MODERATE;STRAND=1;SYMBOL=Gsr;SYMBOL_SOURCE=MGI;BIOTYPE=protein_coding;ENSP=ENSMUSP00000033992;GENE_PHENO=1
chr8_33742523_G/A	chr8:33742523	A	ENSMUSG00000094500	ENSMUST00000179364	Transcript	missense_variant	176	67	23	H/Y	Cac/Tac	rs30237503	IMPACT=MODERATE;STRAND=-1;SYMBOL=Smim18;SYMBOL_SOURCE=MGI;BIOTYPE=protein_coding;ENSP=ENSMUSP00000136891
chr8_33742552_-/TGGTAA	chr8:33742551-33742552	TGGTAA	ENSMUSG00000094500	ENSMUST00000179364	Transcript	inframe_insertion	147-148	38-39	13	V/VYQ	gtg/gtTTACCAg	rs221302586	IMPACT=MODERATE;STRAND=-1;SYMBOL=Smim18;SYMBOL_SOURCE=MGI;BIOTYPE=protein_coding;ENSP=ENSMUSP00000136891
chr8_33742576_C/T	chr8:33742576	T	ENSMUSG00000094500	ENSMUST00000179364	Transcript	missense_variant	123	14	5	R/H	cGc/cAc	rs30238289	IMPACT=MODERATE;STRAND=-1;SYMBOL=Smim18;SYMBOL_SOURCE=MGI;BIOTYPE=protein_coding;ENSP=ENSMUSP00000136891
chr8_33775978_T/G	chr8:33775978	G	ENSMUSG00000031585	ENSMUST00000167264	Transcript	missense_variant	773	681	227	D/E	gaT/gaG	rs13469498	IMPACT=MODERATE;STRAND=1;SYMBOL=Gtf2e2;SYMBOL_SOURCE=MGI;BIOTYPE=protein_coding;ENSP=ENSMUSP00000129834;GENE_PHENO=1
chr8_33775978_T/G	chr8:33775978	G	ENSMUSG00000031585	ENSMUST00000170705	Transcript	missense_variant	841	681	227	D/E	gaT/gaG	rs13469498	IMPACT=MODERATE;STRAND=1;SYMBOL=Gtf2e2;SYMBOL_SOURCE=MGI;BIOTYPE=protein_coding;ENSP=ENSMUSP00000126284;GENE_PHENO=1
chr8_33775978_T/G	chr8:33775978	G	ENSMUSG00000031585	ENSMUST00000171010	Transcript	missense_variant	862	681	227	D/E	gaT/gaG	rs13469498	IMPACT=MODERATE;STRAND=1;SYMBOL=Gtf2e2;SYMBOL_SOURCE=MGI;BIOTYPE=protein_coding;ENSP=ENSMUSP00000132287;GENE_PHENO=1
chr8_33795103_G/T	chr8:33795103	T	ENSMUSG00000031586	ENSMUST00000033994	Transcript	missense_variant	710	445	149	P/T	Ccg/Acg	rs13472591	IMPACT=MODERATE;STRAND=-1;SYMBOL=Rbpms;SYMBOL_SOURCE=MGI;BIOTYPE=protein_coding;ENSP=ENSMUSP00000033994;GENE_PHENO=1
chr8_34092044_A/G	chr8:34092044	G	ENSMUSG00000031516	ENSMUST00000152422	Transcript	stop_lost	489	490	164	*/R	Tga/Cga	rs48226952	IMPACT=HIGH;STRAND=-1;FLAGS=cds_start_NF;SYMBOL=Dctn6;SYMBOL_SOURCE=MGI;BIOTYPE=protein_coding;ENSP=ENSMUSP00000120022;GENE_PHENO=1
chr8_34092098_C/T	chr8:34092098	T	ENSMUSG00000031516	ENSMUST00000152422	Transcript	missense_variant	435	436	146	G/S	Ggc/Agc	rs51536018	IMPACT=MODERATE;STRAND=-1;FLAGS=cds_start_NF;SYMBOL=Dctn6;SYMBOL_SOURCE=MGI;BIOTYPE=protein_coding;ENSP=ENSMUSP00000120022;GENE_PHENO=1
chr8_34098917_A/G	chr8:34098917	G	ENSMUSG00000031516	ENSMUST00000131839	Transcript	splice_donor_variant,non_coding_transcript_variant	-	-	-	-	-	rs33524403	IMPACT=HIGH;STRAND=-1;SYMBOL=Dctn6;SYMBOL_SOURCE=MGI;BIOTYPE=processed_transcript;GENE_PHENO=1
chr8_34105088_T/C	chr8:34105088	C	ENSMUSG00000031516	ENSMUST00000117243	Transcript	start_lost	194	1	1	M/V	Atg/Gtg	rs50590675	IMPACT=HIGH;STRAND=-1;SYMBOL=Dctn6;SYMBOL_SOURCE=MGI;BIOTYPE=protein_coding;ENSP=ENSMUSP00000113716;GENE_PHENO=1
chr8_34120109_T/G	chr8:34120109	G	ENSMUSG00000071113	ENSMUST00000095345	Transcript	missense_variant	223	159	53	F/L	ttT/ttG	rs48687719	IMPACT=MODERATE;STRAND=1;SYMBOL=Mboat4;SYMBOL_SOURCE=MGI;BIOTYPE=protein_coding;ENSP=ENSMUSP00000092988;GENE_PHENO=1
chr8_34154764_C/G	chr8:34154764	G	ENSMUSG00000031532	ENSMUST00000033933	Transcript	missense_variant	189	34	12	L/V	Ctg/Gtg	rs13462893	IMPACT=MODERATE;STRAND=1;SYMBOL=Saraf;SYMBOL_SOURCE=MGI;BIOTYPE=protein_coding;ENSP=ENSMUSP00000033933
chr8_34154764_C/G	chr8:34154764	G	ENSMUSG00000031532	ENSMUST00000239436	Transcript	missense_variant	202	121	41	L/V	Ctg/Gtg	rs13462893	IMPACT=MODERATE;STRAND=1;SYMBOL=Saraf;SYMBOL_SOURCE=MGI;BIOTYPE=protein_coding;ENSP=ENSMUSP00000159294
chr8_34472176_C/T	chr8:34472176	T	ENSMUSG00000110369	ENSMUST00000210285	Transcript	splice_donor_variant,non_coding_transcript_variant	-	-	-	-	-	rs242179488	IMPACT=HIGH;STRAND=-1;SYMBOL=Gm45349;SYMBOL_SOURCE=MGI;BIOTYPE=lincRNA
chr8_34807811_GCA/-	chr8:34807811-34807813	-	ENSMUSG00000031530	ENSMUST00000033930	Transcript	inframe_deletion	515-517	83-85	28-29	GS/G	gGCAgc/ggc	rs263639076	IMPACT=MODERATE;STRAND=1;SYMBOL=Dusp4;SYMBOL_SOURCE=MGI;BIOTYPE=protein_coding;ENSP=ENSMUSP00000033930;GENE_PHENO=1
chr8_34965313_CCG/-	chr8:34965313-34965315	-	ENSMUSG00000031529	ENSMUST00000033929	Transcript	inframe_deletion	376-378	351-353	117-118	GG/G	ggCGGg/ggg	rs241282366	IMPACT=MODERATE;STRAND=-1;SYMBOL=Tnks;SYMBOL_SOURCE=MGI;BIOTYPE=protein_coding;ENSP=ENSMUSP00000033929;GENE_PHENO=1
chr8_35384162_G/A	chr8:35384162	A	ENSMUSG00000046794	ENSMUST00000070481	Transcript	missense_variant	244	154	52	A/T	Gca/Aca	rs30341517	IMPACT=MODERATE;STRAND=1;SYMBOL=Ppp1r3b;SYMBOL_SOURCE=MGI;BIOTYPE=protein_coding;ENSP=ENSMUSP00000065679;GENE_PHENO=1
chr8_35384162_G/A	chr8:35384162	A	ENSMUSG00000046794	ENSMUST00000210337	Transcript	missense_variant	382	154	52	A/T	Gca/Aca	rs30341517	IMPACT=MODERATE;STRAND=1;SYMBOL=Ppp1r3b;SYMBOL_SOURCE=MGI;BIOTYPE=protein_coding;ENSP=ENSMUSP00000147736;GENE_PHENO=1
chr8_35384162_G/A	chr8:35384162	A	ENSMUSG00000046794	ENSMUST00000211648	Transcript	missense_variant	414	154	52	A/T	Gca/Aca	rs30341517	IMPACT=MODERATE;STRAND=1;SYMBOL=Ppp1r3b;SYMBOL_SOURCE=MGI;BIOTYPE=protein_coding;ENSP=ENSMUSP00000147633;GENE_PHENO=1
chr8_35478603_T/G	chr8:35478603	G	ENSMUSG00000031527	ENSMUST00000033927	Transcript	missense_variant	693	527	176	D/A	gAt/gCt	rs13475014	IMPACT=MODERATE;STRAND=-1;SYMBOL=Eri1;SYMBOL_SOURCE=MGI;BIOTYPE=protein_coding;ENSP=ENSMUSP00000033927;GENE_PHENO=1
chr8_35482603_A/-	chr8:35482603	-	ENSMUSG00000031527	ENSMUST00000033927	Transcript	frameshift_variant	565	399	133	A/X	gcT/gc	-	IMPACT=HIGH;STRAND=-1;SYMBOL=Eri1;SYMBOL_SOURCE=MGI;BIOTYPE=protein_coding;ENSP=ENSMUSP00000033927;GENE_PHENO=1
chr8_35482603_A/-	chr8:35482603	-	ENSMUSG00000031527	ENSMUST00000210884	Transcript	frameshift_variant	511	201	67	A/X	gcT/gc	-	IMPACT=HIGH;STRAND=-1;FLAGS=cds_end_NF;SYMBOL=Eri1;SYMBOL_SOURCE=MGI;BIOTYPE=protein_coding;ENSP=ENSMUSP00000147464;GENE_PHENO=1
chr8_35724560_A/T	chr8:35724560	T	ENSMUSG00000109714	ENSMUST00000211555	Transcript	splice_acceptor_variant,non_coding_transcript_variant	-	-	-	-	-	rs51817989	IMPACT=HIGH;STRAND=1;SYMBOL=Gm35021;SYMBOL_SOURCE=MGI;BIOTYPE=lincRNA
chr8_35772581_T/C	chr8:35772581	C	ENSMUSG00000109372	ENSMUST00000207505	Transcript	missense_variant	430	430	144	Y/H	Tac/Cac	rs30406458	IMPACT=MODERATE;STRAND=1;SYMBOL=Gm19410;SYMBOL_SOURCE=MGI;BIOTYPE=protein_coding;ENSP=ENSMUSP00000147162
chr8_35773590_A/G	chr8:35773590	G	ENSMUSG00000109372	ENSMUST00000207505	Transcript	missense_variant	619	619	207	N/D	Aat/Gat	rs30403660	IMPACT=MODERATE;STRAND=1;SYMBOL=Gm19410;SYMBOL_SOURCE=MGI;BIOTYPE=protein_coding;ENSP=ENSMUSP00000147162
chr8_35775678_G/A	chr8:35775678	A	ENSMUSG00000109372	ENSMUST00000207505	Transcript	missense_variant	715	715	239	D/N	Gat/Aat	rs30407296	IMPACT=MODERATE;STRAND=1;SYMBOL=Gm19410;SYMBOL_SOURCE=MGI;BIOTYPE=protein_coding;ENSP=ENSMUSP00000147162
chr8_35780419_G/A	chr8:35780419	A	ENSMUSG00000109372	ENSMUST00000207505	Transcript	missense_variant	1384	1384	462	A/T	Gca/Aca	rs254347203	IMPACT=MODERATE;STRAND=1;SYMBOL=Gm19410;SYMBOL_SOURCE=MGI;BIOTYPE=protein_coding;ENSP=ENSMUSP00000147162
chr8_35780426_A/G	chr8:35780426	G	ENSMUSG00000109372	ENSMUST00000207505	Transcript	missense_variant	1391	1391	464	E/G	gAg/gGg	rs50093864	IMPACT=MODERATE;STRAND=1;SYMBOL=Gm19410;SYMBOL_SOURCE=MGI;BIOTYPE=protein_coding;ENSP=ENSMUSP00000147162
chr8_35781608_C/T	chr8:35781608	T	ENSMUSG00000109372	ENSMUST00000207505	Transcript	missense_variant	1597	1597	533	P/S	Ccc/Tcc	rs30409192	IMPACT=MODERATE;STRAND=1;SYMBOL=Gm19410;SYMBOL_SOURCE=MGI;BIOTYPE=protein_coding;ENSP=ENSMUSP00000147162
chr8_35790625_C/T	chr8:35790625	T	ENSMUSG00000109372	ENSMUST00000207505	Transcript	missense_variant	2216	2216	739	T/M	aCg/aTg	rs30418745	IMPACT=MODERATE;STRAND=1;SYMBOL=Gm19410;SYMBOL_SOURCE=MGI;BIOTYPE=protein_coding;ENSP=ENSMUSP00000147162
chr8_35790700_G/C	chr8:35790700	C	ENSMUSG00000109372	ENSMUST00000207505	Transcript	missense_variant	2291	2291	764	R/P	cGg/cCg	rs30418748	IMPACT=MODERATE;STRAND=1;SYMBOL=Gm19410;SYMBOL_SOURCE=MGI;BIOTYPE=protein_coding;ENSP=ENSMUSP00000147162
chr8_35792592_T/A	chr8:35792592	A	ENSMUSG00000109372	ENSMUST00000207505	Transcript	missense_variant	2380	2380	794	C/S	Tgc/Agc	rs30421151	IMPACT=MODERATE;STRAND=1;SYMBOL=Gm19410;SYMBOL_SOURCE=MGI;BIOTYPE=protein_coding;ENSP=ENSMUSP00000147162
chr8_35792655_G/A	chr8:35792655	A	ENSMUSG00000109372	ENSMUST00000207505	Transcript	missense_variant	2443	2443	815	A/T	Gca/Aca	rs30422044	IMPACT=MODERATE;STRAND=1;SYMBOL=Gm19410;SYMBOL_SOURCE=MGI;BIOTYPE=protein_coding;ENSP=ENSMUSP00000147162
chr8_35795630_C/T	chr8:35795630	T	ENSMUSG00000109372	ENSMUST00000207505	Transcript	missense_variant	2720	2720	907	S/F	tCc/tTc	rs30423397	IMPACT=MODERATE;STRAND=1;SYMBOL=Gm19410;SYMBOL_SOURCE=MGI;BIOTYPE=protein_coding;ENSP=ENSMUSP00000147162
chr8_35796293_A/G	chr8:35796293	G	ENSMUSG00000109372	ENSMUST00000207505	Transcript	missense_variant	2867	2867	956	H/R	cAc/cGc	rs30414915	IMPACT=MODERATE;STRAND=1;SYMBOL=Gm19410;SYMBOL_SOURCE=MGI;BIOTYPE=protein_coding;ENSP=ENSMUSP00000147162
chr8_35799228_G/A	chr8:35799228	A	ENSMUSG00000109372	ENSMUST00000207505	Transcript	missense_variant	3034	3034	1012	D/N	Gac/Aac	rs33342332	IMPACT=MODERATE;STRAND=1;SYMBOL=Gm19410;SYMBOL_SOURCE=MGI;BIOTYPE=protein_coding;ENSP=ENSMUSP00000147162
chr8_35802306_C/A	chr8:35802306	A	ENSMUSG00000109372	ENSMUST00000207505	Transcript	missense_variant	3294	3294	1098	S/R	agC/agA	rs30418296	IMPACT=MODERATE;STRAND=1;SYMBOL=Gm19410;SYMBOL_SOURCE=MGI;BIOTYPE=protein_coding;ENSP=ENSMUSP00000147162
chr8_35807509_C/G	chr8:35807509	G	ENSMUSG00000109372	ENSMUST00000207505	Transcript	missense_variant	4483	4483	1495	L/V	Ctc/Gtc	rs30418102	IMPACT=MODERATE;STRAND=1;SYMBOL=Gm19410;SYMBOL_SOURCE=MGI;BIOTYPE=protein_coding;ENSP=ENSMUSP00000147162
chr8_35808914_T/C	chr8:35808914	C	ENSMUSG00000109372	ENSMUST00000207505	Transcript	missense_variant	4724	4724	1575	I/T	aTa/aCa	rs3669158	IMPACT=MODERATE;STRAND=1;SYMBOL=Gm19410;SYMBOL_SOURCE=MGI;BIOTYPE=protein_coding;ENSP=ENSMUSP00000147162
chr8_35814833_G/A	chr8:35814833	A	ENSMUSG00000109372	ENSMUST00000207505	Transcript	missense_variant	5569	5569	1857	V/M	Gtg/Atg	rs46381515	IMPACT=MODERATE;STRAND=1;SYMBOL=Gm19410;SYMBOL_SOURCE=MGI;BIOTYPE=protein_coding;ENSP=ENSMUSP00000147162
chr8_35815391_A/G	chr8:35815391	G	ENSMUSG00000109372	ENSMUST00000207505	Transcript	missense_variant	5770	5770	1924	K/E	Aaa/Gaa	rs33219824	IMPACT=MODERATE;STRAND=1;SYMBOL=Gm19410;SYMBOL_SOURCE=MGI;BIOTYPE=protein_coding;ENSP=ENSMUSP00000147162
chr8_35815421_A/G	chr8:35815421	G	ENSMUSG00000109372	ENSMUST00000207505	Transcript	missense_variant	5800	5800	1934	N/D	Aat/Gat	rs33274132	IMPACT=MODERATE;STRAND=1;SYMBOL=Gm19410;SYMBOL_SOURCE=MGI;BIOTYPE=protein_coding;ENSP=ENSMUSP00000147162
chr8_35815533_G/T	chr8:35815533	T	ENSMUSG00000109372	ENSMUST00000207505	Transcript	missense_variant	5912	5912	1971	R/L	cGt/cTt	rs33096189	IMPACT=MODERATE;STRAND=1;SYMBOL=Gm19410;SYMBOL_SOURCE=MGI;BIOTYPE=protein_coding;ENSP=ENSMUSP00000147162
chr8_35815677_C/G	chr8:35815677	G	ENSMUSG00000109372	ENSMUST00000207505	Transcript	missense_variant	6056	6056	2019	A/G	gCg/gGg	rs33396648	IMPACT=MODERATE;STRAND=1;SYMBOL=Gm19410;SYMBOL_SOURCE=MGI;BIOTYPE=protein_coding;ENSP=ENSMUSP00000147162
chr8_35824889_-/AAG	chr8:35824888-35824889	AAG	ENSMUSG00000055976	ENSMUST00000210370	Transcript	protein_altering_variant	72-73	73-74	25	G/AC	ggt/gCTTgt	-	IMPACT=MODERATE;STRAND=-1;FLAGS=cds_start_NF;SYMBOL=Cldn23;SYMBOL_SOURCE=MGI;BIOTYPE=protein_coding;ENSP=ENSMUSP00000147260
chr8_35824891_C/-	chr8:35824891	-	ENSMUSG00000055976	ENSMUST00000210370	Transcript	frameshift_variant,splice_region_variant	70	71	24	G/X	gGa/ga	-	IMPACT=HIGH;STRAND=-1;FLAGS=cds_start_NF;SYMBOL=Cldn23;SYMBOL_SOURCE=MGI;BIOTYPE=protein_coding;ENSP=ENSMUSP00000147260
chr8_35824893_T/A	chr8:35824893	A	ENSMUSG00000055976	ENSMUST00000210370	Transcript	splice_acceptor_variant	-	-	-	-	-	rs30421471	IMPACT=HIGH;STRAND=-1;FLAGS=cds_start_NF;SYMBOL=Cldn23;SYMBOL_SOURCE=MGI;BIOTYPE=protein_coding;ENSP=ENSMUSP00000147260
chr8_36102991_G/T	chr8:36102991	T	ENSMUSG00000050271	ENSMUST00000110492	Transcript	missense_variant	1015	727	243	D/Y	Gac/Tac	rs47798524	IMPACT=MODERATE;STRAND=1;SYMBOL=Prag1;SYMBOL_SOURCE=MGI;BIOTYPE=protein_coding;ENSP=ENSMUSP00000106118;GENE_PHENO=1
chr8_36103045_C/T	chr8:36103045	T	ENSMUSG00000050271	ENSMUST00000110492	Transcript	missense_variant	1069	781	261	R/C	Cgt/Tgt	rs30475069	IMPACT=MODERATE;STRAND=1;SYMBOL=Prag1;SYMBOL_SOURCE=MGI;BIOTYPE=protein_coding;ENSP=ENSMUSP00000106118;GENE_PHENO=1
chr8_36103741_G/A	chr8:36103741	A	ENSMUSG00000050271	ENSMUST00000110492	Transcript	missense_variant	1765	1477	493	G/S	Ggt/Agt	rs30469939	IMPACT=MODERATE;STRAND=1;SYMBOL=Prag1;SYMBOL_SOURCE=MGI;BIOTYPE=protein_coding;ENSP=ENSMUSP00000106118;GENE_PHENO=1
chr8_36103775_C/T	chr8:36103775	T	ENSMUSG00000050271	ENSMUST00000110492	Transcript	missense_variant	1799	1511	504	T/I	aCc/aTc	rs30469942	IMPACT=MODERATE;STRAND=1;SYMBOL=Prag1;SYMBOL_SOURCE=MGI;BIOTYPE=protein_coding;ENSP=ENSMUSP00000106118;GENE_PHENO=1
chr8_36103801_G/A	chr8:36103801	A	ENSMUSG00000050271	ENSMUST00000110492	Transcript	missense_variant	1825	1537	513	V/M	Gtg/Atg	rs30470964	IMPACT=MODERATE;STRAND=1;SYMBOL=Prag1;SYMBOL_SOURCE=MGI;BIOTYPE=protein_coding;ENSP=ENSMUSP00000106118;GENE_PHENO=1
chr8_36103885_-/GCA	chr8:36103884-36103885	GCA	ENSMUSG00000050271	ENSMUST00000110492	Transcript	inframe_insertion	1908-1909	1620-1621	540-541	-/A	-/GCA	rs245448990	IMPACT=MODERATE;STRAND=1;SYMBOL=Prag1;SYMBOL_SOURCE=MGI;BIOTYPE=protein_coding;ENSP=ENSMUSP00000106118;GENE_PHENO=1
chr8_36139463_C/T	chr8:36139463	T	ENSMUSG00000050271	ENSMUST00000110492	Transcript	missense_variant	2645	2357	786	A/V	gCg/gTg	rs6247358	IMPACT=MODERATE;STRAND=1;SYMBOL=Prag1;SYMBOL_SOURCE=MGI;BIOTYPE=protein_coding;ENSP=ENSMUSP00000106118;GENE_PHENO=1
chr8_36139688_G/A	chr8:36139688	A	ENSMUSG00000050271	ENSMUST00000110492	Transcript	missense_variant	2870	2582	861	G/E	gGg/gAg	rs30474449	IMPACT=MODERATE;STRAND=1;SYMBOL=Prag1;SYMBOL_SOURCE=MGI;BIOTYPE=protein_coding;ENSP=ENSMUSP00000106118;GENE_PHENO=1
chr8_36146711_G/T	chr8:36146711	T	ENSMUSG00000050271	ENSMUST00000110492	Transcript	missense_variant	3704	3416	1139	S/I	aGc/aTc	rs46468064	IMPACT=MODERATE;STRAND=1;SYMBOL=Prag1;SYMBOL_SOURCE=MGI;BIOTYPE=protein_coding;ENSP=ENSMUSP00000106118;GENE_PHENO=1
chr8_36146774_C/T	chr8:36146774	T	ENSMUSG00000050271	ENSMUST00000110492	Transcript	missense_variant	3767	3479	1160	A/V	gCg/gTg	rs30470572	IMPACT=MODERATE;STRAND=1;SYMBOL=Prag1;SYMBOL_SOURCE=MGI;BIOTYPE=protein_coding;ENSP=ENSMUSP00000106118;GENE_PHENO=1
chr8_36230523_G/T	chr8:36230523	T	ENSMUSG00000039633	ENSMUST00000065297	Transcript	missense_variant,splice_region_variant	1343	1306	436	P/T	Cct/Act	rs51034094	IMPACT=MODERATE;STRAND=-1;SYMBOL=Lonrf1;SYMBOL_SOURCE=MGI;BIOTYPE=protein_coding;ENSP=ENSMUSP00000066403
chr8_36230523_G/T	chr8:36230523	T	ENSMUSG00000039633	ENSMUST00000239119	Transcript	missense_variant,splice_region_variant	1343	1081	361	P/T	Cct/Act	rs51034094	IMPACT=MODERATE;STRAND=-1;SYMBOL=Lonrf1;SYMBOL_SOURCE=MGI;BIOTYPE=protein_coding;ENSP=ENSMUSP00000158932
chr8_36231066_T/G	chr8:36231066	G	ENSMUSG00000039633	ENSMUST00000065297	Transcript	missense_variant	1314	1277	426	H/P	cAc/cCc	rs48574868	IMPACT=MODERATE;STRAND=-1;SYMBOL=Lonrf1;SYMBOL_SOURCE=MGI;BIOTYPE=protein_coding;ENSP=ENSMUSP00000066403
chr8_36231066_T/G	chr8:36231066	G	ENSMUSG00000039633	ENSMUST00000239119	Transcript	missense_variant	1314	1052	351	H/P	cAc/cCc	rs48574868	IMPACT=MODERATE;STRAND=-1;SYMBOL=Lonrf1;SYMBOL_SOURCE=MGI;BIOTYPE=protein_coding;ENSP=ENSMUSP00000158932
chr8_36249479_T/C	chr8:36249479	C	ENSMUSG00000039633	ENSMUST00000065297	Transcript	start_lost	38	1	1	M/V	Atg/Gtg	rs33304596	IMPACT=HIGH;STRAND=-1;SYMBOL=Lonrf1;SYMBOL_SOURCE=MGI;BIOTYPE=protein_coding;ENSP=ENSMUSP00000066403
chr8_36498356_A/G	chr8:36498356	G	ENSMUSG00000039620	ENSMUST00000135373	Transcript	missense_variant	802	29	10	K/R	aAg/aGg	rs3653411	IMPACT=MODERATE;STRAND=1;SYMBOL=Trmt9b;SYMBOL_SOURCE=MGI;BIOTYPE=protein_coding;ENSP=ENSMUSP00000120524;GENE_PHENO=1
chr8_36498356_A/G	chr8:36498356	G	ENSMUSG00000039620	ENSMUST00000147525	Transcript	missense_variant	523	29	10	K/R	aAg/aGg	rs3653411	IMPACT=MODERATE;STRAND=1;SYMBOL=Trmt9b;SYMBOL_SOURCE=MGI;BIOTYPE=protein_coding;ENSP=ENSMUSP00000119912;GENE_PHENO=1
chr8_36498356_A/G	chr8:36498356	G	ENSMUSG00000039620	ENSMUST00000152039	Transcript	missense_variant,NMD_transcript_variant	434	29	10	K/R	aAg/aGg	rs3653411	IMPACT=MODERATE;STRAND=1;SYMBOL=Trmt9b;SYMBOL_SOURCE=MGI;BIOTYPE=nonsense_mediated_decay;ENSP=ENSMUSP00000119288;GENE_PHENO=1
chr8_36498356_A/G	chr8:36498356	G	ENSMUSG00000039620	ENSMUST00000171777	Transcript	missense_variant	85	29	10	K/R	aAg/aGg	rs3653411	IMPACT=MODERATE;STRAND=1;SYMBOL=Trmt9b;SYMBOL_SOURCE=MGI;BIOTYPE=protein_coding;ENSP=ENSMUSP00000127875;GENE_PHENO=1
chr8_36511795_G/C	chr8:36511795	C	ENSMUSG00000039620	ENSMUST00000147525	Transcript	missense_variant	1045	551	184	R/T	aGg/aCg	rs33581650	IMPACT=MODERATE;STRAND=1;SYMBOL=Trmt9b;SYMBOL_SOURCE=MGI;BIOTYPE=protein_coding;ENSP=ENSMUSP00000119912;GENE_PHENO=1
chr8_36511795_G/C	chr8:36511795	C	ENSMUSG00000039620	ENSMUST00000171777	Transcript	missense_variant	607	551	184	R/T	aGg/aCg	rs33581650	IMPACT=MODERATE;STRAND=1;SYMBOL=Trmt9b;SYMBOL_SOURCE=MGI;BIOTYPE=protein_coding;ENSP=ENSMUSP00000127875;GENE_PHENO=1
chr8_36512065_C/G	chr8:36512065	G	ENSMUSG00000039620	ENSMUST00000147525	Transcript	missense_variant	1315	821	274	A/G	gCt/gGt	rs36500844	IMPACT=MODERATE;STRAND=1;SYMBOL=Trmt9b;SYMBOL_SOURCE=MGI;BIOTYPE=protein_coding;ENSP=ENSMUSP00000119912;GENE_PHENO=1
chr8_36512065_C/G	chr8:36512065	G	ENSMUSG00000039620	ENSMUST00000171777	Transcript	missense_variant	877	821	274	A/G	gCt/gGt	rs36500844	IMPACT=MODERATE;STRAND=1;SYMBOL=Trmt9b;SYMBOL_SOURCE=MGI;BIOTYPE=protein_coding;ENSP=ENSMUSP00000127875;GENE_PHENO=1
chr8_36512254_G/A	chr8:36512254	A	ENSMUSG00000039620	ENSMUST00000147525	Transcript	missense_variant	1504	1010	337	G/E	gGg/gAg	rs51738160	IMPACT=MODERATE;STRAND=1;SYMBOL=Trmt9b;SYMBOL_SOURCE=MGI;BIOTYPE=protein_coding;ENSP=ENSMUSP00000119912;GENE_PHENO=1
chr8_36512254_G/A	chr8:36512254	A	ENSMUSG00000039620	ENSMUST00000171777	Transcript	missense_variant	1066	1010	337	G/E	gGg/gAg	rs51738160	IMPACT=MODERATE;STRAND=1;SYMBOL=Trmt9b;SYMBOL_SOURCE=MGI;BIOTYPE=protein_coding;ENSP=ENSMUSP00000127875;GENE_PHENO=1
chr8_36573970_C/A	chr8:36573970	A	ENSMUSG00000031523	ENSMUST00000033923	Transcript	missense_variant	3099	2751	917	E/D	gaG/gaT	rs6213564	IMPACT=MODERATE;STRAND=-1;SYMBOL=Dlc1;SYMBOL_SOURCE=MGI;BIOTYPE=protein_coding;ENSP=ENSMUSP00000033923;GENE_PHENO=1
chr8_36573970_C/A	chr8:36573970	A	ENSMUSG00000031523	ENSMUST00000098826	Transcript	missense_variant	3181	2853	951	E/D	gaG/gaT	rs6213564	IMPACT=MODERATE;STRAND=-1;SYMBOL=Dlc1;SYMBOL_SOURCE=MGI;BIOTYPE=protein_coding;ENSP=ENSMUSP00000096425;GENE_PHENO=1
chr8_36573970_C/A	chr8:36573970	A	ENSMUSG00000031523	ENSMUST00000163663	Transcript	missense_variant	4551	4104	1368	E/D	gaG/gaT	rs6213564	IMPACT=MODERATE;STRAND=-1;SYMBOL=Dlc1;SYMBOL_SOURCE=MGI;BIOTYPE=protein_coding;ENSP=ENSMUSP00000132812;GENE_PHENO=1
chr8_36584864_G/A	chr8:36584864	A	ENSMUSG00000031523	ENSMUST00000033923	Transcript	missense_variant	707	359	120	S/F	tCc/tTc	rs33204297	IMPACT=MODERATE;STRAND=-1;SYMBOL=Dlc1;SYMBOL_SOURCE=MGI;BIOTYPE=protein_coding;ENSP=ENSMUSP00000033923;GENE_PHENO=1
chr8_36584864_G/A	chr8:36584864	A	ENSMUSG00000031523	ENSMUST00000098826	Transcript	missense_variant	789	461	154	S/F	tCc/tTc	rs33204297	IMPACT=MODERATE;STRAND=-1;SYMBOL=Dlc1;SYMBOL_SOURCE=MGI;BIOTYPE=protein_coding;ENSP=ENSMUSP00000096425;GENE_PHENO=1
chr8_36584864_G/A	chr8:36584864	A	ENSMUSG00000031523	ENSMUST00000163663	Transcript	missense_variant	2159	1712	571	S/F	tCc/tTc	rs33204297	IMPACT=MODERATE;STRAND=-1;SYMBOL=Dlc1;SYMBOL_SOURCE=MGI;BIOTYPE=protein_coding;ENSP=ENSMUSP00000132812;GENE_PHENO=1
chr8_36593444_T/C	chr8:36593444	C	ENSMUSG00000031523	ENSMUST00000033923	Transcript	missense_variant	472	124	42	I/V	Att/Gtt	rs33593402	IMPACT=MODERATE;STRAND=-1;SYMBOL=Dlc1;SYMBOL_SOURCE=MGI;BIOTYPE=protein_coding;ENSP=ENSMUSP00000033923;GENE_PHENO=1
chr8_36593444_T/C	chr8:36593444	C	ENSMUSG00000031523	ENSMUST00000098826	Transcript	missense_variant	554	226	76	I/V	Att/Gtt	rs33593402	IMPACT=MODERATE;STRAND=-1;SYMBOL=Dlc1;SYMBOL_SOURCE=MGI;BIOTYPE=protein_coding;ENSP=ENSMUSP00000096425;GENE_PHENO=1
chr8_36593444_T/C	chr8:36593444	C	ENSMUSG00000031523	ENSMUST00000163663	Transcript	missense_variant	1924	1477	493	I/V	Att/Gtt	rs33593402	IMPACT=MODERATE;STRAND=-1;SYMBOL=Dlc1;SYMBOL_SOURCE=MGI;BIOTYPE=protein_coding;ENSP=ENSMUSP00000132812;GENE_PHENO=1
chr8_36763674_G/A	chr8:36763674	A	ENSMUSG00000031523	ENSMUST00000163663	Transcript	missense_variant	1808	1361	454	A/V	gCt/gTt	rs38275409	IMPACT=MODERATE;STRAND=-1;SYMBOL=Dlc1;SYMBOL_SOURCE=MGI;BIOTYPE=protein_coding;ENSP=ENSMUSP00000132812;GENE_PHENO=1
chr8_36937727_C/T	chr8:36937727	T	ENSMUSG00000031523	ENSMUST00000163663	Transcript	missense_variant	1354	907	303	G/S	Ggt/Agt	rs30479169	IMPACT=MODERATE;STRAND=-1;SYMBOL=Dlc1;SYMBOL_SOURCE=MGI;BIOTYPE=protein_coding;ENSP=ENSMUSP00000132812;GENE_PHENO=1
chr8_36937760_T/C	chr8:36937760	C	ENSMUSG00000031523	ENSMUST00000163663	Transcript	missense_variant	1321	874	292	R/G	Aga/Gga	rs30479172	IMPACT=MODERATE;STRAND=-1;SYMBOL=Dlc1;SYMBOL_SOURCE=MGI;BIOTYPE=protein_coding;ENSP=ENSMUSP00000132812;GENE_PHENO=1
chr8_36938059_C/T	chr8:36938059	T	ENSMUSG00000031523	ENSMUST00000163663	Transcript	missense_variant	1022	575	192	G/E	gGg/gAg	rs49225660	IMPACT=MODERATE;STRAND=-1;SYMBOL=Dlc1;SYMBOL_SOURCE=MGI;BIOTYPE=protein_coding;ENSP=ENSMUSP00000132812;GENE_PHENO=1
chr8_36938071_T/C	chr8:36938071	C	ENSMUSG00000031523	ENSMUST00000163663	Transcript	missense_variant	1010	563	188	N/S	aAt/aGt	rs13479705	IMPACT=MODERATE;STRAND=-1;SYMBOL=Dlc1;SYMBOL_SOURCE=MGI;BIOTYPE=protein_coding;ENSP=ENSMUSP00000132812;GENE_PHENO=1
chr8_36938452_A/G	chr8:36938452	G	ENSMUSG00000031523	ENSMUST00000163663	Transcript	missense_variant	629	182	61	L/P	cTa/cCa	rs30480037	IMPACT=MODERATE;STRAND=-1;SYMBOL=Dlc1;SYMBOL_SOURCE=MGI;BIOTYPE=protein_coding;ENSP=ENSMUSP00000132812;GENE_PHENO=1
chr8_36994142_T/C	chr8:36994142	C	ENSMUSG00000074384	ENSMUST00000098825	Transcript	missense_variant	539	443	148	L/S	tTa/tCa	rs30495837	IMPACT=MODERATE;STRAND=1;SYMBOL=AI429214;SYMBOL_SOURCE=MGI;BIOTYPE=protein_coding;ENSP=ENSMUSP00000096424
chr8_36994245_G/C	chr8:36994245	C	ENSMUSG00000074384	ENSMUST00000098825	Transcript	missense_variant	642	546	182	W/C	tgG/tgC	rs30495843	IMPACT=MODERATE;STRAND=1;SYMBOL=AI429214;SYMBOL_SOURCE=MGI;BIOTYPE=protein_coding;ENSP=ENSMUSP00000096424
chr8_36994422_T/G	chr8:36994422	G	ENSMUSG00000074384	ENSMUST00000098825	Transcript	missense_variant	819	723	241	D/E	gaT/gaG	rs30496799	IMPACT=MODERATE;STRAND=1;SYMBOL=AI429214;SYMBOL_SOURCE=MGI;BIOTYPE=protein_coding;ENSP=ENSMUSP00000096424
chr8_36994535_T/A	chr8:36994535	A	ENSMUSG00000074384	ENSMUST00000098825	Transcript	missense_variant	932	836	279	L/Q	cTg/cAg	rs33224061	IMPACT=MODERATE;STRAND=1;SYMBOL=AI429214;SYMBOL_SOURCE=MGI;BIOTYPE=protein_coding;ENSP=ENSMUSP00000096424
chr8_37523396_A/G	chr8:37523396	G	ENSMUSG00000039539	ENSMUST00000118896	Transcript	missense_variant	1547	802	268	S/P	Tct/Cct	rs30569935	IMPACT=MODERATE;STRAND=-1;SYMBOL=Sgcz;SYMBOL_SOURCE=MGI;BIOTYPE=protein_coding;ENSP=ENSMUSP00000113912
chr8_39623964_T/G	chr8:39623964	G	ENSMUSG00000025044	ENSMUST00000026021	Transcript	missense_variant	604	604	202	N/H	Aat/Cat	rs30713937	IMPACT=MODERATE;STRAND=-1;SYMBOL=Msr1;SYMBOL_SOURCE=MGI;BIOTYPE=protein_coding;ENSP=ENSMUSP00000026021;GENE_PHENO=1
chr8_39623964_T/G	chr8:39623964	G	ENSMUSG00000025044	ENSMUST00000170091	Transcript	missense_variant	657	604	202	N/H	Aat/Cat	rs30713937	IMPACT=MODERATE;STRAND=-1;SYMBOL=Msr1;SYMBOL_SOURCE=MGI;BIOTYPE=protein_coding;ENSP=ENSMUSP00000132535;GENE_PHENO=1
chr8_39623964_T/G	chr8:39623964	G	ENSMUSG00000025044	ENSMUST00000210525	Transcript	missense_variant	457	406	136	N/H	Aat/Cat	rs30713937	IMPACT=MODERATE;STRAND=-1;FLAGS=cds_end_NF;SYMBOL=Msr1;SYMBOL_SOURCE=MGI;BIOTYPE=protein_coding;ENSP=ENSMUSP00000147644;GENE_PHENO=1
chr8_39624065_G/A	chr8:39624065	A	ENSMUSG00000025044	ENSMUST00000026021	Transcript	missense_variant	503	503	168	S/L	tCg/tTg	rs4227124	IMPACT=MODERATE;STRAND=-1;SYMBOL=Msr1;SYMBOL_SOURCE=MGI;BIOTYPE=protein_coding;ENSP=ENSMUSP00000026021;GENE_PHENO=1
chr8_39624065_G/A	chr8:39624065	A	ENSMUSG00000025044	ENSMUST00000170091	Transcript	missense_variant	556	503	168	S/L	tCg/tTg	rs4227124	IMPACT=MODERATE;STRAND=-1;SYMBOL=Msr1;SYMBOL_SOURCE=MGI;BIOTYPE=protein_coding;ENSP=ENSMUSP00000132535;GENE_PHENO=1
chr8_39624065_G/A	chr8:39624065	A	ENSMUSG00000025044	ENSMUST00000210525	Transcript	missense_variant	356	305	102	S/L	tCg/tTg	rs4227124	IMPACT=MODERATE;STRAND=-1;FLAGS=cds_end_NF;SYMBOL=Msr1;SYMBOL_SOURCE=MGI;BIOTYPE=protein_coding;ENSP=ENSMUSP00000147644;GENE_PHENO=1
chr8_39624140_T/C	chr8:39624140	C	ENSMUSG00000025044	ENSMUST00000026021	Transcript	missense_variant	428	428	143	E/G	gAa/gGa	rs4227121	IMPACT=MODERATE;STRAND=-1;SYMBOL=Msr1;SYMBOL_SOURCE=MGI;BIOTYPE=protein_coding;ENSP=ENSMUSP00000026021;GENE_PHENO=1
chr8_39624140_T/C	chr8:39624140	C	ENSMUSG00000025044	ENSMUST00000170091	Transcript	missense_variant	481	428	143	E/G	gAa/gGa	rs4227121	IMPACT=MODERATE;STRAND=-1;SYMBOL=Msr1;SYMBOL_SOURCE=MGI;BIOTYPE=protein_coding;ENSP=ENSMUSP00000132535;GENE_PHENO=1
chr8_39624180_C/G	chr8:39624180	G	ENSMUSG00000025044	ENSMUST00000026021	Transcript	missense_variant	388	388	130	E/Q	Gaa/Caa	rs4227120	IMPACT=MODERATE;STRAND=-1;SYMBOL=Msr1;SYMBOL_SOURCE=MGI;BIOTYPE=protein_coding;ENSP=ENSMUSP00000026021;GENE_PHENO=1
chr8_39624180_C/G	chr8:39624180	G	ENSMUSG00000025044	ENSMUST00000170091	Transcript	missense_variant	441	388	130	E/Q	Gaa/Caa	rs4227120	IMPACT=MODERATE;STRAND=-1;SYMBOL=Msr1;SYMBOL_SOURCE=MGI;BIOTYPE=protein_coding;ENSP=ENSMUSP00000132535;GENE_PHENO=1
chr8_39624209_T/G	chr8:39624209	G	ENSMUSG00000025044	ENSMUST00000026021	Transcript	missense_variant	359	359	120	E/A	gAa/gCa	rs4227119	IMPACT=MODERATE;STRAND=-1;SYMBOL=Msr1;SYMBOL_SOURCE=MGI;BIOTYPE=protein_coding;ENSP=ENSMUSP00000026021;GENE_PHENO=1
chr8_39624209_T/G	chr8:39624209	G	ENSMUSG00000025044	ENSMUST00000170091	Transcript	missense_variant	412	359	120	E/A	gAa/gCa	rs4227119	IMPACT=MODERATE;STRAND=-1;SYMBOL=Msr1;SYMBOL_SOURCE=MGI;BIOTYPE=protein_coding;ENSP=ENSMUSP00000132535;GENE_PHENO=1
chr8_39624238_T/G	chr8:39624238	G	ENSMUSG00000025044	ENSMUST00000026021	Transcript	missense_variant	330	330	110	K/N	aaA/aaC	rs4227118	IMPACT=MODERATE;STRAND=-1;SYMBOL=Msr1;SYMBOL_SOURCE=MGI;BIOTYPE=protein_coding;ENSP=ENSMUSP00000026021;GENE_PHENO=1
chr8_39624238_T/G	chr8:39624238	G	ENSMUSG00000025044	ENSMUST00000170091	Transcript	missense_variant	383	330	110	K/N	aaA/aaC	rs4227118	IMPACT=MODERATE;STRAND=-1;SYMBOL=Msr1;SYMBOL_SOURCE=MGI;BIOTYPE=protein_coding;ENSP=ENSMUSP00000132535;GENE_PHENO=1
chr8_39624290_A/C	chr8:39624290	C	ENSMUSG00000025044	ENSMUST00000026021	Transcript	missense_variant	278	278	93	L/R	cTt/cGt	rs4227116	IMPACT=MODERATE;STRAND=-1;SYMBOL=Msr1;SYMBOL_SOURCE=MGI;BIOTYPE=protein_coding;ENSP=ENSMUSP00000026021;GENE_PHENO=1
chr8_39624290_A/C	chr8:39624290	C	ENSMUSG00000025044	ENSMUST00000170091	Transcript	missense_variant	331	278	93	L/R	cTt/cGt	rs4227116	IMPACT=MODERATE;STRAND=-1;SYMBOL=Msr1;SYMBOL_SOURCE=MGI;BIOTYPE=protein_coding;ENSP=ENSMUSP00000132535;GENE_PHENO=1
chr8_39631374_G/C	chr8:39631374	C	ENSMUSG00000025044	ENSMUST00000026021	Transcript	missense_variant	139	139	47	L/V	Ctt/Gtt	rs33475961	IMPACT=MODERATE;STRAND=-1;SYMBOL=Msr1;SYMBOL_SOURCE=MGI;BIOTYPE=protein_coding;ENSP=ENSMUSP00000026021;GENE_PHENO=1
chr8_39631374_G/C	chr8:39631374	C	ENSMUSG00000025044	ENSMUST00000170091	Transcript	missense_variant	192	139	47	L/V	Ctt/Gtt	rs33475961	IMPACT=MODERATE;STRAND=-1;SYMBOL=Msr1;SYMBOL_SOURCE=MGI;BIOTYPE=protein_coding;ENSP=ENSMUSP00000132535;GENE_PHENO=1
chr8_39631374_G/C	chr8:39631374	C	ENSMUSG00000025044	ENSMUST00000210525	Transcript	missense_variant	190	139	47	L/V	Ctt/Gtt	rs33475961	IMPACT=MODERATE;STRAND=-1;FLAGS=cds_end_NF;SYMBOL=Msr1;SYMBOL_SOURCE=MGI;BIOTYPE=protein_coding;ENSP=ENSMUSP00000147644;GENE_PHENO=1
chr8_39632791_T/C	chr8:39632791	C	ENSMUSG00000025044	ENSMUST00000026021	Transcript	missense_variant	47	47	16	Q/R	cAa/cGa	rs30721104	IMPACT=MODERATE;STRAND=-1;SYMBOL=Msr1;SYMBOL_SOURCE=MGI;BIOTYPE=protein_coding;ENSP=ENSMUSP00000026021;GENE_PHENO=1
chr8_39632791_T/C	chr8:39632791	C	ENSMUSG00000025044	ENSMUST00000170091	Transcript	missense_variant	100	47	16	Q/R	cAa/cGa	rs30721104	IMPACT=MODERATE;STRAND=-1;SYMBOL=Msr1;SYMBOL_SOURCE=MGI;BIOTYPE=protein_coding;ENSP=ENSMUSP00000132535;GENE_PHENO=1
chr8_39632791_T/C	chr8:39632791	C	ENSMUSG00000025044	ENSMUST00000210525	Transcript	missense_variant	98	47	16	Q/R	cAa/cGa	rs30721104	IMPACT=MODERATE;STRAND=-1;FLAGS=cds_end_NF;SYMBOL=Msr1;SYMBOL_SOURCE=MGI;BIOTYPE=protein_coding;ENSP=ENSMUSP00000147644;GENE_PHENO=1
chr8_40286656_T/C	chr8:40286656	C	ENSMUSG00000031603	ENSMUST00000034014	Transcript	missense_variant	298	52	18	S/G	Agc/Ggc	rs33026537	IMPACT=MODERATE;STRAND=-1;SYMBOL=Fgf20;SYMBOL_SOURCE=MGI;BIOTYPE=protein_coding;ENSP=ENSMUSP00000034014;GENE_PHENO=1
chr8_40308069_T/C	chr8:40308069	C	ENSMUSG00000039478	ENSMUST00000068999	Transcript	missense_variant	612	19	7	F/L	Ttc/Ctc	rs221623770	IMPACT=MODERATE;STRAND=1;SYMBOL=Micu3;SYMBOL_SOURCE=MGI;BIOTYPE=protein_coding;ENSP=ENSMUSP00000070241;GENE_PHENO=1
chr8_40308071_C/A	chr8:40308071	A	ENSMUSG00000039478	ENSMUST00000068999	Transcript	missense_variant	614	21	7	F/L	ttC/ttA	rs246431529	IMPACT=MODERATE;STRAND=1;SYMBOL=Micu3;SYMBOL_SOURCE=MGI;BIOTYPE=protein_coding;ENSP=ENSMUSP00000070241;GENE_PHENO=1
chr8_40472999_G/T	chr8:40472999	T	ENSMUSG00000039470	ENSMUST00000049389	Transcript	missense_variant	1262	1034	345	S/I	aGc/aTc	rs39259851	IMPACT=MODERATE;STRAND=1;SYMBOL=Zdhhc2;SYMBOL_SOURCE=MGI;BIOTYPE=protein_coding;ENSP=ENSMUSP00000041727;GENE_PHENO=1
chr8_40472999_G/T	chr8:40472999	T	ENSMUSG00000039470	ENSMUST00000128166	Transcript	missense_variant	1256	1034	345	S/I	aGc/aTc	rs39259851	IMPACT=MODERATE;STRAND=1;SYMBOL=Zdhhc2;SYMBOL_SOURCE=MGI;BIOTYPE=protein_coding;ENSP=ENSMUSP00000123070;GENE_PHENO=1
chr8_40472999_G/T	chr8:40472999	T	ENSMUSG00000039470	ENSMUST00000167766	Transcript	missense_variant	1096	1034	345	S/I	aGc/aTc	rs39259851	IMPACT=MODERATE;STRAND=1;SYMBOL=Zdhhc2;SYMBOL_SOURCE=MGI;BIOTYPE=protein_coding;ENSP=ENSMUSP00000129996;GENE_PHENO=1
chr8_40473007_C/G	chr8:40473007	G	ENSMUSG00000039470	ENSMUST00000049389	Transcript	missense_variant	1270	1042	348	P/A	Cct/Gct	rs37279872	IMPACT=MODERATE;STRAND=1;SYMBOL=Zdhhc2;SYMBOL_SOURCE=MGI;BIOTYPE=protein_coding;ENSP=ENSMUSP00000041727;GENE_PHENO=1
chr8_40473007_C/G	chr8:40473007	G	ENSMUSG00000039470	ENSMUST00000128166	Transcript	missense_variant	1264	1042	348	P/A	Cct/Gct	rs37279872	IMPACT=MODERATE;STRAND=1;SYMBOL=Zdhhc2;SYMBOL_SOURCE=MGI;BIOTYPE=protein_coding;ENSP=ENSMUSP00000123070;GENE_PHENO=1
chr8_40473007_C/G	chr8:40473007	G	ENSMUSG00000039470	ENSMUST00000167766	Transcript	missense_variant	1104	1042	348	P/A	Cct/Gct	rs37279872	IMPACT=MODERATE;STRAND=1;SYMBOL=Zdhhc2;SYMBOL_SOURCE=MGI;BIOTYPE=protein_coding;ENSP=ENSMUSP00000129996;GENE_PHENO=1
chr8_40554193_C/T	chr8:40554193	T	ENSMUSG00000039431	ENSMUST00000173487	Transcript	stop_gained	1206	1206	402	W/*	tgG/tgA	rs33076137	IMPACT=HIGH;STRAND=-1;FLAGS=cds_start_NF;SYMBOL=Mtmr7;SYMBOL_SOURCE=MGI;BIOTYPE=protein_coding;ENSP=ENSMUSP00000134281
chr8_40679978_A/C	chr8:40679978	C	ENSMUSG00000046723	ENSMUST00000051614	Transcript	missense_variant	666	484	162	I/L	Ata/Cta	rs32913711	IMPACT=MODERATE;STRAND=1;SYMBOL=Adam24;SYMBOL_SOURCE=MGI;BIOTYPE=protein_coding;ENSP=ENSMUSP00000050727;GENE_PHENO=1
chr8_40680039_C/A	chr8:40680039	A	ENSMUSG00000046723	ENSMUST00000051614	Transcript	missense_variant	727	545	182	A/E	gCa/gAa	rs33077682	IMPACT=MODERATE;STRAND=1;SYMBOL=Adam24;SYMBOL_SOURCE=MGI;BIOTYPE=protein_coding;ENSP=ENSMUSP00000050727;GENE_PHENO=1
chr8_40680855_G/A	chr8:40680855	A	ENSMUSG00000046723	ENSMUST00000051614	Transcript	missense_variant	1543	1361	454	R/H	cGc/cAc	rs13479720	IMPACT=MODERATE;STRAND=1;SYMBOL=Adam24;SYMBOL_SOURCE=MGI;BIOTYPE=protein_coding;ENSP=ENSMUSP00000050727;GENE_PHENO=1
chr8_40681301_G/A	chr8:40681301	A	ENSMUSG00000046723	ENSMUST00000051614	Transcript	missense_variant	1989	1807	603	A/T	Gct/Act	rs33441119	IMPACT=MODERATE;STRAND=1;SYMBOL=Adam24;SYMBOL_SOURCE=MGI;BIOTYPE=protein_coding;ENSP=ENSMUSP00000050727;GENE_PHENO=1
chr8_40681359_C/A	chr8:40681359	A	ENSMUSG00000046723	ENSMUST00000051614	Transcript	missense_variant	2047	1865	622	A/D	gCc/gAc	rs32957045	IMPACT=MODERATE;STRAND=1;SYMBOL=Adam24;SYMBOL_SOURCE=MGI;BIOTYPE=protein_coding;ENSP=ENSMUSP00000050727;GENE_PHENO=1
chr8_40681696_AG/-	chr8:40681696-40681697	-	ENSMUSG00000046723	ENSMUST00000051614	Transcript	frameshift_variant	2384-2385	2202-2203	734-735	AE/AX	gcAGag/gcag	-	IMPACT=HIGH;STRAND=1;SYMBOL=Adam24;SYMBOL_SOURCE=MGI;BIOTYPE=protein_coding;ENSP=ENSMUSP00000050727;GENE_PHENO=1
chr8_40681705_-/AC	chr8:40681704-40681705	AC	ENSMUSG00000046723	ENSMUST00000051614	Transcript	frameshift_variant	2392-2393	2210-2211	737	R/RX	aga/agACa	-	IMPACT=HIGH;STRAND=1;SYMBOL=Adam24;SYMBOL_SOURCE=MGI;BIOTYPE=protein_coding;ENSP=ENSMUSP00000050727;GENE_PHENO=1
chr8_40753795_G/C	chr8:40753795	C	ENSMUSG00000071937	ENSMUST00000096663	Transcript	missense_variant	240	97	33	V/L	Gtc/Ctc	rs243559074	IMPACT=MODERATE;STRAND=1;SYMBOL=Adam25;SYMBOL_SOURCE=MGI;BIOTYPE=protein_coding;ENSP=ENSMUSP00000094420
chr8_40753828_T/C	chr8:40753828	C	ENSMUSG00000071937	ENSMUST00000096663	Transcript	missense_variant	273	130	44	W/R	Tgg/Cgg	rs258736480	IMPACT=MODERATE;STRAND=1;SYMBOL=Adam25;SYMBOL_SOURCE=MGI;BIOTYPE=protein_coding;ENSP=ENSMUSP00000094420
chr8_40754220_G/C	chr8:40754220	C	ENSMUSG00000071937	ENSMUST00000096663	Transcript	missense_variant	665	522	174	Q/H	caG/caC	rs33291762	IMPACT=MODERATE;STRAND=1;SYMBOL=Adam25;SYMBOL_SOURCE=MGI;BIOTYPE=protein_coding;ENSP=ENSMUSP00000094420
chr8_40754819_G/C	chr8:40754819	C	ENSMUSG00000071937	ENSMUST00000096663	Transcript	missense_variant	1264	1121	374	R/T	aGa/aCa	rs32901897	IMPACT=MODERATE;STRAND=1;SYMBOL=Adam25;SYMBOL_SOURCE=MGI;BIOTYPE=protein_coding;ENSP=ENSMUSP00000094420
chr8_40794865_C/G	chr8:40794865	G	ENSMUSG00000046282	ENSMUST00000056331	Transcript	missense_variant	151	11	4	T/R	aCa/aGa	rs1132461315	IMPACT=MODERATE;STRAND=1;SYMBOL=Adam20;SYMBOL_SOURCE=MGI;BIOTYPE=protein_coding;ENSP=ENSMUSP00000057794;GENE_PHENO=1
chr8_40794891_G/A	chr8:40794891	A	ENSMUSG00000046282	ENSMUST00000056331	Transcript	missense_variant	177	37	13	A/T	Gca/Aca	rs246752175	IMPACT=MODERATE;STRAND=1;SYMBOL=Adam20;SYMBOL_SOURCE=MGI;BIOTYPE=protein_coding;ENSP=ENSMUSP00000057794;GENE_PHENO=1
chr8_40794951_G/C	chr8:40794951	C	ENSMUSG00000046282	ENSMUST00000056331	Transcript	missense_variant	237	97	33	V/L	Gtc/Ctc	rs46647422	IMPACT=MODERATE;STRAND=1;SYMBOL=Adam20;SYMBOL_SOURCE=MGI;BIOTYPE=protein_coding;ENSP=ENSMUSP00000057794;GENE_PHENO=1
chr8_40795925_T/G	chr8:40795925	G	ENSMUSG00000046282	ENSMUST00000056331	Transcript	missense_variant	1211	1071	357	I/M	atT/atG	rs33194992	IMPACT=MODERATE;STRAND=1;SYMBOL=Adam20;SYMBOL_SOURCE=MGI;BIOTYPE=protein_coding;ENSP=ENSMUSP00000057794;GENE_PHENO=1
chr8_40796292_G/C	chr8:40796292	C	ENSMUSG00000046282	ENSMUST00000056331	Transcript	missense_variant	1578	1438	480	E/Q	Gaa/Caa	rs32899240	IMPACT=MODERATE;STRAND=1;SYMBOL=Adam20;SYMBOL_SOURCE=MGI;BIOTYPE=protein_coding;ENSP=ENSMUSP00000057794;GENE_PHENO=1
chr8_40796562_T/C	chr8:40796562	C	ENSMUSG00000046282	ENSMUST00000056331	Transcript	missense_variant	1848	1708	570	S/P	Tca/Cca	rs234218765	IMPACT=MODERATE;STRAND=1;SYMBOL=Adam20;SYMBOL_SOURCE=MGI;BIOTYPE=protein_coding;ENSP=ENSMUSP00000057794;GENE_PHENO=1
chr8_40824761_G/A	chr8:40824761	A	ENSMUSG00000054033	ENSMUST00000066814	Transcript	missense_variant	360	188	63	R/Q	cGg/cAg	rs582689693	IMPACT=MODERATE;STRAND=1;SYMBOL=Adam39;SYMBOL_SOURCE=MGI;BIOTYPE=protein_coding;ENSP=ENSMUSP00000065783
chr8_40825123_T/C	chr8:40825123	C	ENSMUSG00000054033	ENSMUST00000066814	Transcript	missense_variant	722	550	184	Y/H	Tac/Cac	rs864314509	IMPACT=MODERATE;STRAND=1;SYMBOL=Adam39;SYMBOL_SOURCE=MGI;BIOTYPE=protein_coding;ENSP=ENSMUSP00000065783
chr8_40825124_A/T	chr8:40825124	T	ENSMUSG00000054033	ENSMUST00000066814	Transcript	missense_variant	723	551	184	Y/F	tAc/tTc	rs33346689	IMPACT=MODERATE;STRAND=1;SYMBOL=Adam39;SYMBOL_SOURCE=MGI;BIOTYPE=protein_coding;ENSP=ENSMUSP00000065783
chr8_40825277_A/G	chr8:40825277	G	ENSMUSG00000054033	ENSMUST00000066814	Transcript	missense_variant	876	704	235	H/R	cAt/cGt	rs33224622	IMPACT=MODERATE;STRAND=1;SYMBOL=Adam39;SYMBOL_SOURCE=MGI;BIOTYPE=protein_coding;ENSP=ENSMUSP00000065783
chr8_40825919_G/C	chr8:40825919	C	ENSMUSG00000054033	ENSMUST00000066814	Transcript	missense_variant	1518	1346	449	R/P	cGc/cCc	rs32970807	IMPACT=MODERATE;STRAND=1;SYMBOL=Adam39;SYMBOL_SOURCE=MGI;BIOTYPE=protein_coding;ENSP=ENSMUSP00000065783
chr8_40825969_A/G	chr8:40825969	G	ENSMUSG00000054033	ENSMUST00000066814	Transcript	missense_variant	1568	1396	466	K/E	Aaa/Gaa	rs33217945	IMPACT=MODERATE;STRAND=1;SYMBOL=Adam39;SYMBOL_SOURCE=MGI;BIOTYPE=protein_coding;ENSP=ENSMUSP00000065783
chr8_40826012_G/A	chr8:40826012	A	ENSMUSG00000054033	ENSMUST00000066814	Transcript	missense_variant	1611	1439	480	R/K	aGg/aAg	rs32711454	IMPACT=MODERATE;STRAND=1;SYMBOL=Adam39;SYMBOL_SOURCE=MGI;BIOTYPE=protein_coding;ENSP=ENSMUSP00000065783
chr8_40826458_G/A	chr8:40826458	A	ENSMUSG00000054033	ENSMUST00000066814	Transcript	missense_variant	2057	1885	629	E/K	Gag/Aag	rs47587546	IMPACT=MODERATE;STRAND=1;SYMBOL=Adam39;SYMBOL_SOURCE=MGI;BIOTYPE=protein_coding;ENSP=ENSMUSP00000065783
chr8_40826761_C/G	chr8:40826761	G	ENSMUSG00000054033	ENSMUST00000066814	Transcript	missense_variant	2360	2188	730	L/V	Cta/Gta	rs52514673	IMPACT=MODERATE;STRAND=1;SYMBOL=Adam39;SYMBOL_SOURCE=MGI;BIOTYPE=protein_coding;ENSP=ENSMUSP00000065783
chr8_40898903_T/A	chr8:40898903	A	ENSMUSG00000031596	ENSMUST00000118432	Transcript	start_lost	466	2	1	M/K	aTg/aAg	rs234303230	IMPACT=HIGH;STRAND=1;SYMBOL=Slc7a2;SYMBOL_SOURCE=MGI;BIOTYPE=protein_coding;ENSP=ENSMUSP00000112848;GENE_PHENO=1
chr8_40898921_-/CT	chr8:40898920-40898921	CT	ENSMUSG00000031596	ENSMUST00000118432	Transcript	frameshift_variant	483-484	19-20	7	P/PX	ccc/cCTcc	rs239380471	IMPACT=HIGH;STRAND=1;SYMBOL=Slc7a2;SYMBOL_SOURCE=MGI;BIOTYPE=protein_coding;ENSP=ENSMUSP00000112848;GENE_PHENO=1
chr8_40898923_A/C	chr8:40898923	C	ENSMUSG00000031596	ENSMUST00000118432	Transcript	missense_variant	486	22	8	T/P	Act/Cct	rs1134957693	IMPACT=MODERATE;STRAND=1;SYMBOL=Slc7a2;SYMBOL_SOURCE=MGI;BIOTYPE=protein_coding;ENSP=ENSMUSP00000112848;GENE_PHENO=1
chr8_40905675_A/G	chr8:40905675	G	ENSMUSG00000031596	ENSMUST00000057784	Transcript	missense_variant	1165	1003	335	S/G	Agc/Ggc	rs51702388	IMPACT=MODERATE;STRAND=1;SYMBOL=Slc7a2;SYMBOL_SOURCE=MGI;BIOTYPE=protein_coding;ENSP=ENSMUSP00000058866;GENE_PHENO=1
chr8_40905675_A/G	chr8:40905675	G	ENSMUSG00000031596	ENSMUST00000098816	Transcript	missense_variant	1181	1003	335	S/G	Agc/Ggc	rs51702388	IMPACT=MODERATE;STRAND=1;SYMBOL=Slc7a2;SYMBOL_SOURCE=MGI;BIOTYPE=protein_coding;ENSP=ENSMUSP00000096414;GENE_PHENO=1
chr8_40905675_A/G	chr8:40905675	G	ENSMUSG00000031596	ENSMUST00000117077	Transcript	missense_variant	1116	1003	335	S/G	Agc/Ggc	rs51702388	IMPACT=MODERATE;STRAND=1;SYMBOL=Slc7a2;SYMBOL_SOURCE=MGI;BIOTYPE=protein_coding;ENSP=ENSMUSP00000113729;GENE_PHENO=1
chr8_40905675_A/G	chr8:40905675	G	ENSMUSG00000031596	ENSMUST00000118432	Transcript	missense_variant	1518	1054	352	S/G	Agc/Ggc	rs51702388	IMPACT=MODERATE;STRAND=1;SYMBOL=Slc7a2;SYMBOL_SOURCE=MGI;BIOTYPE=protein_coding;ENSP=ENSMUSP00000112848;GENE_PHENO=1
chr8_40905696_T/G	chr8:40905696	G	ENSMUSG00000031596	ENSMUST00000057784	Transcript	missense_variant	1186	1024	342	S/A	Tcg/Gcg	rs50403696	IMPACT=MODERATE;STRAND=1;SYMBOL=Slc7a2;SYMBOL_SOURCE=MGI;BIOTYPE=protein_coding;ENSP=ENSMUSP00000058866;GENE_PHENO=1
chr8_40905696_T/G	chr8:40905696	G	ENSMUSG00000031596	ENSMUST00000098816	Transcript	missense_variant	1202	1024	342	S/A	Tcg/Gcg	rs50403696	IMPACT=MODERATE;STRAND=1;SYMBOL=Slc7a2;SYMBOL_SOURCE=MGI;BIOTYPE=protein_coding;ENSP=ENSMUSP00000096414;GENE_PHENO=1
chr8_40905696_T/G	chr8:40905696	G	ENSMUSG00000031596	ENSMUST00000117077	Transcript	missense_variant	1137	1024	342	S/A	Tcg/Gcg	rs50403696	IMPACT=MODERATE;STRAND=1;SYMBOL=Slc7a2;SYMBOL_SOURCE=MGI;BIOTYPE=protein_coding;ENSP=ENSMUSP00000113729;GENE_PHENO=1
chr8_40905696_T/G	chr8:40905696	G	ENSMUSG00000031596	ENSMUST00000118432	Transcript	missense_variant	1539	1075	359	S/A	Tcg/Gcg	rs50403696	IMPACT=MODERATE;STRAND=1;SYMBOL=Slc7a2;SYMBOL_SOURCE=MGI;BIOTYPE=protein_coding;ENSP=ENSMUSP00000112848;GENE_PHENO=1
chr8_40912504_C/G	chr8:40912504	G	ENSMUSG00000031596	ENSMUST00000057784	Transcript	missense_variant	1482	1320	440	D/E	gaC/gaG	rs50658496	IMPACT=MODERATE;STRAND=1;SYMBOL=Slc7a2;SYMBOL_SOURCE=MGI;BIOTYPE=protein_coding;ENSP=ENSMUSP00000058866;GENE_PHENO=1
chr8_40912504_C/G	chr8:40912504	G	ENSMUSG00000031596	ENSMUST00000098816	Transcript	missense_variant	1501	1323	441	D/E	gaC/gaG	rs50658496	IMPACT=MODERATE;STRAND=1;SYMBOL=Slc7a2;SYMBOL_SOURCE=MGI;BIOTYPE=protein_coding;ENSP=ENSMUSP00000096414;GENE_PHENO=1
chr8_40912504_C/G	chr8:40912504	G	ENSMUSG00000031596	ENSMUST00000117077	Transcript	missense_variant	1436	1323	441	D/E	gaC/gaG	rs50658496	IMPACT=MODERATE;STRAND=1;SYMBOL=Slc7a2;SYMBOL_SOURCE=MGI;BIOTYPE=protein_coding;ENSP=ENSMUSP00000113729;GENE_PHENO=1
chr8_40912504_C/G	chr8:40912504	G	ENSMUSG00000031596	ENSMUST00000118432	Transcript	missense_variant	1835	1371	457	D/E	gaC/gaG	rs50658496	IMPACT=MODERATE;STRAND=1;SYMBOL=Slc7a2;SYMBOL_SOURCE=MGI;BIOTYPE=protein_coding;ENSP=ENSMUSP00000112848;GENE_PHENO=1
chr8_40914071_T/C	chr8:40914071	C	ENSMUSG00000031596	ENSMUST00000057784	Transcript	missense_variant	1772	1610	537	V/A	gTt/gCt	rs33400568	IMPACT=MODERATE;STRAND=1;SYMBOL=Slc7a2;SYMBOL_SOURCE=MGI;BIOTYPE=protein_coding;ENSP=ENSMUSP00000058866;GENE_PHENO=1
chr8_40914071_T/C	chr8:40914071	C	ENSMUSG00000031596	ENSMUST00000098816	Transcript	missense_variant	1791	1613	538	V/A	gTt/gCt	rs33400568	IMPACT=MODERATE;STRAND=1;SYMBOL=Slc7a2;SYMBOL_SOURCE=MGI;BIOTYPE=protein_coding;ENSP=ENSMUSP00000096414;GENE_PHENO=1
chr8_40914071_T/C	chr8:40914071	C	ENSMUSG00000031596	ENSMUST00000117077	Transcript	missense_variant	1726	1613	538	V/A	gTt/gCt	rs33400568	IMPACT=MODERATE;STRAND=1;SYMBOL=Slc7a2;SYMBOL_SOURCE=MGI;BIOTYPE=protein_coding;ENSP=ENSMUSP00000113729;GENE_PHENO=1
chr8_40914071_T/C	chr8:40914071	C	ENSMUSG00000031596	ENSMUST00000118432	Transcript	missense_variant	2125	1661	554	V/A	gTt/gCt	rs33400568	IMPACT=MODERATE;STRAND=1;SYMBOL=Slc7a2;SYMBOL_SOURCE=MGI;BIOTYPE=protein_coding;ENSP=ENSMUSP00000112848;GENE_PHENO=1
chr8_40916426_C/A	chr8:40916426	A	ENSMUSG00000031596	ENSMUST00000057784	Transcript	missense_variant	2028	1866	622	D/E	gaC/gaA	rs51206634	IMPACT=MODERATE;STRAND=1;SYMBOL=Slc7a2;SYMBOL_SOURCE=MGI;BIOTYPE=protein_coding;ENSP=ENSMUSP00000058866;GENE_PHENO=1
chr8_40916426_C/A	chr8:40916426	A	ENSMUSG00000031596	ENSMUST00000098816	Transcript	missense_variant	2047	1869	623	D/E	gaC/gaA	rs51206634	IMPACT=MODERATE;STRAND=1;SYMBOL=Slc7a2;SYMBOL_SOURCE=MGI;BIOTYPE=protein_coding;ENSP=ENSMUSP00000096414;GENE_PHENO=1
chr8_40916426_C/A	chr8:40916426	A	ENSMUSG00000031596	ENSMUST00000117077	Transcript	missense_variant	1982	1869	623	D/E	gaC/gaA	rs51206634	IMPACT=MODERATE;STRAND=1;SYMBOL=Slc7a2;SYMBOL_SOURCE=MGI;BIOTYPE=protein_coding;ENSP=ENSMUSP00000113729;GENE_PHENO=1
chr8_40916426_C/A	chr8:40916426	A	ENSMUSG00000031596	ENSMUST00000118432	Transcript	missense_variant	2381	1917	639	D/E	gaC/gaA	rs51206634	IMPACT=MODERATE;STRAND=1;SYMBOL=Slc7a2;SYMBOL_SOURCE=MGI;BIOTYPE=protein_coding;ENSP=ENSMUSP00000112848;GENE_PHENO=1
chr8_40916437_C/T	chr8:40916437	T	ENSMUSG00000031596	ENSMUST00000057784	Transcript	missense_variant	2039	1877	626	A/V	gCa/gTa	rs51699995	IMPACT=MODERATE;STRAND=1;SYMBOL=Slc7a2;SYMBOL_SOURCE=MGI;BIOTYPE=protein_coding;ENSP=ENSMUSP00000058866;GENE_PHENO=1
chr8_40916437_C/T	chr8:40916437	T	ENSMUSG00000031596	ENSMUST00000098816	Transcript	missense_variant	2058	1880	627	A/V	gCa/gTa	rs51699995	IMPACT=MODERATE;STRAND=1;SYMBOL=Slc7a2;SYMBOL_SOURCE=MGI;BIOTYPE=protein_coding;ENSP=ENSMUSP00000096414;GENE_PHENO=1
chr8_40916437_C/T	chr8:40916437	T	ENSMUSG00000031596	ENSMUST00000117077	Transcript	missense_variant	1993	1880	627	A/V	gCa/gTa	rs51699995	IMPACT=MODERATE;STRAND=1;SYMBOL=Slc7a2;SYMBOL_SOURCE=MGI;BIOTYPE=protein_coding;ENSP=ENSMUSP00000113729;GENE_PHENO=1
chr8_40916437_C/T	chr8:40916437	T	ENSMUSG00000031596	ENSMUST00000118432	Transcript	missense_variant	2392	1928	643	A/V	gCa/gTa	rs51699995	IMPACT=MODERATE;STRAND=1;SYMBOL=Slc7a2;SYMBOL_SOURCE=MGI;BIOTYPE=protein_coding;ENSP=ENSMUSP00000112848;GENE_PHENO=1
chr8_40916458_C/T	chr8:40916458	T	ENSMUSG00000031596	ENSMUST00000057784	Transcript	missense_variant	2060	1898	633	A/V	gCc/gTc	rs50815674	IMPACT=MODERATE;STRAND=1;SYMBOL=Slc7a2;SYMBOL_SOURCE=MGI;BIOTYPE=protein_coding;ENSP=ENSMUSP00000058866;GENE_PHENO=1
chr8_40916458_C/T	chr8:40916458	T	ENSMUSG00000031596	ENSMUST00000098816	Transcript	missense_variant	2079	1901	634	A/V	gCc/gTc	rs50815674	IMPACT=MODERATE;STRAND=1;SYMBOL=Slc7a2;SYMBOL_SOURCE=MGI;BIOTYPE=protein_coding;ENSP=ENSMUSP00000096414;GENE_PHENO=1
chr8_40916458_C/T	chr8:40916458	T	ENSMUSG00000031596	ENSMUST00000117077	Transcript	missense_variant	2014	1901	634	A/V	gCc/gTc	rs50815674	IMPACT=MODERATE;STRAND=1;SYMBOL=Slc7a2;SYMBOL_SOURCE=MGI;BIOTYPE=protein_coding;ENSP=ENSMUSP00000113729;GENE_PHENO=1
chr8_40916458_C/T	chr8:40916458	T	ENSMUSG00000031596	ENSMUST00000118432	Transcript	missense_variant	2413	1949	650	A/V	gCc/gTc	rs50815674	IMPACT=MODERATE;STRAND=1;SYMBOL=Slc7a2;SYMBOL_SOURCE=MGI;BIOTYPE=protein_coding;ENSP=ENSMUSP00000112848;GENE_PHENO=1
chr8_40938093_G/C	chr8:40938093	C	ENSMUSG00000031595	ENSMUST00000034004	Transcript	missense_variant	197	59	20	G/A	gGt/gCt	rs48169412	IMPACT=MODERATE;STRAND=1;SYMBOL=Pdgfrl;SYMBOL_SOURCE=MGI;BIOTYPE=protein_coding;ENSP=ENSMUSP00000034004
chr8_41002478_T/C	chr8:41002478	C	ENSMUSG00000045636	ENSMUST00000051379	Transcript	missense_variant	718	445	149	T/A	Act/Gct	rs46398643	IMPACT=MODERATE;STRAND=-1;SYMBOL=Mtus1;SYMBOL_SOURCE=MGI;BIOTYPE=protein_coding;ENSP=ENSMUSP00000053554;GENE_PHENO=1
chr8_41002478_T/C	chr8:41002478	C	ENSMUSG00000045636	ENSMUST00000059115	Transcript	missense_variant	3164	2755	919	T/A	Act/Gct	rs46398643	IMPACT=MODERATE;STRAND=-1;SYMBOL=Mtus1;SYMBOL_SOURCE=MGI;BIOTYPE=protein_coding;ENSP=ENSMUSP00000059503;GENE_PHENO=1
chr8_41002478_T/C	chr8:41002478	C	ENSMUSG00000045636	ENSMUST00000093534	Transcript	missense_variant	768	685	229	T/A	Act/Gct	rs46398643	IMPACT=MODERATE;STRAND=-1;SYMBOL=Mtus1;SYMBOL_SOURCE=MGI;BIOTYPE=protein_coding;ENSP=ENSMUSP00000091252;GENE_PHENO=1
chr8_41002478_T/C	chr8:41002478	C	ENSMUSG00000045636	ENSMUST00000117735	Transcript	missense_variant	348	163	55	T/A	Act/Gct	rs46398643	IMPACT=MODERATE;STRAND=-1;FLAGS=cds_end_NF;SYMBOL=Mtus1;SYMBOL_SOURCE=MGI;BIOTYPE=protein_coding;ENSP=ENSMUSP00000113082;GENE_PHENO=1
chr8_41002478_T/C	chr8:41002478	C	ENSMUSG00000045636	ENSMUST00000118835	Transcript	missense_variant	3046	2755	919	T/A	Act/Gct	rs46398643	IMPACT=MODERATE;STRAND=-1;SYMBOL=Mtus1;SYMBOL_SOURCE=MGI;BIOTYPE=protein_coding;ENSP=ENSMUSP00000112626;GENE_PHENO=1
chr8_41002478_T/C	chr8:41002478	C	ENSMUSG00000045636	ENSMUST00000131965	Transcript	missense_variant	229	142	48	T/A	Act/Gct	rs46398643	IMPACT=MODERATE;STRAND=-1;FLAGS=cds_end_NF;SYMBOL=Mtus1;SYMBOL_SOURCE=MGI;BIOTYPE=protein_coding;ENSP=ENSMUSP00000121605;GENE_PHENO=1
chr8_41082880_T/C	chr8:41082880	C	ENSMUSG00000045636	ENSMUST00000059115	Transcript	missense_variant	2207	1798	600	T/A	Acg/Gcg	rs3655962	IMPACT=MODERATE;STRAND=-1;SYMBOL=Mtus1;SYMBOL_SOURCE=MGI;BIOTYPE=protein_coding;ENSP=ENSMUSP00000059503;GENE_PHENO=1
chr8_41082880_T/C	chr8:41082880	C	ENSMUSG00000045636	ENSMUST00000118835	Transcript	missense_variant	2089	1798	600	T/A	Acg/Gcg	rs3655962	IMPACT=MODERATE;STRAND=-1;SYMBOL=Mtus1;SYMBOL_SOURCE=MGI;BIOTYPE=protein_coding;ENSP=ENSMUSP00000112626;GENE_PHENO=1
chr8_41082880_T/C	chr8:41082880	C	ENSMUSG00000045636	ENSMUST00000145860	Transcript	missense_variant	2207	1798	600	T/A	Acg/Gcg	rs3655962	IMPACT=MODERATE;STRAND=-1;FLAGS=cds_end_NF;SYMBOL=Mtus1;SYMBOL_SOURCE=MGI;BIOTYPE=protein_coding;ENSP=ENSMUSP00000119440;GENE_PHENO=1
chr8_41083012_T/C	chr8:41083012	C	ENSMUSG00000045636	ENSMUST00000059115	Transcript	missense_variant	2075	1666	556	S/G	Agc/Ggc	rs3657084	IMPACT=MODERATE;STRAND=-1;SYMBOL=Mtus1;SYMBOL_SOURCE=MGI;BIOTYPE=protein_coding;ENSP=ENSMUSP00000059503;GENE_PHENO=1
chr8_41083012_T/C	chr8:41083012	C	ENSMUSG00000045636	ENSMUST00000118835	Transcript	missense_variant	1957	1666	556	S/G	Agc/Ggc	rs3657084	IMPACT=MODERATE;STRAND=-1;SYMBOL=Mtus1;SYMBOL_SOURCE=MGI;BIOTYPE=protein_coding;ENSP=ENSMUSP00000112626;GENE_PHENO=1
chr8_41083012_T/C	chr8:41083012	C	ENSMUSG00000045636	ENSMUST00000145860	Transcript	missense_variant	2075	1666	556	S/G	Agc/Ggc	rs3657084	IMPACT=MODERATE;STRAND=-1;FLAGS=cds_end_NF;SYMBOL=Mtus1;SYMBOL_SOURCE=MGI;BIOTYPE=protein_coding;ENSP=ENSMUSP00000119440;GENE_PHENO=1
chr8_41083055_G/C	chr8:41083055	C	ENSMUSG00000045636	ENSMUST00000059115	Transcript	missense_variant	2032	1623	541	H/Q	caC/caG	rs3657166	IMPACT=MODERATE;STRAND=-1;SYMBOL=Mtus1;SYMBOL_SOURCE=MGI;BIOTYPE=protein_coding;ENSP=ENSMUSP00000059503;GENE_PHENO=1
chr8_41083055_G/C	chr8:41083055	C	ENSMUSG00000045636	ENSMUST00000118835	Transcript	missense_variant	1914	1623	541	H/Q	caC/caG	rs3657166	IMPACT=MODERATE;STRAND=-1;SYMBOL=Mtus1;SYMBOL_SOURCE=MGI;BIOTYPE=protein_coding;ENSP=ENSMUSP00000112626;GENE_PHENO=1
chr8_41083055_G/C	chr8:41083055	C	ENSMUSG00000045636	ENSMUST00000145860	Transcript	missense_variant	2032	1623	541	H/Q	caC/caG	rs3657166	IMPACT=MODERATE;STRAND=-1;FLAGS=cds_end_NF;SYMBOL=Mtus1;SYMBOL_SOURCE=MGI;BIOTYPE=protein_coding;ENSP=ENSMUSP00000119440;GENE_PHENO=1
chr8_41083104_C/T	chr8:41083104	T	ENSMUSG00000045636	ENSMUST00000059115	Transcript	missense_variant	1983	1574	525	S/N	aGc/aAc	rs3657719	IMPACT=MODERATE;STRAND=-1;SYMBOL=Mtus1;SYMBOL_SOURCE=MGI;BIOTYPE=protein_coding;ENSP=ENSMUSP00000059503;GENE_PHENO=1
chr8_41083104_C/T	chr8:41083104	T	ENSMUSG00000045636	ENSMUST00000118835	Transcript	missense_variant	1865	1574	525	S/N	aGc/aAc	rs3657719	IMPACT=MODERATE;STRAND=-1;SYMBOL=Mtus1;SYMBOL_SOURCE=MGI;BIOTYPE=protein_coding;ENSP=ENSMUSP00000112626;GENE_PHENO=1
chr8_41083104_C/T	chr8:41083104	T	ENSMUSG00000045636	ENSMUST00000145860	Transcript	missense_variant	1983	1574	525	S/N	aGc/aAc	rs3657719	IMPACT=MODERATE;STRAND=-1;FLAGS=cds_end_NF;SYMBOL=Mtus1;SYMBOL_SOURCE=MGI;BIOTYPE=protein_coding;ENSP=ENSMUSP00000119440;GENE_PHENO=1
chr8_41083123_T/C	chr8:41083123	C	ENSMUSG00000045636	ENSMUST00000059115	Transcript	missense_variant	1964	1555	519	I/V	Ata/Gta	rs3657750	IMPACT=MODERATE;STRAND=-1;SYMBOL=Mtus1;SYMBOL_SOURCE=MGI;BIOTYPE=protein_coding;ENSP=ENSMUSP00000059503;GENE_PHENO=1
chr8_41083123_T/C	chr8:41083123	C	ENSMUSG00000045636	ENSMUST00000118835	Transcript	missense_variant	1846	1555	519	I/V	Ata/Gta	rs3657750	IMPACT=MODERATE;STRAND=-1;SYMBOL=Mtus1;SYMBOL_SOURCE=MGI;BIOTYPE=protein_coding;ENSP=ENSMUSP00000112626;GENE_PHENO=1
chr8_41083123_T/C	chr8:41083123	C	ENSMUSG00000045636	ENSMUST00000145860	Transcript	missense_variant	1964	1555	519	I/V	Ata/Gta	rs3657750	IMPACT=MODERATE;STRAND=-1;FLAGS=cds_end_NF;SYMBOL=Mtus1;SYMBOL_SOURCE=MGI;BIOTYPE=protein_coding;ENSP=ENSMUSP00000119440;GENE_PHENO=1
chr8_41083315_G/T	chr8:41083315	T	ENSMUSG00000045636	ENSMUST00000059115	Transcript	missense_variant	1772	1363	455	R/S	Cgt/Agt	rs48274647	IMPACT=MODERATE;STRAND=-1;SYMBOL=Mtus1;SYMBOL_SOURCE=MGI;BIOTYPE=protein_coding;ENSP=ENSMUSP00000059503;GENE_PHENO=1
chr8_41083315_G/T	chr8:41083315	T	ENSMUSG00000045636	ENSMUST00000118835	Transcript	missense_variant	1654	1363	455	R/S	Cgt/Agt	rs48274647	IMPACT=MODERATE;STRAND=-1;SYMBOL=Mtus1;SYMBOL_SOURCE=MGI;BIOTYPE=protein_coding;ENSP=ENSMUSP00000112626;GENE_PHENO=1
chr8_41083315_G/T	chr8:41083315	T	ENSMUSG00000045636	ENSMUST00000145860	Transcript	missense_variant	1772	1363	455	R/S	Cgt/Agt	rs48274647	IMPACT=MODERATE;STRAND=-1;FLAGS=cds_end_NF;SYMBOL=Mtus1;SYMBOL_SOURCE=MGI;BIOTYPE=protein_coding;ENSP=ENSMUSP00000119440;GENE_PHENO=1
chr8_41083402_C/T	chr8:41083402	T	ENSMUSG00000045636	ENSMUST00000059115	Transcript	missense_variant	1685	1276	426	E/K	Gag/Aag	rs51797563	IMPACT=MODERATE;STRAND=-1;SYMBOL=Mtus1;SYMBOL_SOURCE=MGI;BIOTYPE=protein_coding;ENSP=ENSMUSP00000059503;GENE_PHENO=1
chr8_41083402_C/T	chr8:41083402	T	ENSMUSG00000045636	ENSMUST00000118835	Transcript	missense_variant	1567	1276	426	E/K	Gag/Aag	rs51797563	IMPACT=MODERATE;STRAND=-1;SYMBOL=Mtus1;SYMBOL_SOURCE=MGI;BIOTYPE=protein_coding;ENSP=ENSMUSP00000112626;GENE_PHENO=1
chr8_41083402_C/T	chr8:41083402	T	ENSMUSG00000045636	ENSMUST00000145860	Transcript	missense_variant	1685	1276	426	E/K	Gag/Aag	rs51797563	IMPACT=MODERATE;STRAND=-1;FLAGS=cds_end_NF;SYMBOL=Mtus1;SYMBOL_SOURCE=MGI;BIOTYPE=protein_coding;ENSP=ENSMUSP00000119440;GENE_PHENO=1
chr8_41083477_G/A	chr8:41083477	A	ENSMUSG00000045636	ENSMUST00000059115	Transcript	missense_variant	1610	1201	401	P/S	Cct/Tct	rs49611729	IMPACT=MODERATE;STRAND=-1;SYMBOL=Mtus1;SYMBOL_SOURCE=MGI;BIOTYPE=protein_coding;ENSP=ENSMUSP00000059503;GENE_PHENO=1
chr8_41083477_G/A	chr8:41083477	A	ENSMUSG00000045636	ENSMUST00000118835	Transcript	missense_variant	1492	1201	401	P/S	Cct/Tct	rs49611729	IMPACT=MODERATE;STRAND=-1;SYMBOL=Mtus1;SYMBOL_SOURCE=MGI;BIOTYPE=protein_coding;ENSP=ENSMUSP00000112626;GENE_PHENO=1
chr8_41083477_G/A	chr8:41083477	A	ENSMUSG00000045636	ENSMUST00000145860	Transcript	missense_variant	1610	1201	401	P/S	Cct/Tct	rs49611729	IMPACT=MODERATE;STRAND=-1;FLAGS=cds_end_NF;SYMBOL=Mtus1;SYMBOL_SOURCE=MGI;BIOTYPE=protein_coding;ENSP=ENSMUSP00000119440;GENE_PHENO=1
chr8_41083831_T/C	chr8:41083831	C	ENSMUSG00000045636	ENSMUST00000059115	Transcript	missense_variant	1256	847	283	I/V	Ata/Gta	rs51944137	IMPACT=MODERATE;STRAND=-1;SYMBOL=Mtus1;SYMBOL_SOURCE=MGI;BIOTYPE=protein_coding;ENSP=ENSMUSP00000059503;GENE_PHENO=1
chr8_41083831_T/C	chr8:41083831	C	ENSMUSG00000045636	ENSMUST00000118835	Transcript	missense_variant	1138	847	283	I/V	Ata/Gta	rs51944137	IMPACT=MODERATE;STRAND=-1;SYMBOL=Mtus1;SYMBOL_SOURCE=MGI;BIOTYPE=protein_coding;ENSP=ENSMUSP00000112626;GENE_PHENO=1
chr8_41083831_T/C	chr8:41083831	C	ENSMUSG00000045636	ENSMUST00000145860	Transcript	missense_variant	1256	847	283	I/V	Ata/Gta	rs51944137	IMPACT=MODERATE;STRAND=-1;FLAGS=cds_end_NF;SYMBOL=Mtus1;SYMBOL_SOURCE=MGI;BIOTYPE=protein_coding;ENSP=ENSMUSP00000119440;GENE_PHENO=1
chr8_41083891_C/T	chr8:41083891	T	ENSMUSG00000045636	ENSMUST00000059115	Transcript	missense_variant	1196	787	263	G/R	Gga/Aga	rs48828775	IMPACT=MODERATE;STRAND=-1;SYMBOL=Mtus1;SYMBOL_SOURCE=MGI;BIOTYPE=protein_coding;ENSP=ENSMUSP00000059503;GENE_PHENO=1
chr8_41083891_C/T	chr8:41083891	T	ENSMUSG00000045636	ENSMUST00000118835	Transcript	missense_variant	1078	787	263	G/R	Gga/Aga	rs48828775	IMPACT=MODERATE;STRAND=-1;SYMBOL=Mtus1;SYMBOL_SOURCE=MGI;BIOTYPE=protein_coding;ENSP=ENSMUSP00000112626;GENE_PHENO=1
chr8_41083891_C/T	chr8:41083891	T	ENSMUSG00000045636	ENSMUST00000145860	Transcript	missense_variant	1196	787	263	G/R	Gga/Aga	rs48828775	IMPACT=MODERATE;STRAND=-1;FLAGS=cds_end_NF;SYMBOL=Mtus1;SYMBOL_SOURCE=MGI;BIOTYPE=protein_coding;ENSP=ENSMUSP00000119440;GENE_PHENO=1
chr8_41084040_T/C	chr8:41084040	C	ENSMUSG00000045636	ENSMUST00000059115	Transcript	missense_variant	1047	638	213	Y/C	tAt/tGt	rs51455351	IMPACT=MODERATE;STRAND=-1;SYMBOL=Mtus1;SYMBOL_SOURCE=MGI;BIOTYPE=protein_coding;ENSP=ENSMUSP00000059503;GENE_PHENO=1
chr8_41084040_T/C	chr8:41084040	C	ENSMUSG00000045636	ENSMUST00000118835	Transcript	missense_variant	929	638	213	Y/C	tAt/tGt	rs51455351	IMPACT=MODERATE;STRAND=-1;SYMBOL=Mtus1;SYMBOL_SOURCE=MGI;BIOTYPE=protein_coding;ENSP=ENSMUSP00000112626;GENE_PHENO=1
chr8_41084040_T/C	chr8:41084040	C	ENSMUSG00000045636	ENSMUST00000145860	Transcript	missense_variant	1047	638	213	Y/C	tAt/tGt	rs51455351	IMPACT=MODERATE;STRAND=-1;FLAGS=cds_end_NF;SYMBOL=Mtus1;SYMBOL_SOURCE=MGI;BIOTYPE=protein_coding;ENSP=ENSMUSP00000119440;GENE_PHENO=1
chr8_41084073_C/G	chr8:41084073	G	ENSMUSG00000045636	ENSMUST00000059115	Transcript	missense_variant	1014	605	202	C/S	tGc/tCc	rs47442701	IMPACT=MODERATE;STRAND=-1;SYMBOL=Mtus1;SYMBOL_SOURCE=MGI;BIOTYPE=protein_coding;ENSP=ENSMUSP00000059503;GENE_PHENO=1
chr8_41084073_C/G	chr8:41084073	G	ENSMUSG00000045636	ENSMUST00000118835	Transcript	missense_variant	896	605	202	C/S	tGc/tCc	rs47442701	IMPACT=MODERATE;STRAND=-1;SYMBOL=Mtus1;SYMBOL_SOURCE=MGI;BIOTYPE=protein_coding;ENSP=ENSMUSP00000112626;GENE_PHENO=1
chr8_41084073_C/G	chr8:41084073	G	ENSMUSG00000045636	ENSMUST00000145860	Transcript	missense_variant	1014	605	202	C/S	tGc/tCc	rs47442701	IMPACT=MODERATE;STRAND=-1;FLAGS=cds_end_NF;SYMBOL=Mtus1;SYMBOL_SOURCE=MGI;BIOTYPE=protein_coding;ENSP=ENSMUSP00000119440;GENE_PHENO=1
chr8_41084151_T/G	chr8:41084151	G	ENSMUSG00000045636	ENSMUST00000059115	Transcript	missense_variant	936	527	176	D/A	gAt/gCt	rs47279651	IMPACT=MODERATE;STRAND=-1;SYMBOL=Mtus1;SYMBOL_SOURCE=MGI;BIOTYPE=protein_coding;ENSP=ENSMUSP00000059503;GENE_PHENO=1
chr8_41084151_T/G	chr8:41084151	G	ENSMUSG00000045636	ENSMUST00000118835	Transcript	missense_variant	818	527	176	D/A	gAt/gCt	rs47279651	IMPACT=MODERATE;STRAND=-1;SYMBOL=Mtus1;SYMBOL_SOURCE=MGI;BIOTYPE=protein_coding;ENSP=ENSMUSP00000112626;GENE_PHENO=1
chr8_41084151_T/G	chr8:41084151	G	ENSMUSG00000045636	ENSMUST00000145860	Transcript	missense_variant	936	527	176	D/A	gAt/gCt	rs47279651	IMPACT=MODERATE;STRAND=-1;FLAGS=cds_end_NF;SYMBOL=Mtus1;SYMBOL_SOURCE=MGI;BIOTYPE=protein_coding;ENSP=ENSMUSP00000119440;GENE_PHENO=1
chr8_41084172_T/C	chr8:41084172	C	ENSMUSG00000045636	ENSMUST00000059115	Transcript	missense_variant	915	506	169	Y/C	tAc/tGc	rs51794027	IMPACT=MODERATE;STRAND=-1;SYMBOL=Mtus1;SYMBOL_SOURCE=MGI;BIOTYPE=protein_coding;ENSP=ENSMUSP00000059503;GENE_PHENO=1
chr8_41084172_T/C	chr8:41084172	C	ENSMUSG00000045636	ENSMUST00000118835	Transcript	missense_variant	797	506	169	Y/C	tAc/tGc	rs51794027	IMPACT=MODERATE;STRAND=-1;SYMBOL=Mtus1;SYMBOL_SOURCE=MGI;BIOTYPE=protein_coding;ENSP=ENSMUSP00000112626;GENE_PHENO=1
chr8_41084172_T/C	chr8:41084172	C	ENSMUSG00000045636	ENSMUST00000145860	Transcript	missense_variant	915	506	169	Y/C	tAc/tGc	rs51794027	IMPACT=MODERATE;STRAND=-1;FLAGS=cds_end_NF;SYMBOL=Mtus1;SYMBOL_SOURCE=MGI;BIOTYPE=protein_coding;ENSP=ENSMUSP00000119440;GENE_PHENO=1
chr8_41084228_-/GT	chr8:41084227-41084228	GT	ENSMUSG00000045636	ENSMUST00000059115	Transcript	frameshift_variant	859-860	450-451	150-151	-/X	-/AC	-	IMPACT=HIGH;STRAND=-1;SYMBOL=Mtus1;SYMBOL_SOURCE=MGI;BIOTYPE=protein_coding;ENSP=ENSMUSP00000059503;GENE_PHENO=1
chr8_41084228_-/GT	chr8:41084227-41084228	GT	ENSMUSG00000045636	ENSMUST00000118835	Transcript	frameshift_variant	741-742	450-451	150-151	-/X	-/AC	-	IMPACT=HIGH;STRAND=-1;SYMBOL=Mtus1;SYMBOL_SOURCE=MGI;BIOTYPE=protein_coding;ENSP=ENSMUSP00000112626;GENE_PHENO=1
chr8_41084228_-/GT	chr8:41084227-41084228	GT	ENSMUSG00000045636	ENSMUST00000145860	Transcript	frameshift_variant	859-860	450-451	150-151	-/X	-/AC	-	IMPACT=HIGH;STRAND=-1;FLAGS=cds_end_NF;SYMBOL=Mtus1;SYMBOL_SOURCE=MGI;BIOTYPE=protein_coding;ENSP=ENSMUSP00000119440;GENE_PHENO=1
chr8_41084230_AA/-	chr8:41084230-41084231	-	ENSMUSG00000045636	ENSMUST00000059115	Transcript	frameshift_variant	856-857	447-448	149-150	DS/DX	gaTTcc/gacc	-	IMPACT=HIGH;STRAND=-1;SYMBOL=Mtus1;SYMBOL_SOURCE=MGI;BIOTYPE=protein_coding;ENSP=ENSMUSP00000059503;GENE_PHENO=1
chr8_41084230_AA/-	chr8:41084230-41084231	-	ENSMUSG00000045636	ENSMUST00000118835	Transcript	frameshift_variant	738-739	447-448	149-150	DS/DX	gaTTcc/gacc	-	IMPACT=HIGH;STRAND=-1;SYMBOL=Mtus1;SYMBOL_SOURCE=MGI;BIOTYPE=protein_coding;ENSP=ENSMUSP00000112626;GENE_PHENO=1
chr8_41084230_AA/-	chr8:41084230-41084231	-	ENSMUSG00000045636	ENSMUST00000145860	Transcript	frameshift_variant	856-857	447-448	149-150	DS/DX	gaTTcc/gacc	-	IMPACT=HIGH;STRAND=-1;FLAGS=cds_end_NF;SYMBOL=Mtus1;SYMBOL_SOURCE=MGI;BIOTYPE=protein_coding;ENSP=ENSMUSP00000119440;GENE_PHENO=1
chr8_41084238_C/G	chr8:41084238	G	ENSMUSG00000045636	ENSMUST00000059115	Transcript	missense_variant	849	440	147	C/S	tGt/tCt	rs51126891	IMPACT=MODERATE;STRAND=-1;SYMBOL=Mtus1;SYMBOL_SOURCE=MGI;BIOTYPE=protein_coding;ENSP=ENSMUSP00000059503;GENE_PHENO=1
chr8_41084238_C/G	chr8:41084238	G	ENSMUSG00000045636	ENSMUST00000118835	Transcript	missense_variant	731	440	147	C/S	tGt/tCt	rs51126891	IMPACT=MODERATE;STRAND=-1;SYMBOL=Mtus1;SYMBOL_SOURCE=MGI;BIOTYPE=protein_coding;ENSP=ENSMUSP00000112626;GENE_PHENO=1
chr8_41084238_C/G	chr8:41084238	G	ENSMUSG00000045636	ENSMUST00000145860	Transcript	missense_variant	849	440	147	C/S	tGt/tCt	rs51126891	IMPACT=MODERATE;STRAND=-1;FLAGS=cds_end_NF;SYMBOL=Mtus1;SYMBOL_SOURCE=MGI;BIOTYPE=protein_coding;ENSP=ENSMUSP00000119440;GENE_PHENO=1
chr8_41084260_T/C	chr8:41084260	C	ENSMUSG00000045636	ENSMUST00000059115	Transcript	missense_variant	827	418	140	R/G	Agg/Ggg	rs48575407	IMPACT=MODERATE;STRAND=-1;SYMBOL=Mtus1;SYMBOL_SOURCE=MGI;BIOTYPE=protein_coding;ENSP=ENSMUSP00000059503;GENE_PHENO=1
chr8_41084260_T/C	chr8:41084260	C	ENSMUSG00000045636	ENSMUST00000118835	Transcript	missense_variant	709	418	140	R/G	Agg/Ggg	rs48575407	IMPACT=MODERATE;STRAND=-1;SYMBOL=Mtus1;SYMBOL_SOURCE=MGI;BIOTYPE=protein_coding;ENSP=ENSMUSP00000112626;GENE_PHENO=1
chr8_41084260_T/C	chr8:41084260	C	ENSMUSG00000045636	ENSMUST00000145860	Transcript	missense_variant	827	418	140	R/G	Agg/Ggg	rs48575407	IMPACT=MODERATE;STRAND=-1;FLAGS=cds_end_NF;SYMBOL=Mtus1;SYMBOL_SOURCE=MGI;BIOTYPE=protein_coding;ENSP=ENSMUSP00000119440;GENE_PHENO=1
chr8_41084286_A/G	chr8:41084286	G	ENSMUSG00000045636	ENSMUST00000059115	Transcript	missense_variant	801	392	131	F/S	tTt/tCt	rs46969728	IMPACT=MODERATE;STRAND=-1;SYMBOL=Mtus1;SYMBOL_SOURCE=MGI;BIOTYPE=protein_coding;ENSP=ENSMUSP00000059503;GENE_PHENO=1
chr8_41084286_A/G	chr8:41084286	G	ENSMUSG00000045636	ENSMUST00000118835	Transcript	missense_variant	683	392	131	F/S	tTt/tCt	rs46969728	IMPACT=MODERATE;STRAND=-1;SYMBOL=Mtus1;SYMBOL_SOURCE=MGI;BIOTYPE=protein_coding;ENSP=ENSMUSP00000112626;GENE_PHENO=1
chr8_41084286_A/G	chr8:41084286	G	ENSMUSG00000045636	ENSMUST00000145860	Transcript	missense_variant	801	392	131	F/S	tTt/tCt	rs46969728	IMPACT=MODERATE;STRAND=-1;FLAGS=cds_end_NF;SYMBOL=Mtus1;SYMBOL_SOURCE=MGI;BIOTYPE=protein_coding;ENSP=ENSMUSP00000119440;GENE_PHENO=1
chr8_41084421_C/G	chr8:41084421	G	ENSMUSG00000045636	ENSMUST00000059115	Transcript	missense_variant	666	257	86	S/T	aGt/aCt	rs47548380	IMPACT=MODERATE;STRAND=-1;SYMBOL=Mtus1;SYMBOL_SOURCE=MGI;BIOTYPE=protein_coding;ENSP=ENSMUSP00000059503;GENE_PHENO=1
chr8_41084421_C/G	chr8:41084421	G	ENSMUSG00000045636	ENSMUST00000118835	Transcript	missense_variant	548	257	86	S/T	aGt/aCt	rs47548380	IMPACT=MODERATE;STRAND=-1;SYMBOL=Mtus1;SYMBOL_SOURCE=MGI;BIOTYPE=protein_coding;ENSP=ENSMUSP00000112626;GENE_PHENO=1
chr8_41084421_C/G	chr8:41084421	G	ENSMUSG00000045636	ENSMUST00000145860	Transcript	missense_variant	666	257	86	S/T	aGt/aCt	rs47548380	IMPACT=MODERATE;STRAND=-1;FLAGS=cds_end_NF;SYMBOL=Mtus1;SYMBOL_SOURCE=MGI;BIOTYPE=protein_coding;ENSP=ENSMUSP00000119440;GENE_PHENO=1
chr8_41084580_A/G	chr8:41084580	G	ENSMUSG00000045636	ENSMUST00000059115	Transcript	missense_variant	507	98	33	L/P	cTa/cCa	rs32726714	IMPACT=MODERATE;STRAND=-1;SYMBOL=Mtus1;SYMBOL_SOURCE=MGI;BIOTYPE=protein_coding;ENSP=ENSMUSP00000059503;GENE_PHENO=1
chr8_41084580_A/G	chr8:41084580	G	ENSMUSG00000045636	ENSMUST00000118835	Transcript	missense_variant	389	98	33	L/P	cTa/cCa	rs32726714	IMPACT=MODERATE;STRAND=-1;SYMBOL=Mtus1;SYMBOL_SOURCE=MGI;BIOTYPE=protein_coding;ENSP=ENSMUSP00000112626;GENE_PHENO=1
chr8_41084580_A/G	chr8:41084580	G	ENSMUSG00000045636	ENSMUST00000145860	Transcript	missense_variant	507	98	33	L/P	cTa/cCa	rs32726714	IMPACT=MODERATE;STRAND=-1;FLAGS=cds_end_NF;SYMBOL=Mtus1;SYMBOL_SOURCE=MGI;BIOTYPE=protein_coding;ENSP=ENSMUSP00000119440;GENE_PHENO=1
chr8_41084580_A/G	chr8:41084580	G	ENSMUSG00000045636	ENSMUST00000155055	Transcript	missense_variant	319	98	33	L/P	cTa/cCa	rs32726714	IMPACT=MODERATE;STRAND=-1;FLAGS=cds_end_NF;SYMBOL=Mtus1;SYMBOL_SOURCE=MGI;BIOTYPE=protein_coding;ENSP=ENSMUSP00000119163;GENE_PHENO=1
chr8_41209708_T/C	chr8:41209708	C	ENSMUSG00000031594	ENSMUST00000034003	Transcript	missense_variant	327	239	80	K/R	aAg/aGg	rs33386428	IMPACT=MODERATE;STRAND=-1;SYMBOL=Fgl1;SYMBOL_SOURCE=MGI;BIOTYPE=protein_coding;ENSP=ENSMUSP00000034003;GENE_PHENO=1
chr8_41209867_T/C	chr8:41209867	C	ENSMUSG00000031594	ENSMUST00000034003	Transcript	missense_variant	168	80	27	N/S	aAc/aGc	rs13461783	IMPACT=MODERATE;STRAND=-1;SYMBOL=Fgl1;SYMBOL_SOURCE=MGI;BIOTYPE=protein_coding;ENSP=ENSMUSP00000034003;GENE_PHENO=1
chr8_41219350_G/A	chr8:41219350	A	ENSMUSG00000085445	ENSMUST00000142897	Transcript	splice_donor_variant,non_coding_transcript_variant	-	-	-	-	-	rs225216238	IMPACT=HIGH;STRAND=1;SYMBOL=Gm16348;SYMBOL_SOURCE=MGI;BIOTYPE=processed_transcript
chr8_41219350_G/A	chr8:41219350	A	ENSMUSG00000085445	ENSMUST00000146654	Transcript	splice_donor_variant,non_coding_transcript_variant	-	-	-	-	-	rs225216238	IMPACT=HIGH;STRAND=1;SYMBOL=Gm16348;SYMBOL_SOURCE=MGI;BIOTYPE=processed_transcript
chr8_41325928_A/G	chr8:41325928	G	ENSMUSG00000031592	ENSMUST00000045218	Transcript	missense_variant	5665	5455	1819	I/V	Atc/Gtc	rs3165615	IMPACT=MODERATE;STRAND=1;SYMBOL=Pcm1;SYMBOL_SOURCE=MGI;BIOTYPE=protein_coding;ENSP=ENSMUSP00000039709;GENE_PHENO=1
chr8_41325928_A/G	chr8:41325928	G	ENSMUSG00000031592	ENSMUST00000211247	Transcript	missense_variant	5777	5572	1858	I/V	Atc/Gtc	rs3165615	IMPACT=MODERATE;STRAND=1;SYMBOL=Pcm1;SYMBOL_SOURCE=MGI;BIOTYPE=protein_coding;ENSP=ENSMUSP00000147887;GENE_PHENO=1
chr8_41374668_A/G	chr8:41374668	G	ENSMUSG00000031591	ENSMUST00000143057	Transcript	missense_variant	106	32	11	L/S	tTg/tCg	rs3167588	IMPACT=MODERATE;STRAND=-1;FLAGS=cds_end_NF;SYMBOL=Asah1;SYMBOL_SOURCE=MGI;BIOTYPE=protein_coding;ENSP=ENSMUSP00000117362;GENE_PHENO=1
chr8_42044871_G/C	chr8:42044871	C	ENSMUSG00000102046	ENSMUST00000188324	Transcript	splice_donor_variant,non_coding_transcript_variant	-	-	-	-	-	rs30793950	IMPACT=HIGH;STRAND=1;SYMBOL=2810404M03Rik;SYMBOL_SOURCE=MGI;BIOTYPE=lincRNA
chr8_43136342_T/C	chr8:43136342	C	ENSMUSG00000031651	ENSMUST00000059692	Transcript	missense_variant	902	808	270	T/A	Acc/Gcc	rs30901050	IMPACT=MODERATE;STRAND=-1;SYMBOL=Triml1;SYMBOL_SOURCE=MGI;BIOTYPE=protein_coding;ENSP=ENSMUSP00000050267
chr8_43141365_T/C	chr8:43141365	C	ENSMUSG00000031651	ENSMUST00000059692	Transcript	missense_variant	122	28	10	T/A	Aca/Gca	rs30903592	IMPACT=MODERATE;STRAND=-1;SYMBOL=Triml1;SYMBOL_SOURCE=MGI;BIOTYPE=protein_coding;ENSP=ENSMUSP00000050267
chr8_43183258_T/C	chr8:43183258	C	ENSMUSG00000091490	ENSMUST00000163869	Transcript	missense_variant	140	79	27	F/L	Ttc/Ctc	rs30913224	IMPACT=MODERATE;STRAND=1;SYMBOL=Triml2;SYMBOL_SOURCE=MGI;BIOTYPE=protein_coding;ENSP=ENSMUSP00000132971
chr8_43183258_T/C	chr8:43183258	C	ENSMUSG00000091490	ENSMUST00000209200	Transcript	missense_variant	209	79	27	F/L	Ttc/Ctc	rs30913224	IMPACT=MODERATE;STRAND=1;SYMBOL=Triml2;SYMBOL_SOURCE=MGI;BIOTYPE=protein_coding;ENSP=ENSMUSP00000147371
chr8_43183258_T/C	chr8:43183258	C	ENSMUSG00000091490	ENSMUST00000209872	Transcript	missense_variant	209	79	27	F/L	Ttc/Ctc	rs30913224	IMPACT=MODERATE;STRAND=1;SYMBOL=Triml2;SYMBOL_SOURCE=MGI;BIOTYPE=protein_coding;ENSP=ENSMUSP00000148027
chr8_43183258_T/C	chr8:43183258	C	ENSMUSG00000091490	ENSMUST00000210136	Transcript	missense_variant	225	79	27	F/L	Ttc/Ctc	rs30913224	IMPACT=MODERATE;STRAND=1;SYMBOL=Triml2;SYMBOL_SOURCE=MGI;BIOTYPE=protein_coding;ENSP=ENSMUSP00000148196
chr8_43183704_C/T	chr8:43183704	T	ENSMUSG00000091490	ENSMUST00000163869	Transcript	missense_variant,splice_region_variant	249	188	63	T/M	aCg/aTg	rs30913230	IMPACT=MODERATE;STRAND=1;SYMBOL=Triml2;SYMBOL_SOURCE=MGI;BIOTYPE=protein_coding;ENSP=ENSMUSP00000132971
chr8_43183704_C/T	chr8:43183704	T	ENSMUSG00000091490	ENSMUST00000209200	Transcript	missense_variant,splice_region_variant	318	188	63	T/M	aCg/aTg	rs30913230	IMPACT=MODERATE;STRAND=1;SYMBOL=Triml2;SYMBOL_SOURCE=MGI;BIOTYPE=protein_coding;ENSP=ENSMUSP00000147371
chr8_43183704_C/T	chr8:43183704	T	ENSMUSG00000091490	ENSMUST00000209872	Transcript	missense_variant,splice_region_variant	318	188	63	T/M	aCg/aTg	rs30913230	IMPACT=MODERATE;STRAND=1;SYMBOL=Triml2;SYMBOL_SOURCE=MGI;BIOTYPE=protein_coding;ENSP=ENSMUSP00000148027
chr8_43183704_C/T	chr8:43183704	T	ENSMUSG00000091490	ENSMUST00000210136	Transcript	missense_variant,splice_region_variant	334	188	63	T/M	aCg/aTg	rs30913230	IMPACT=MODERATE;STRAND=1;SYMBOL=Triml2;SYMBOL_SOURCE=MGI;BIOTYPE=protein_coding;ENSP=ENSMUSP00000148196
chr8_43190325_T/C	chr8:43190325	C	ENSMUSG00000091490	ENSMUST00000163869	Transcript	missense_variant	744	683	228	F/S	tTc/tCc	rs30911884	IMPACT=MODERATE;STRAND=1;SYMBOL=Triml2;SYMBOL_SOURCE=MGI;BIOTYPE=protein_coding;ENSP=ENSMUSP00000132971
chr8_43190325_T/C	chr8:43190325	C	ENSMUSG00000091490	ENSMUST00000209200	Transcript	missense_variant	813	683	228	F/S	tTc/tCc	rs30911884	IMPACT=MODERATE;STRAND=1;SYMBOL=Triml2;SYMBOL_SOURCE=MGI;BIOTYPE=protein_coding;ENSP=ENSMUSP00000147371
chr8_43190325_T/C	chr8:43190325	C	ENSMUSG00000091490	ENSMUST00000209872	Transcript	missense_variant	672	542	181	F/S	tTc/tCc	rs30911884	IMPACT=MODERATE;STRAND=1;SYMBOL=Triml2;SYMBOL_SOURCE=MGI;BIOTYPE=protein_coding;ENSP=ENSMUSP00000148027
chr8_43190325_T/C	chr8:43190325	C	ENSMUSG00000091490	ENSMUST00000210136	Transcript	missense_variant	829	683	228	F/S	tTc/tCc	rs30911884	IMPACT=MODERATE;STRAND=1;SYMBOL=Triml2;SYMBOL_SOURCE=MGI;BIOTYPE=protein_coding;ENSP=ENSMUSP00000148196
chr8_43190331_T/A	chr8:43190331	A	ENSMUSG00000091490	ENSMUST00000163869	Transcript	missense_variant	750	689	230	L/Q	cTg/cAg	rs47500409	IMPACT=MODERATE;STRAND=1;SYMBOL=Triml2;SYMBOL_SOURCE=MGI;BIOTYPE=protein_coding;ENSP=ENSMUSP00000132971
chr8_43190331_T/A	chr8:43190331	A	ENSMUSG00000091490	ENSMUST00000209200	Transcript	missense_variant	819	689	230	L/Q	cTg/cAg	rs47500409	IMPACT=MODERATE;STRAND=1;SYMBOL=Triml2;SYMBOL_SOURCE=MGI;BIOTYPE=protein_coding;ENSP=ENSMUSP00000147371
chr8_43190331_T/A	chr8:43190331	A	ENSMUSG00000091490	ENSMUST00000209872	Transcript	missense_variant	678	548	183	L/Q	cTg/cAg	rs47500409	IMPACT=MODERATE;STRAND=1;SYMBOL=Triml2;SYMBOL_SOURCE=MGI;BIOTYPE=protein_coding;ENSP=ENSMUSP00000148027
chr8_43190331_T/A	chr8:43190331	A	ENSMUSG00000091490	ENSMUST00000210136	Transcript	missense_variant	835	689	230	L/Q	cTg/cAg	rs47500409	IMPACT=MODERATE;STRAND=1;SYMBOL=Triml2;SYMBOL_SOURCE=MGI;BIOTYPE=protein_coding;ENSP=ENSMUSP00000148196
chr8_43193325_A/G	chr8:43193325	G	ENSMUSG00000091490	ENSMUST00000163869	Transcript	missense_variant	911	850	284	S/G	Agc/Ggc	rs30914236	IMPACT=MODERATE;STRAND=1;SYMBOL=Triml2;SYMBOL_SOURCE=MGI;BIOTYPE=protein_coding;ENSP=ENSMUSP00000132971
chr8_43193325_A/G	chr8:43193325	G	ENSMUSG00000091490	ENSMUST00000209200	Transcript	missense_variant	980	850	284	S/G	Agc/Ggc	rs30914236	IMPACT=MODERATE;STRAND=1;SYMBOL=Triml2;SYMBOL_SOURCE=MGI;BIOTYPE=protein_coding;ENSP=ENSMUSP00000147371
chr8_43193325_A/G	chr8:43193325	G	ENSMUSG00000091490	ENSMUST00000209872	Transcript	missense_variant	839	709	237	S/G	Agc/Ggc	rs30914236	IMPACT=MODERATE;STRAND=1;SYMBOL=Triml2;SYMBOL_SOURCE=MGI;BIOTYPE=protein_coding;ENSP=ENSMUSP00000148027
chr8_43193325_A/G	chr8:43193325	G	ENSMUSG00000091490	ENSMUST00000210136	Transcript	missense_variant	996	850	284	S/G	Agc/Ggc	rs30914236	IMPACT=MODERATE;STRAND=1;SYMBOL=Triml2;SYMBOL_SOURCE=MGI;BIOTYPE=protein_coding;ENSP=ENSMUSP00000148196
chr8_43193440_A/G	chr8:43193440	G	ENSMUSG00000091490	ENSMUST00000163869	Transcript	missense_variant	1026	965	322	D/G	gAc/gGc	rs30914238	IMPACT=MODERATE;STRAND=1;SYMBOL=Triml2;SYMBOL_SOURCE=MGI;BIOTYPE=protein_coding;ENSP=ENSMUSP00000132971
chr8_43193440_A/G	chr8:43193440	G	ENSMUSG00000091490	ENSMUST00000209200	Transcript	missense_variant	1095	965	322	D/G	gAc/gGc	rs30914238	IMPACT=MODERATE;STRAND=1;SYMBOL=Triml2;SYMBOL_SOURCE=MGI;BIOTYPE=protein_coding;ENSP=ENSMUSP00000147371
chr8_43193440_A/G	chr8:43193440	G	ENSMUSG00000091490	ENSMUST00000209872	Transcript	missense_variant	954	824	275	D/G	gAc/gGc	rs30914238	IMPACT=MODERATE;STRAND=1;SYMBOL=Triml2;SYMBOL_SOURCE=MGI;BIOTYPE=protein_coding;ENSP=ENSMUSP00000148027
chr8_43193440_A/G	chr8:43193440	G	ENSMUSG00000091490	ENSMUST00000210136	Transcript	missense_variant	1111	965	322	D/G	gAc/gGc	rs30914238	IMPACT=MODERATE;STRAND=1;SYMBOL=Triml2;SYMBOL_SOURCE=MGI;BIOTYPE=protein_coding;ENSP=ENSMUSP00000148196
chr8_43193664_A/G	chr8:43193664	G	ENSMUSG00000091490	ENSMUST00000163869	Transcript	missense_variant	1250	1189	397	I/V	Att/Gtt	rs30915310	IMPACT=MODERATE;STRAND=1;SYMBOL=Triml2;SYMBOL_SOURCE=MGI;BIOTYPE=protein_coding;ENSP=ENSMUSP00000132971
chr8_43193664_A/G	chr8:43193664	G	ENSMUSG00000091490	ENSMUST00000209200	Transcript	missense_variant	1319	1189	397	I/V	Att/Gtt	rs30915310	IMPACT=MODERATE;STRAND=1;SYMBOL=Triml2;SYMBOL_SOURCE=MGI;BIOTYPE=protein_coding;ENSP=ENSMUSP00000147371
chr8_43193664_A/G	chr8:43193664	G	ENSMUSG00000091490	ENSMUST00000209872	Transcript	missense_variant	1178	1048	350	I/V	Att/Gtt	rs30915310	IMPACT=MODERATE;STRAND=1;SYMBOL=Triml2;SYMBOL_SOURCE=MGI;BIOTYPE=protein_coding;ENSP=ENSMUSP00000148027
chr8_43193664_A/G	chr8:43193664	G	ENSMUSG00000091490	ENSMUST00000210136	Transcript	missense_variant	1335	1189	397	I/V	Att/Gtt	rs30915310	IMPACT=MODERATE;STRAND=1;SYMBOL=Triml2;SYMBOL_SOURCE=MGI;BIOTYPE=protein_coding;ENSP=ENSMUSP00000148196
chr8_43193701_A/G	chr8:43193701	G	ENSMUSG00000091490	ENSMUST00000163869	Transcript	missense_variant	1287	1226	409	D/G	gAc/gGc	rs30915313	IMPACT=MODERATE;STRAND=1;SYMBOL=Triml2;SYMBOL_SOURCE=MGI;BIOTYPE=protein_coding;ENSP=ENSMUSP00000132971
chr8_43193701_A/G	chr8:43193701	G	ENSMUSG00000091490	ENSMUST00000209200	Transcript	missense_variant	1356	1226	409	D/G	gAc/gGc	rs30915313	IMPACT=MODERATE;STRAND=1;SYMBOL=Triml2;SYMBOL_SOURCE=MGI;BIOTYPE=protein_coding;ENSP=ENSMUSP00000147371
chr8_43193701_A/G	chr8:43193701	G	ENSMUSG00000091490	ENSMUST00000209872	Transcript	missense_variant	1215	1085	362	D/G	gAc/gGc	rs30915313	IMPACT=MODERATE;STRAND=1;SYMBOL=Triml2;SYMBOL_SOURCE=MGI;BIOTYPE=protein_coding;ENSP=ENSMUSP00000148027
chr8_43193701_A/G	chr8:43193701	G	ENSMUSG00000091490	ENSMUST00000210136	Transcript	missense_variant	1372	1226	409	D/G	gAc/gGc	rs30915313	IMPACT=MODERATE;STRAND=1;SYMBOL=Triml2;SYMBOL_SOURCE=MGI;BIOTYPE=protein_coding;ENSP=ENSMUSP00000148196
chr8_43193733_C/T	chr8:43193733	T	ENSMUSG00000091490	ENSMUST00000163869	Transcript	missense_variant	1319	1258	420	P/S	Cct/Tct	rs30916286	IMPACT=MODERATE;STRAND=1;SYMBOL=Triml2;SYMBOL_SOURCE=MGI;BIOTYPE=protein_coding;ENSP=ENSMUSP00000132971
chr8_43193733_C/T	chr8:43193733	T	ENSMUSG00000091490	ENSMUST00000209200	Transcript	missense_variant	1388	1258	420	P/S	Cct/Tct	rs30916286	IMPACT=MODERATE;STRAND=1;SYMBOL=Triml2;SYMBOL_SOURCE=MGI;BIOTYPE=protein_coding;ENSP=ENSMUSP00000147371
chr8_43193733_C/T	chr8:43193733	T	ENSMUSG00000091490	ENSMUST00000209872	Transcript	missense_variant	1247	1117	373	P/S	Cct/Tct	rs30916286	IMPACT=MODERATE;STRAND=1;SYMBOL=Triml2;SYMBOL_SOURCE=MGI;BIOTYPE=protein_coding;ENSP=ENSMUSP00000148027
chr8_43193733_C/T	chr8:43193733	T	ENSMUSG00000091490	ENSMUST00000210136	Transcript	missense_variant	1404	1258	420	P/S	Cct/Tct	rs30916286	IMPACT=MODERATE;STRAND=1;SYMBOL=Triml2;SYMBOL_SOURCE=MGI;BIOTYPE=protein_coding;ENSP=ENSMUSP00000148196
chr8_43295915_T/C	chr8:43295915	C	ENSMUSG00000051176	ENSMUST00000082120	Transcript	missense_variant	924	548	183	D/G	gAt/gGt	rs30922553	IMPACT=MODERATE;STRAND=-1;SYMBOL=Zfp42;SYMBOL_SOURCE=MGI;BIOTYPE=protein_coding;ENSP=ENSMUSP00000080765;GENE_PHENO=1
chr8_43295915_T/C	chr8:43295915	C	ENSMUSG00000051176	ENSMUST00000209356	Transcript	missense_variant	892	548	183	D/G	gAt/gGt	rs30922553	IMPACT=MODERATE;STRAND=-1;SYMBOL=Zfp42;SYMBOL_SOURCE=MGI;BIOTYPE=protein_coding;ENSP=ENSMUSP00000147607;GENE_PHENO=1
chr8_43295915_T/C	chr8:43295915	C	ENSMUSG00000051176	ENSMUST00000211248	Transcript	missense_variant	985	548	183	D/G	gAt/gGt	rs30922553	IMPACT=MODERATE;STRAND=-1;SYMBOL=Zfp42;SYMBOL_SOURCE=MGI;BIOTYPE=protein_coding;ENSP=ENSMUSP00000147606;GENE_PHENO=1
chr8_43296065_C/G	chr8:43296065	G	ENSMUSG00000051176	ENSMUST00000082120	Transcript	missense_variant	774	398	133	R/T	aGa/aCa	rs30923476	IMPACT=MODERATE;STRAND=-1;SYMBOL=Zfp42;SYMBOL_SOURCE=MGI;BIOTYPE=protein_coding;ENSP=ENSMUSP00000080765;GENE_PHENO=1
chr8_43296065_C/G	chr8:43296065	G	ENSMUSG00000051176	ENSMUST00000209356	Transcript	missense_variant	742	398	133	R/T	aGa/aCa	rs30923476	IMPACT=MODERATE;STRAND=-1;SYMBOL=Zfp42;SYMBOL_SOURCE=MGI;BIOTYPE=protein_coding;ENSP=ENSMUSP00000147607;GENE_PHENO=1
chr8_43296065_C/G	chr8:43296065	G	ENSMUSG00000051176	ENSMUST00000211248	Transcript	missense_variant	835	398	133	R/T	aGa/aCa	rs30923476	IMPACT=MODERATE;STRAND=-1;SYMBOL=Zfp42;SYMBOL_SOURCE=MGI;BIOTYPE=protein_coding;ENSP=ENSMUSP00000147606;GENE_PHENO=1
chr8_46846057_T/G	chr8:46846057	G	ENSMUSG00000031627	ENSMUST00000034041	Transcript	missense_variant	1096	885	295	D/E	gaT/gaG	rs13467537	IMPACT=MODERATE;STRAND=1;SYMBOL=Irf2;SYMBOL_SOURCE=MGI;BIOTYPE=protein_coding;ENSP=ENSMUSP00000034041;GENE_PHENO=1
chr8_47093027_G/A	chr8:47093027	A	ENSMUSG00000038173	ENSMUST00000039840	Transcript	missense_variant	1235	1151	384	R/K	aGa/aAa	rs37680350	IMPACT=MODERATE;STRAND=1;SYMBOL=Enpp6;SYMBOL_SOURCE=MGI;BIOTYPE=protein_coding;ENSP=ENSMUSP00000044608
chr8_47514876_G/T	chr8:47514876	T	ENSMUSG00000038102	ENSMUST00000039061	Transcript	missense_variant,splice_region_variant	1286	1115	372	A/D	gCt/gAt	rs33558342	IMPACT=MODERATE;STRAND=-1;SYMBOL=Trappc11;SYMBOL_SOURCE=MGI;BIOTYPE=protein_coding;ENSP=ENSMUSP00000047562
chr8_47674605_A/T	chr8:47674605	T	ENSMUSG00000063049	ENSMUST00000080353	Transcript	missense_variant	554	76	26	S/T	Tcc/Acc	rs224608791	IMPACT=MODERATE;STRAND=-1;SYMBOL=Ing2;SYMBOL_SOURCE=MGI;BIOTYPE=protein_coding;ENSP=ENSMUSP00000079226;GENE_PHENO=1
chr8_48138199_A/T	chr8:48138199	T	ENSMUSG00000031562	ENSMUST00000174818	Transcript	missense_variant,NMD_transcript_variant	493	400	134	S/C	Agc/Tgc	rs48019123	IMPACT=MODERATE;STRAND=1;SYMBOL=Dctd;SYMBOL_SOURCE=MGI;BIOTYPE=nonsense_mediated_decay;ENSP=ENSMUSP00000134003;GENE_PHENO=1
chr8_48299995_C/T	chr8:48299995	T	ENSMUSG00000031561	ENSMUST00000145344	Transcript	splice_donor_variant,non_coding_transcript_variant	-	-	-	-	-	rs33289755	IMPACT=HIGH;STRAND=-1;SYMBOL=Tenm3;SYMBOL_SOURCE=MGI;BIOTYPE=retained_intron;GENE_PHENO=1
chr8_53517823_T/C	chr8:53517823	C	ENSMUSG00000031521	ENSMUST00000033920	Transcript	missense_variant	655	577	193	S/P	Tct/Cct	rs217547607	IMPACT=MODERATE;STRAND=1;SYMBOL=Aga;SYMBOL_SOURCE=MGI;BIOTYPE=protein_coding;ENSP=ENSMUSP00000033920;GENE_PHENO=1
chr8_53517823_T/C	chr8:53517823	C	ENSMUSG00000031521	ENSMUST00000211424	Transcript	missense_variant	655	577	193	S/P	Tct/Cct	rs217547607	IMPACT=MODERATE;STRAND=1;SYMBOL=Aga;SYMBOL_SOURCE=MGI;BIOTYPE=protein_coding;ENSP=ENSMUSP00000148133;GENE_PHENO=1
chr8_62035065_G/A	chr8:62035065	A	ENSMUSG00000037921	ENSMUST00000070631	Transcript	missense_variant	5286	4994	1665	S/N	aGc/aAc	rs31602001	IMPACT=MODERATE;STRAND=1;SYMBOL=Ddx60;SYMBOL_SOURCE=MGI;BIOTYPE=protein_coding;ENSP=ENSMUSP00000070741;GENE_PHENO=1
chr8_62035065_G/A	chr8:62035065	A	ENSMUSG00000037921	ENSMUST00000093485	Transcript	missense_variant	5289	4997	1666	S/N	aGc/aAc	rs31602001	IMPACT=MODERATE;STRAND=1;SYMBOL=Ddx60;SYMBOL_SOURCE=MGI;BIOTYPE=protein_coding;ENSP=ENSMUSP00000091197;GENE_PHENO=1
chr8_63928448_C/T	chr8:63928448	T	ENSMUSG00000094443	ENSMUST00000179944	Transcript	missense_variant	1584	1349	450	S/N	aGt/aAt	rs49508769	IMPACT=MODERATE;STRAND=-1;SYMBOL=Sgo2b;SYMBOL_SOURCE=MGI;BIOTYPE=protein_coding;ENSP=ENSMUSP00000136323
chr8_63928601_G/T	chr8:63928601	T	ENSMUSG00000094443	ENSMUST00000179944	Transcript	missense_variant	1431	1196	399	A/E	gCa/gAa	rs49202306	IMPACT=MODERATE;STRAND=-1;SYMBOL=Sgo2b;SYMBOL_SOURCE=MGI;BIOTYPE=protein_coding;ENSP=ENSMUSP00000136323
chr8_63928631_C/T	chr8:63928631	T	ENSMUSG00000094443	ENSMUST00000179944	Transcript	missense_variant	1401	1166	389	R/K	aGa/aAa	rs49943341	IMPACT=MODERATE;STRAND=-1;SYMBOL=Sgo2b;SYMBOL_SOURCE=MGI;BIOTYPE=protein_coding;ENSP=ENSMUSP00000136323
chr8_63928652_A/T	chr8:63928652	T	ENSMUSG00000094443	ENSMUST00000179944	Transcript	missense_variant	1380	1145	382	I/N	aTt/aAt	rs46954142	IMPACT=MODERATE;STRAND=-1;SYMBOL=Sgo2b;SYMBOL_SOURCE=MGI;BIOTYPE=protein_coding;ENSP=ENSMUSP00000136323
chr8_63928683_C/T	chr8:63928683	T	ENSMUSG00000094443	ENSMUST00000179944	Transcript	missense_variant	1349	1114	372	V/I	Gta/Ata	rs46209543	IMPACT=MODERATE;STRAND=-1;SYMBOL=Sgo2b;SYMBOL_SOURCE=MGI;BIOTYPE=protein_coding;ENSP=ENSMUSP00000136323
chr8_63928782_G/A	chr8:63928782	A	ENSMUSG00000094443	ENSMUST00000179944	Transcript	missense_variant	1250	1015	339	R/C	Cgc/Tgc	rs31728603	IMPACT=MODERATE;STRAND=-1;SYMBOL=Sgo2b;SYMBOL_SOURCE=MGI;BIOTYPE=protein_coding;ENSP=ENSMUSP00000136323
chr8_63929061_G/T	chr8:63929061	T	ENSMUSG00000094443	ENSMUST00000179944	Transcript	missense_variant	971	736	246	Q/K	Cag/Aag	rs245664286	IMPACT=MODERATE;STRAND=-1;SYMBOL=Sgo2b;SYMBOL_SOURCE=MGI;BIOTYPE=protein_coding;ENSP=ENSMUSP00000136323
chr8_63931404_G/T	chr8:63931404	T	ENSMUSG00000094443	ENSMUST00000179944	Transcript	missense_variant	792	557	186	T/N	aCc/aAc	rs232314569	IMPACT=MODERATE;STRAND=-1;SYMBOL=Sgo2b;SYMBOL_SOURCE=MGI;BIOTYPE=protein_coding;ENSP=ENSMUSP00000136323
chr8_63931456_CAT/-	chr8:63931456-63931458	-	ENSMUSG00000094443	ENSMUST00000179944	Transcript	inframe_deletion	738-740	503-505	168-169	DG/G	gATGgt/ggt	-	IMPACT=MODERATE;STRAND=-1;SYMBOL=Sgo2b;SYMBOL_SOURCE=MGI;BIOTYPE=protein_coding;ENSP=ENSMUSP00000136323
chr8_63938382_A/T	chr8:63938382	T	ENSMUSG00000094443	ENSMUST00000179944	Transcript	missense_variant	685	450	150	H/Q	caT/caA	rs49405384	IMPACT=MODERATE;STRAND=-1;SYMBOL=Sgo2b;SYMBOL_SOURCE=MGI;BIOTYPE=protein_coding;ENSP=ENSMUSP00000136323
chr8_63938384_G/C	chr8:63938384	C	ENSMUSG00000094443	ENSMUST00000179944	Transcript	missense_variant	683	448	150	H/D	Cat/Gat	rs50393693	IMPACT=MODERATE;STRAND=-1;SYMBOL=Sgo2b;SYMBOL_SOURCE=MGI;BIOTYPE=protein_coding;ENSP=ENSMUSP00000136323
chr8_63938390_A/G	chr8:63938390	G	ENSMUSG00000094443	ENSMUST00000179944	Transcript	missense_variant	677	442	148	S/P	Tct/Cct	rs51612242	IMPACT=MODERATE;STRAND=-1;SYMBOL=Sgo2b;SYMBOL_SOURCE=MGI;BIOTYPE=protein_coding;ENSP=ENSMUSP00000136323
chr8_63938400_A/C	chr8:63938400	C	ENSMUSG00000094443	ENSMUST00000179944	Transcript	missense_variant	667	432	144	N/K	aaT/aaG	rs31729582	IMPACT=MODERATE;STRAND=-1;SYMBOL=Sgo2b;SYMBOL_SOURCE=MGI;BIOTYPE=protein_coding;ENSP=ENSMUSP00000136323
chr8_63943103_G/T	chr8:63943103	T	ENSMUSG00000094443	ENSMUST00000179944	Transcript	missense_variant	353	118	40	L/I	Cta/Ata	rs258388407	IMPACT=MODERATE;STRAND=-1;SYMBOL=Sgo2b;SYMBOL_SOURCE=MGI;BIOTYPE=protein_coding;ENSP=ENSMUSP00000136323
chr8_63943168_C/A	chr8:63943168	A	ENSMUSG00000094443	ENSMUST00000179944	Transcript	missense_variant	288	53	18	R/L	cGt/cTt	rs238747469	IMPACT=MODERATE;STRAND=-1;SYMBOL=Sgo2b;SYMBOL_SOURCE=MGI;BIOTYPE=protein_coding;ENSP=ENSMUSP00000136323
chr8_63943194_G/T	chr8:63943194	T	ENSMUSG00000094443	ENSMUST00000179944	Transcript	missense_variant	262	27	9	D/E	gaC/gaA	rs47702917	IMPACT=MODERATE;STRAND=-1;SYMBOL=Sgo2b;SYMBOL_SOURCE=MGI;BIOTYPE=protein_coding;ENSP=ENSMUSP00000136323
chr8_64047089_C/T	chr8:64047089	T	ENSMUSG00000053626	ENSMUST00000066166	Transcript	missense_variant	2713	2103	701	M/I	atG/atA	rs31739538	IMPACT=MODERATE;STRAND=-1;SYMBOL=Tll1;SYMBOL_SOURCE=MGI;BIOTYPE=protein_coding;ENSP=ENSMUSP00000070560;GENE_PHENO=1
chr8_64071271_G/A	chr8:64071271	A	ENSMUSG00000053626	ENSMUST00000066166	Transcript	splice_donor_variant	-	-	-	-	-	rs31742488	IMPACT=HIGH;STRAND=-1;SYMBOL=Tll1;SYMBOL_SOURCE=MGI;BIOTYPE=protein_coding;ENSP=ENSMUSP00000070560;GENE_PHENO=1
chr8_65000838_T/C	chr8:65000838	C	ENSMUSG00000053490	ENSMUST00000048565	Transcript	missense_variant	1139	758	253	K/R	aAg/aGg	rs13479805	IMPACT=MODERATE;STRAND=-1;SYMBOL=Trim60;SYMBOL_SOURCE=MGI;BIOTYPE=protein_coding;ENSP=ENSMUSP00000040299
chr8_65013171_-/CACCCACACCA	chr8:65013170-65013171	CACCCACACCA	ENSMUSG00000109718	ENSMUST00000211310	Transcript	frameshift_variant	233-234	234-235	78-79	-/WCGX	-/TGGTGTGGGTG	-	IMPACT=HIGH;STRAND=-1;FLAGS=cds_start_NF;SYMBOL=Trim61;SYMBOL_SOURCE=MGI;BIOTYPE=protein_coding;ENSP=ENSMUSP00000147962
chr8_65013172_-/CCACTACCCGCCCTGTCCACC	chr8:65013171-65013172	CCACTACCCGCCCTGTCCACC	ENSMUSG00000109718	ENSMUST00000211310	Transcript	inframe_insertion	232-233	233-234	78	A/AVDRAGSG	gca/gcGGTGGACAGGGCGGGTAGTGGa	-	IMPACT=MODERATE;STRAND=-1;FLAGS=cds_start_NF;SYMBOL=Trim61;SYMBOL_SOURCE=MGI;BIOTYPE=protein_coding;ENSP=ENSMUSP00000147962
chr8_65013178_-/GCTATCCACCACCCACGCCAGCCACCGCCCAT	chr8:65013177-65013178	GCTATCCACCACCCACGCCAGCCACCGCCCAT	ENSMUSG00000109718	ENSMUST00000211310	Transcript	stop_gained,frameshift_variant	226-227	227-228	76	A/AWAVAGVGGG*X	gcg/gcATGGGCGGTGGCTGGCGTGGGTGGTGGATAGCg	-	IMPACT=HIGH;STRAND=-1;FLAGS=cds_start_NF;SYMBOL=Trim61;SYMBOL_SOURCE=MGI;BIOTYPE=protein_coding;ENSP=ENSMUSP00000147962
chr8_65013925_T/C	chr8:65013925	C	ENSMUSG00000109718	ENSMUST00000078409	Transcript	missense_variant	1042	683	228	E/G	gAa/gGa	rs49335046	IMPACT=MODERATE;STRAND=-1;SYMBOL=Trim61;SYMBOL_SOURCE=MGI;BIOTYPE=protein_coding;ENSP=ENSMUSP00000077513
chr8_65014010_A/C	chr8:65014010	C	ENSMUSG00000109718	ENSMUST00000078409	Transcript	missense_variant	957	598	200	S/A	Tcc/Gcc	rs241957008	IMPACT=MODERATE;STRAND=-1;SYMBOL=Trim61;SYMBOL_SOURCE=MGI;BIOTYPE=protein_coding;ENSP=ENSMUSP00000077513
chr8_65014021_A/G	chr8:65014021	G	ENSMUSG00000109718	ENSMUST00000078409	Transcript	missense_variant	946	587	196	M/T	aTg/aCg	rs46424079	IMPACT=MODERATE;STRAND=-1;SYMBOL=Trim61;SYMBOL_SOURCE=MGI;BIOTYPE=protein_coding;ENSP=ENSMUSP00000077513
chr8_65014055_T/C	chr8:65014055	C	ENSMUSG00000109718	ENSMUST00000078409	Transcript	missense_variant	912	553	185	K/E	Aag/Gag	rs46838995	IMPACT=MODERATE;STRAND=-1;SYMBOL=Trim61;SYMBOL_SOURCE=MGI;BIOTYPE=protein_coding;ENSP=ENSMUSP00000077513
chr8_65014162_C/G	chr8:65014162	G	ENSMUSG00000109718	ENSMUST00000078409	Transcript	missense_variant	805	446	149	S/T	aGc/aCc	rs241572618	IMPACT=MODERATE;STRAND=-1;SYMBOL=Trim61;SYMBOL_SOURCE=MGI;BIOTYPE=protein_coding;ENSP=ENSMUSP00000077513
chr8_65014265_A/G	chr8:65014265	G	ENSMUSG00000109718	ENSMUST00000078409	Transcript	missense_variant	702	343	115	F/L	Ttt/Ctt	rs260123770	IMPACT=MODERATE;STRAND=-1;SYMBOL=Trim61;SYMBOL_SOURCE=MGI;BIOTYPE=protein_coding;ENSP=ENSMUSP00000077513
chr8_65014270_T/C	chr8:65014270	C	ENSMUSG00000109718	ENSMUST00000078409	Transcript	missense_variant	697	338	113	N/S	aAt/aGt	rs228885502	IMPACT=MODERATE;STRAND=-1;SYMBOL=Trim61;SYMBOL_SOURCE=MGI;BIOTYPE=protein_coding;ENSP=ENSMUSP00000077513
chr8_65014324_T/C	chr8:65014324	C	ENSMUSG00000109718	ENSMUST00000078409	Transcript	missense_variant	643	284	95	H/R	cAt/cGt	rs48047781	IMPACT=MODERATE;STRAND=-1;SYMBOL=Trim61;SYMBOL_SOURCE=MGI;BIOTYPE=protein_coding;ENSP=ENSMUSP00000077513
chr8_65014324_T/C	chr8:65014324	C	ENSMUSG00000109718	ENSMUST00000211310	Transcript	missense_variant	187	188	63	H/R	cAt/cGt	rs48047781	IMPACT=MODERATE;STRAND=-1;FLAGS=cds_start_NF;SYMBOL=Trim61;SYMBOL_SOURCE=MGI;BIOTYPE=protein_coding;ENSP=ENSMUSP00000147962
chr8_65014356_T/A	chr8:65014356	A	ENSMUSG00000109718	ENSMUST00000078409	Transcript	missense_variant	611	252	84	R/S	agA/agT	rs257601418	IMPACT=MODERATE;STRAND=-1;SYMBOL=Trim61;SYMBOL_SOURCE=MGI;BIOTYPE=protein_coding;ENSP=ENSMUSP00000077513
chr8_65014356_T/A	chr8:65014356	A	ENSMUSG00000109718	ENSMUST00000211310	Transcript	missense_variant	155	156	52	R/S	agA/agT	rs257601418	IMPACT=MODERATE;STRAND=-1;FLAGS=cds_start_NF;SYMBOL=Trim61;SYMBOL_SOURCE=MGI;BIOTYPE=protein_coding;ENSP=ENSMUSP00000147962
chr8_65014475_C/T	chr8:65014475	T	ENSMUSG00000109718	ENSMUST00000078409	Transcript	missense_variant	492	133	45	E/K	Gag/Aag	rs231361346	IMPACT=MODERATE;STRAND=-1;SYMBOL=Trim61;SYMBOL_SOURCE=MGI;BIOTYPE=protein_coding;ENSP=ENSMUSP00000077513
chr8_65014475_C/T	chr8:65014475	T	ENSMUSG00000109718	ENSMUST00000211310	Transcript	missense_variant	36	37	13	E/K	Gag/Aag	rs231361346	IMPACT=MODERATE;STRAND=-1;FLAGS=cds_start_NF;SYMBOL=Trim61;SYMBOL_SOURCE=MGI;BIOTYPE=protein_coding;ENSP=ENSMUSP00000147962
chr8_65036925_G/A	chr8:65036925	A	ENSMUSG00000079042	ENSMUST00000124790	Transcript	missense_variant	248	41	14	A/V	gCc/gTc	rs52197626	IMPACT=MODERATE;STRAND=-1;SYMBOL=Apela;SYMBOL_SOURCE=MGI;BIOTYPE=protein_coding;ENSP=ENSMUSP00000139425;GENE_PHENO=1
chr8_65036925_G/A	chr8:65036925	A	ENSMUSG00000079042	ENSMUST00000142822	Transcript	missense_variant	275	41	14	A/V	gCc/gTc	rs52197626	IMPACT=MODERATE;STRAND=-1;SYMBOL=Apela;SYMBOL_SOURCE=MGI;BIOTYPE=protein_coding;ENSP=ENSMUSP00000140510;GENE_PHENO=1
chr8_65036953_G/T	chr8:65036953	T	ENSMUSG00000079042	ENSMUST00000124790	Transcript	missense_variant	220	13	5	P/T	Ccc/Acc	rs230066274	IMPACT=MODERATE;STRAND=-1;SYMBOL=Apela;SYMBOL_SOURCE=MGI;BIOTYPE=protein_coding;ENSP=ENSMUSP00000139425;GENE_PHENO=1
chr8_65036953_G/T	chr8:65036953	T	ENSMUSG00000079042	ENSMUST00000142822	Transcript	missense_variant	247	13	5	P/T	Ccc/Acc	rs230066274	IMPACT=MODERATE;STRAND=-1;SYMBOL=Apela;SYMBOL_SOURCE=MGI;BIOTYPE=protein_coding;ENSP=ENSMUSP00000140510;GENE_PHENO=1
chr8_65037280_C/G	chr8:65037280	G	ENSMUSG00000079042	ENSMUST00000142822	Transcript	splice_donor_variant	-	-	-	-	-	rs51292462	IMPACT=HIGH;STRAND=-1;SYMBOL=Apela;SYMBOL_SOURCE=MGI;BIOTYPE=protein_coding;ENSP=ENSMUSP00000140510;GENE_PHENO=1
chr8_68121007_C/T	chr8:68121007	T	ENSMUSG00000030465	ENSMUST00000178529	Transcript	missense_variant	521	521	174	G/E	gGg/gAg	rs32698896	IMPACT=MODERATE;STRAND=-1;SYMBOL=Psd3;SYMBOL_SOURCE=MGI;BIOTYPE=protein_coding;ENSP=ENSMUSP00000148427;GENE_PHENO=1
chr8_68121007_C/T	chr8:68121007	T	ENSMUSG00000030465	ENSMUST00000212960	Transcript	missense_variant	1131	521	174	G/E	gGg/gAg	rs32698896	IMPACT=MODERATE;STRAND=-1;SYMBOL=Psd3;SYMBOL_SOURCE=MGI;BIOTYPE=protein_coding;ENSP=ENSMUSP00000148783;GENE_PHENO=1
chr8_68121062_T/C	chr8:68121062	C	ENSMUSG00000030465	ENSMUST00000178529	Transcript	missense_variant	466	466	156	R/G	Aga/Gga	rs32882847	IMPACT=MODERATE;STRAND=-1;SYMBOL=Psd3;SYMBOL_SOURCE=MGI;BIOTYPE=protein_coding;ENSP=ENSMUSP00000148427;GENE_PHENO=1
chr8_68121062_T/C	chr8:68121062	C	ENSMUSG00000030465	ENSMUST00000212960	Transcript	missense_variant	1076	466	156	R/G	Aga/Gga	rs32882847	IMPACT=MODERATE;STRAND=-1;SYMBOL=Psd3;SYMBOL_SOURCE=MGI;BIOTYPE=protein_coding;ENSP=ENSMUSP00000148783;GENE_PHENO=1
chr8_68335091_T/C	chr8:68335091	C	ENSMUSG00000053886	ENSMUST00000066594	Transcript	missense_variant	1352	848	283	I/T	aTc/aCc	rs36852848	IMPACT=MODERATE;STRAND=1;SYMBOL=Sh2d4a;SYMBOL_SOURCE=MGI;BIOTYPE=protein_coding;ENSP=ENSMUSP00000070825;GENE_PHENO=1
chr8_68335091_T/C	chr8:68335091	C	ENSMUSG00000053886	ENSMUST00000212166	Transcript	missense_variant	772	773	258	I/T	aTc/aCc	rs36852848	IMPACT=MODERATE;STRAND=1;FLAGS=cds_start_NF;SYMBOL=Sh2d4a;SYMBOL_SOURCE=MGI;BIOTYPE=protein_coding;ENSP=ENSMUSP00000148702;GENE_PHENO=1
chr8_68807536_A/C	chr8:68807536	C	ENSMUSG00000031864	ENSMUST00000034328	Transcript	missense_variant	1002	911	304	N/T	aAc/aCc	rs49601394	IMPACT=MODERATE;STRAND=1;SYMBOL=Ints10;SYMBOL_SOURCE=MGI;BIOTYPE=protein_coding;ENSP=ENSMUSP00000034328;GENE_PHENO=1
chr8_68807536_A/C	chr8:68807536	C	ENSMUSG00000031864	ENSMUST00000070713	Transcript	missense_variant	917	911	304	N/T	aAc/aCc	rs49601394	IMPACT=MODERATE;STRAND=1;SYMBOL=Ints10;SYMBOL_SOURCE=MGI;BIOTYPE=protein_coding;ENSP=ENSMUSP00000069908;GENE_PHENO=1
chr8_68807536_A/C	chr8:68807536	C	ENSMUSG00000031864	ENSMUST00000110241	Transcript	missense_variant	996	911	304	N/T	aAc/aCc	rs49601394	IMPACT=MODERATE;STRAND=1;SYMBOL=Ints10;SYMBOL_SOURCE=MGI;BIOTYPE=protein_coding;ENSP=ENSMUSP00000105870;GENE_PHENO=1
chr8_68807536_A/C	chr8:68807536	C	ENSMUSG00000031864	ENSMUST00000110242	Transcript	missense_variant	975	911	304	N/T	aAc/aCc	rs49601394	IMPACT=MODERATE;STRAND=1;SYMBOL=Ints10;SYMBOL_SOURCE=MGI;BIOTYPE=protein_coding;ENSP=ENSMUSP00000105871;GENE_PHENO=1
chr8_68808405_A/G	chr8:68808405	G	ENSMUSG00000031864	ENSMUST00000034328	Transcript	missense_variant	1127	1036	346	I/V	Att/Gtt	rs49902410	IMPACT=MODERATE;STRAND=1;SYMBOL=Ints10;SYMBOL_SOURCE=MGI;BIOTYPE=protein_coding;ENSP=ENSMUSP00000034328;GENE_PHENO=1
chr8_68808405_A/G	chr8:68808405	G	ENSMUSG00000031864	ENSMUST00000070713	Transcript	missense_variant	1042	1036	346	I/V	Att/Gtt	rs49902410	IMPACT=MODERATE;STRAND=1;SYMBOL=Ints10;SYMBOL_SOURCE=MGI;BIOTYPE=protein_coding;ENSP=ENSMUSP00000069908;GENE_PHENO=1
chr8_68808405_A/G	chr8:68808405	G	ENSMUSG00000031864	ENSMUST00000110241	Transcript	missense_variant	1121	1036	346	I/V	Att/Gtt	rs49902410	IMPACT=MODERATE;STRAND=1;SYMBOL=Ints10;SYMBOL_SOURCE=MGI;BIOTYPE=protein_coding;ENSP=ENSMUSP00000105870;GENE_PHENO=1
chr8_68808405_A/G	chr8:68808405	G	ENSMUSG00000031864	ENSMUST00000110242	Transcript	missense_variant	1100	1036	346	I/V	Att/Gtt	rs49902410	IMPACT=MODERATE;STRAND=1;SYMBOL=Ints10;SYMBOL_SOURCE=MGI;BIOTYPE=protein_coding;ENSP=ENSMUSP00000105871;GENE_PHENO=1
chr8_68899458_G/A	chr8:68899458	A	ENSMUSG00000015568	ENSMUST00000015712	Transcript	missense_variant	1322	1060	354	D/N	Gat/Aat	rs48623874	IMPACT=MODERATE;STRAND=1;SYMBOL=Lpl;SYMBOL_SOURCE=MGI;BIOTYPE=protein_coding;ENSP=ENSMUSP00000015712;GENE_PHENO=1
chr8_68899458_G/A	chr8:68899458	A	ENSMUSG00000015568	ENSMUST00000168401	Transcript	missense_variant,NMD_transcript_variant	1258	1060	354	D/N	Gat/Aat	rs48623874	IMPACT=MODERATE;STRAND=1;SYMBOL=Lpl;SYMBOL_SOURCE=MGI;BIOTYPE=nonsense_mediated_decay;ENSP=ENSMUSP00000132259;GENE_PHENO=1
chr8_68901238_A/G	chr8:68901238	G	ENSMUSG00000015568	ENSMUST00000015712	Transcript	missense_variant	1492	1230	410	I/M	atA/atG	rs33121577	IMPACT=MODERATE;STRAND=1;SYMBOL=Lpl;SYMBOL_SOURCE=MGI;BIOTYPE=protein_coding;ENSP=ENSMUSP00000015712;GENE_PHENO=1
chr8_68901238_A/G	chr8:68901238	G	ENSMUSG00000015568	ENSMUST00000168401	Transcript	missense_variant,NMD_transcript_variant	1428	1230	410	I/M	atA/atG	rs33121577	IMPACT=MODERATE;STRAND=1;SYMBOL=Lpl;SYMBOL_SOURCE=MGI;BIOTYPE=nonsense_mediated_decay;ENSP=ENSMUSP00000132259;GENE_PHENO=1
chr8_69140684_T/C	chr8:69140684	C	ENSMUSG00000036306	ENSMUST00000037049	Transcript	missense_variant	270	270	90	I/M	atA/atG	rs46387265	IMPACT=MODERATE;STRAND=-1;SYMBOL=Lzts1;SYMBOL_SOURCE=MGI;BIOTYPE=protein_coding;ENSP=ENSMUSP00000039397;GENE_PHENO=1
chr8_69140684_T/C	chr8:69140684	C	ENSMUSG00000036306	ENSMUST00000185176	Transcript	missense_variant	655	270	90	I/M	atA/atG	rs46387265	IMPACT=MODERATE;STRAND=-1;SYMBOL=Lzts1;SYMBOL_SOURCE=MGI;BIOTYPE=protein_coding;ENSP=ENSMUSP00000139117;GENE_PHENO=1
chr8_69228010_A/C	chr8:69228010	C	ENSMUSG00000059897	ENSMUST00000110216	Transcript	missense_variant	353	353	118	K/T	aAa/aCa	rs33356689	IMPACT=MODERATE;STRAND=1;SYMBOL=Zfp930;SYMBOL_SOURCE=MGI;BIOTYPE=protein_coding;ENSP=ENSMUSP00000105845;GENE_PHENO=1
chr8_69228010_A/C	chr8:69228010	C	ENSMUSG00000059897	ENSMUST00000212681	Transcript	missense_variant	475	356	119	K/T	aAa/aCa	rs33356689	IMPACT=MODERATE;STRAND=1;SYMBOL=Zfp930;SYMBOL_SOURCE=MGI;BIOTYPE=protein_coding;ENSP=ENSMUSP00000148587;GENE_PHENO=1
chr8_69302435_A/G	chr8:69302435	G	ENSMUSG00000079038	ENSMUST00000078257	Transcript	missense_variant	491	491	164	N/S	aAc/aGc	rs225284542	IMPACT=MODERATE;STRAND=1;SYMBOL=D130040H23Rik;SYMBOL_SOURCE=MGI;BIOTYPE=protein_coding;ENSP=ENSMUSP00000077378
chr8_69302581_A/G	chr8:69302581	G	ENSMUSG00000079038	ENSMUST00000078257	Transcript	missense_variant	637	637	213	K/E	Aaa/Gaa	rs32634767	IMPACT=MODERATE;STRAND=1;SYMBOL=D130040H23Rik;SYMBOL_SOURCE=MGI;BIOTYPE=protein_coding;ENSP=ENSMUSP00000077378
chr8_69302581_A/G	chr8:69302581	G	ENSMUSG00000079038	ENSMUST00000212549	Transcript	missense_variant	1208	689	230	Q/R	cAa/cGa	rs32634767	IMPACT=MODERATE;STRAND=1;SYMBOL=D130040H23Rik;SYMBOL_SOURCE=MGI;BIOTYPE=protein_coding;ENSP=ENSMUSP00000148399
chr8_69302784_T/A	chr8:69302784	A	ENSMUSG00000079038	ENSMUST00000212549	Transcript	missense_variant	1411	892	298	C/S	Tgt/Agt	rs13479818	IMPACT=MODERATE;STRAND=1;SYMBOL=D130040H23Rik;SYMBOL_SOURCE=MGI;BIOTYPE=protein_coding;ENSP=ENSMUSP00000148399
chr8_69303127_T/G	chr8:69303127	G	ENSMUSG00000079038	ENSMUST00000078257	Transcript	missense_variant	1183	1183	395	F/V	Ttt/Gtt	rs33572855	IMPACT=MODERATE;STRAND=1;SYMBOL=D130040H23Rik;SYMBOL_SOURCE=MGI;BIOTYPE=protein_coding;ENSP=ENSMUSP00000077378
chr8_69371799_T/C	chr8:69371799	C	ENSMUSG00000110444	ENSMUST00000072427	Transcript	missense_variant	2379	2300	767	E/G	gAa/gGa	rs32666609	IMPACT=MODERATE;STRAND=-1;SYMBOL=Gm10033;SYMBOL_SOURCE=MGI;BIOTYPE=protein_coding;ENSP=ENSMUSP00000159375
chr8_69371799_T/C	chr8:69371799	C	ENSMUSG00000110444	ENSMUST00000239456	Transcript	missense_variant	2504	2408	803	E/G	gAa/gGa	rs32666609	IMPACT=MODERATE;STRAND=-1;SYMBOL=Gm10033;SYMBOL_SOURCE=MGI;BIOTYPE=protein_coding;ENSP=ENSMUSP00000159337
chr8_69372191_G/A	chr8:69372191	A	ENSMUSG00000110444	ENSMUST00000239413	Transcript	missense_variant	608	608	203	A/V	gCg/gTg	rs32782359	IMPACT=MODERATE;STRAND=-1;SYMBOL=Gm10033;SYMBOL_SOURCE=MGI;BIOTYPE=protein_coding;ENSP=ENSMUSP00000159370
chr8_69372287_C/T	chr8:69372287	T	ENSMUSG00000110444	ENSMUST00000239413	Transcript	missense_variant	512	512	171	C/Y	tGt/tAt	rs32839177	IMPACT=MODERATE;STRAND=-1;SYMBOL=Gm10033;SYMBOL_SOURCE=MGI;BIOTYPE=protein_coding;ENSP=ENSMUSP00000159370
chr8_69373639_G/T	chr8:69373639	T	ENSMUSG00000110444	ENSMUST00000072427	Transcript	missense_variant	539	460	154	L/I	Ctc/Atc	rs33457667	IMPACT=MODERATE;STRAND=-1;SYMBOL=Gm10033;SYMBOL_SOURCE=MGI;BIOTYPE=protein_coding;ENSP=ENSMUSP00000159375
chr8_69373639_G/T	chr8:69373639	T	ENSMUSG00000110444	ENSMUST00000213012	Transcript	missense_variant	649	276	92	N/K	aaC/aaA	rs33457667	IMPACT=MODERATE;STRAND=-1;SYMBOL=Gm10033;SYMBOL_SOURCE=MGI;BIOTYPE=protein_coding;ENSP=ENSMUSP00000159301
chr8_69373639_G/T	chr8:69373639	T	ENSMUSG00000110444	ENSMUST00000239456	Transcript	missense_variant	664	568	190	L/I	Ctc/Atc	rs33457667	IMPACT=MODERATE;STRAND=-1;SYMBOL=Gm10033;SYMBOL_SOURCE=MGI;BIOTYPE=protein_coding;ENSP=ENSMUSP00000159337
chr8_69373639_G/T	chr8:69373639	T	ENSMUSG00000110444	ENSMUST00000239492	Transcript	missense_variant	276	276	92	N/K	aaC/aaA	rs33457667	IMPACT=MODERATE;STRAND=-1;SYMBOL=Gm10033;SYMBOL_SOURCE=MGI;BIOTYPE=protein_coding;ENSP=ENSMUSP00000159343
chr8_69395383_A/T	chr8:69395383	T	ENSMUSG00000110444	ENSMUST00000239456	Transcript	missense_variant	157	61	21	W/R	Tgg/Agg	rs249806801	IMPACT=MODERATE;STRAND=-1;SYMBOL=Gm10033;SYMBOL_SOURCE=MGI;BIOTYPE=protein_coding;ENSP=ENSMUSP00000159337
chr8_69446541_G/A	chr8:69446541	A	ENSMUSG00000107280	ENSMUST00000200846	Transcript	missense_variant	966	797	266	S/L	tCg/tTg	rs387533609	IMPACT=MODERATE;STRAND=-1;SYMBOL=Gm9495;SYMBOL_SOURCE=MGI;BIOTYPE=protein_coding;ENSP=ENSMUSP00000144411
chr8_69453308_T/C	chr8:69453308	C	ENSMUSG00000107280	ENSMUST00000200846	Transcript	missense_variant	258	89	30	D/G	gAt/gGt	rs239963497	IMPACT=MODERATE;STRAND=-1;SYMBOL=Gm9495;SYMBOL_SOURCE=MGI;BIOTYPE=protein_coding;ENSP=ENSMUSP00000144411
chr8_69453329_C/T	chr8:69453329	T	ENSMUSG00000107280	ENSMUST00000200846	Transcript	missense_variant	237	68	23	R/H	cGc/cAc	rs258870440	IMPACT=MODERATE;STRAND=-1;SYMBOL=Gm9495;SYMBOL_SOURCE=MGI;BIOTYPE=protein_coding;ENSP=ENSMUSP00000144411
chr8_69522745_C/T	chr8:69522745	T	ENSMUSG00000106824	ENSMUST00000201500	Transcript	missense_variant	232	68	23	R/H	cGc/cAc	rs1134317105	IMPACT=MODERATE;STRAND=-1;SYMBOL=Gm7697;SYMBOL_SOURCE=MGI;BIOTYPE=protein_coding;ENSP=ENSMUSP00000144181
chr8_69612372_C/T	chr8:69612372	T	ENSMUSG00000060427	ENSMUST00000074982	Transcript	missense_variant	311	311	104	S/N	aGt/aAt	rs32562468	IMPACT=MODERATE;STRAND=-1;SYMBOL=Zfp868;SYMBOL_SOURCE=MGI;BIOTYPE=protein_coding;ENSP=ENSMUSP00000074510
chr8_69612372_C/T	chr8:69612372	T	ENSMUSG00000060427	ENSMUST00000121886	Transcript	missense_variant	744	311	104	S/N	aGt/aAt	rs32562468	IMPACT=MODERATE;STRAND=-1;SYMBOL=Zfp868;SYMBOL_SOURCE=MGI;BIOTYPE=protein_coding;ENSP=ENSMUSP00000113952
chr8_69612448_C/T	chr8:69612448	T	ENSMUSG00000060427	ENSMUST00000074982	Transcript	missense_variant	235	235	79	V/I	Gtc/Atc	rs47018645	IMPACT=MODERATE;STRAND=-1;SYMBOL=Zfp868;SYMBOL_SOURCE=MGI;BIOTYPE=protein_coding;ENSP=ENSMUSP00000074510
chr8_69612448_C/T	chr8:69612448	T	ENSMUSG00000060427	ENSMUST00000121886	Transcript	missense_variant	668	235	79	V/I	Gtc/Atc	rs47018645	IMPACT=MODERATE;STRAND=-1;SYMBOL=Zfp868;SYMBOL_SOURCE=MGI;BIOTYPE=protein_coding;ENSP=ENSMUSP00000113952
chr8_69659307_C/A	chr8:69659307	A	ENSMUSG00000091764	ENSMUST00000169125	Transcript	missense_variant	45	45	15	D/E	gaC/gaA	rs32925292	IMPACT=MODERATE;STRAND=1;SYMBOL=Zfp964;SYMBOL_SOURCE=MGI;BIOTYPE=protein_coding;ENSP=ENSMUSP00000129822
chr8_69659307_C/A	chr8:69659307	A	ENSMUSG00000091764	ENSMUST00000204285	Transcript	missense_variant	150	48	16	D/E	gaC/gaA	rs32925292	IMPACT=MODERATE;STRAND=1;SYMBOL=Zfp964;SYMBOL_SOURCE=MGI;BIOTYPE=protein_coding;ENSP=ENSMUSP00000145354
chr8_69707571_C/T	chr8:69707571	T	ENSMUSG00000054648	ENSMUST00000238201	Transcript	missense_variant	212	212	71	R/H	cGt/cAt	rs32628156	IMPACT=MODERATE;STRAND=-1;FLAGS=cds_start_NF;SYMBOL=Zfp869;SYMBOL_SOURCE=MGI;BIOTYPE=protein_coding;ENSP=ENSMUSP00000158726
chr8_69743248_C/T	chr8:69743248	T	ENSMUSG00000092544	ENSMUST00000126915	Transcript	missense_variant	589	590	197	S/N	aGt/aAt	rs33361474	IMPACT=MODERATE;STRAND=-1;FLAGS=cds_start_NF,cds_end_NF;SYMBOL=Gm20422;SYMBOL_SOURCE=MGI;BIOTYPE=protein_coding;ENSP=ENSMUSP00000122850
chr8_69743248_C/T	chr8:69743248	T	ENSMUSG00000092260	ENSMUST00000130458	Transcript	missense_variant	682	554	185	S/N	aGt/aAt	rs33361474	IMPACT=MODERATE;STRAND=-1;SYMBOL=Zfp963;SYMBOL_SOURCE=MGI;BIOTYPE=protein_coding;ENSP=ENSMUSP00000119087
chr8_69743248_C/T	chr8:69743248	T	ENSMUSG00000092544	ENSMUST00000149782	Transcript	missense_variant	570	380	127	S/N	aGt/aAt	rs33361474	IMPACT=MODERATE;STRAND=-1;FLAGS=cds_end_NF;SYMBOL=Gm20422;SYMBOL_SOURCE=MGI;BIOTYPE=protein_coding;ENSP=ENSMUSP00000123252
chr8_69744238_C/T	chr8:69744238	T	ENSMUSG00000092544	ENSMUST00000126915	Transcript	missense_variant	180	181	61	E/K	Gag/Aag	rs32816029	IMPACT=MODERATE;STRAND=-1;FLAGS=cds_start_NF,cds_end_NF;SYMBOL=Gm20422;SYMBOL_SOURCE=MGI;BIOTYPE=protein_coding;ENSP=ENSMUSP00000122850
chr8_69744238_C/T	chr8:69744238	T	ENSMUSG00000092260	ENSMUST00000130458	Transcript	missense_variant	273	145	49	E/K	Gag/Aag	rs32816029	IMPACT=MODERATE;STRAND=-1;SYMBOL=Zfp963;SYMBOL_SOURCE=MGI;BIOTYPE=protein_coding;ENSP=ENSMUSP00000119087
chr8_69744238_C/T	chr8:69744238	T	ENSMUSG00000092260	ENSMUST00000154063	Transcript	missense_variant	281	145	49	E/K	Gag/Aag	rs32816029	IMPACT=MODERATE;STRAND=-1;SYMBOL=Zfp963;SYMBOL_SOURCE=MGI;BIOTYPE=protein_coding;ENSP=ENSMUSP00000117867
chr8_69817073_C/T	chr8:69817073	T	ENSMUSG00000036246	ENSMUST00000036074	Transcript	missense_variant	1940	1817	606	A/V	gCa/gTa	rs32798929	IMPACT=MODERATE;STRAND=1;SYMBOL=Gmip;SYMBOL_SOURCE=MGI;BIOTYPE=protein_coding;ENSP=ENSMUSP00000045676;GENE_PHENO=1
chr8_69817073_C/T	chr8:69817073	T	ENSMUSG00000036246	ENSMUST00000123453	Transcript	missense_variant	1929	1817	606	A/V	gCa/gTa	rs32798929	IMPACT=MODERATE;STRAND=1;SYMBOL=Gmip;SYMBOL_SOURCE=MGI;BIOTYPE=protein_coding;ENSP=ENSMUSP00000116542;GENE_PHENO=1
chr8_69818070_A/C	chr8:69818070	C	ENSMUSG00000036246	ENSMUST00000036074	Transcript	missense_variant	2552	2429	810	H/P	cAc/cCc	rs33280042	IMPACT=MODERATE;STRAND=1;SYMBOL=Gmip;SYMBOL_SOURCE=MGI;BIOTYPE=protein_coding;ENSP=ENSMUSP00000045676;GENE_PHENO=1
chr8_69818070_A/C	chr8:69818070	C	ENSMUSG00000036246	ENSMUST00000123453	Transcript	missense_variant	2541	2429	810	H/P	cAc/cCc	rs33280042	IMPACT=MODERATE;STRAND=1;SYMBOL=Gmip;SYMBOL_SOURCE=MGI;BIOTYPE=protein_coding;ENSP=ENSMUSP00000116542;GENE_PHENO=1
chr8_69818070_A/C	chr8:69818070	C	ENSMUSG00000036246	ENSMUST00000142659	Transcript	missense_variant	243	245	82	H/P	cAc/cCc	rs33280042	IMPACT=MODERATE;STRAND=1;FLAGS=cds_start_NF;SYMBOL=Gmip;SYMBOL_SOURCE=MGI;BIOTYPE=protein_coding;ENSP=ENSMUSP00000114525;GENE_PHENO=1
chr8_69826356_T/A	chr8:69826356	A	ENSMUSG00000031861	ENSMUST00000034325	Transcript	missense_variant	1091	799	267	S/T	Tcc/Acc	rs8253560	IMPACT=MODERATE;STRAND=1;SYMBOL=Lpar2;SYMBOL_SOURCE=MGI;BIOTYPE=protein_coding;ENSP=ENSMUSP00000034325;GENE_PHENO=1
chr8_69826356_T/A	chr8:69826356	A	ENSMUSG00000031861	ENSMUST00000164890	Transcript	missense_variant	1091	799	267	S/T	Tcc/Acc	rs8253560	IMPACT=MODERATE;STRAND=1;SYMBOL=Lpar2;SYMBOL_SOURCE=MGI;BIOTYPE=protein_coding;ENSP=ENSMUSP00000128261;GENE_PHENO=1
chr8_69827925_CCCTCCCTCCCTCCCTCC/-	chr8:69827925-69827942	-	ENSMUSG00000031861	ENSMUST00000164890	Transcript	splice_acceptor_variant,3_prime_UTR_variant	?-2641	-	-	-	-	-	IMPACT=HIGH;STRAND=1;SYMBOL=Lpar2;SYMBOL_SOURCE=MGI;BIOTYPE=protein_coding;ENSP=ENSMUSP00000128261;GENE_PHENO=1
chr8_69832763_A/T	chr8:69832763	T	ENSMUSG00000031860	ENSMUST00000081503	Transcript	missense_variant	273	55	19	T/S	Acc/Tcc	rs33520026	IMPACT=MODERATE;STRAND=1;SYMBOL=Pbx4;SYMBOL_SOURCE=MGI;BIOTYPE=protein_coding;ENSP=ENSMUSP00000080219
chr8_69832763_A/T	chr8:69832763	T	ENSMUSG00000031860	ENSMUST00000131637	Transcript	missense_variant	104	55	19	T/S	Acc/Tcc	rs33520026	IMPACT=MODERATE;STRAND=1;FLAGS=cds_end_NF;SYMBOL=Pbx4;SYMBOL_SOURCE=MGI;BIOTYPE=protein_coding;ENSP=ENSMUSP00000121369
chr8_69832763_A/T	chr8:69832763	T	ENSMUSG00000031860	ENSMUST00000132899	Transcript	missense_variant,NMD_transcript_variant	102	55	19	T/S	Acc/Tcc	rs33520026	IMPACT=MODERATE;STRAND=1;SYMBOL=Pbx4;SYMBOL_SOURCE=MGI;BIOTYPE=nonsense_mediated_decay;ENSP=ENSMUSP00000118287
chr8_69832763_A/T	chr8:69832763	T	ENSMUSG00000031860	ENSMUST00000134777	Transcript	missense_variant,NMD_transcript_variant	74	55	19	T/S	Acc/Tcc	rs33520026	IMPACT=MODERATE;STRAND=1;SYMBOL=Pbx4;SYMBOL_SOURCE=MGI;BIOTYPE=nonsense_mediated_decay;ENSP=ENSMUSP00000122281
chr8_69832763_A/T	chr8:69832763	T	ENSMUSG00000031860	ENSMUST00000156319	Transcript	missense_variant,NMD_transcript_variant	127	55	19	T/S	Acc/Tcc	rs33520026	IMPACT=MODERATE;STRAND=1;SYMBOL=Pbx4;SYMBOL_SOURCE=MGI;BIOTYPE=nonsense_mediated_decay;ENSP=ENSMUSP00000119526
chr8_69870616_G/A	chr8:69870616	A	ENSMUSG00000031860	ENSMUST00000081503	Transcript	missense_variant	1194	976	326	V/M	Gtg/Atg	rs50341978	IMPACT=MODERATE;STRAND=1;SYMBOL=Pbx4;SYMBOL_SOURCE=MGI;BIOTYPE=protein_coding;ENSP=ENSMUSP00000080219
chr8_69870616_G/A	chr8:69870616	A	ENSMUSG00000031860	ENSMUST00000131637	Transcript	missense_variant	305	256	86	V/M	Gtg/Atg	rs50341978	IMPACT=MODERATE;STRAND=1;FLAGS=cds_end_NF;SYMBOL=Pbx4;SYMBOL_SOURCE=MGI;BIOTYPE=protein_coding;ENSP=ENSMUSP00000121369
chr8_69872068_G/C	chr8:69872068	C	ENSMUSG00000031860	ENSMUST00000081503	Transcript	missense_variant	1336	1118	373	W/S	tGg/tCg	rs33485993	IMPACT=MODERATE;STRAND=1;SYMBOL=Pbx4;SYMBOL_SOURCE=MGI;BIOTYPE=protein_coding;ENSP=ENSMUSP00000080219
chr8_69881979_C/A	chr8:69881979	A	ENSMUSG00000044006	ENSMUST00000057831	Transcript	missense_variant	2704	2368	790	A/S	Gcg/Tcg	rs33277508	IMPACT=MODERATE;STRAND=-1;SYMBOL=Cilp2;SYMBOL_SOURCE=MGI;BIOTYPE=protein_coding;ENSP=ENSMUSP00000061544
chr8_69882353_T/C	chr8:69882353	C	ENSMUSG00000044006	ENSMUST00000057831	Transcript	missense_variant	2330	1994	665	H/R	cAc/cGc	rs33018152	IMPACT=MODERATE;STRAND=-1;SYMBOL=Cilp2;SYMBOL_SOURCE=MGI;BIOTYPE=protein_coding;ENSP=ENSMUSP00000061544
chr8_69882891_C/T	chr8:69882891	T	ENSMUSG00000044006	ENSMUST00000057831	Transcript	missense_variant	1792	1456	486	G/R	Ggg/Agg	rs33430594	IMPACT=MODERATE;STRAND=-1;SYMBOL=Cilp2;SYMBOL_SOURCE=MGI;BIOTYPE=protein_coding;ENSP=ENSMUSP00000061544
chr8_69884502_G/A	chr8:69884502	A	ENSMUSG00000044006	ENSMUST00000057831	Transcript	missense_variant	992	656	219	S/F	tCt/tTt	rs33216225	IMPACT=MODERATE;STRAND=-1;SYMBOL=Cilp2;SYMBOL_SOURCE=MGI;BIOTYPE=protein_coding;ENSP=ENSMUSP00000061544
chr8_69886151_A/T	chr8:69886151	T	ENSMUSG00000044006	ENSMUST00000057831	Transcript	missense_variant	617	281	94	L/Q	cTg/cAg	rs3668298	IMPACT=MODERATE;STRAND=-1;SYMBOL=Cilp2;SYMBOL_SOURCE=MGI;BIOTYPE=protein_coding;ENSP=ENSMUSP00000061544
chr8_69888406_T/C	chr8:69888406	C	ENSMUSG00000048967	ENSMUST00000180068	Transcript	missense_variant	388	388	130	N/D	Aac/Gac	rs33340122	IMPACT=MODERATE;STRAND=-1;SYMBOL=Yjefn3;SYMBOL_SOURCE=MGI;BIOTYPE=protein_coding;ENSP=ENSMUSP00000136145
chr8_69888413_C/T	chr8:69888413	T	ENSMUSG00000048967	ENSMUST00000180068	Transcript	splice_acceptor_variant	-	-	-	-	-	rs32651934	IMPACT=HIGH;STRAND=-1;SYMBOL=Yjefn3;SYMBOL_SOURCE=MGI;BIOTYPE=protein_coding;ENSP=ENSMUSP00000136145
chr8_69890928_G/A	chr8:69890928	A	ENSMUSG00000048967	ENSMUST00000152938	Transcript	missense_variant	112	112	38	R/C	Cgc/Tgc	rs48997630	IMPACT=MODERATE;STRAND=-1;SYMBOL=Yjefn3;SYMBOL_SOURCE=MGI;BIOTYPE=protein_coding;ENSP=ENSMUSP00000118931
chr8_69893924_T/C	chr8:69893924	C	ENSMUSG00000048967	ENSMUST00000152938	Transcript	missense_variant	52	52	18	R/G	Agg/Ggg	rs49349418	IMPACT=MODERATE;STRAND=-1;SYMBOL=Yjefn3;SYMBOL_SOURCE=MGI;BIOTYPE=protein_coding;ENSP=ENSMUSP00000118931
chr8_69893958_G/C	chr8:69893958	C	ENSMUSG00000048967	ENSMUST00000152938	Transcript	missense_variant	18	18	6	H/Q	caC/caG	rs47698566	IMPACT=MODERATE;STRAND=-1;SYMBOL=Yjefn3;SYMBOL_SOURCE=MGI;BIOTYPE=protein_coding;ENSP=ENSMUSP00000118931
chr8_70064938_C/T	chr8:70064938	T	ENSMUSG00000011306	ENSMUST00000011450	Transcript	missense_variant	1211	977	326	P/L	cCt/cTt	rs13471212	IMPACT=MODERATE;STRAND=1;SYMBOL=Sugp1;SYMBOL_SOURCE=MGI;BIOTYPE=protein_coding;ENSP=ENSMUSP00000011450;GENE_PHENO=1
chr8_70077486_G/A	chr8:70077486	A	ENSMUSG00000036151	ENSMUST00000049197	Transcript	missense_variant	644	581	194	R/Q	cGg/cAg	rs33507109	IMPACT=MODERATE;STRAND=1;SYMBOL=Tm6sf2;SYMBOL_SOURCE=MGI;BIOTYPE=protein_coding;ENSP=ENSMUSP00000046114;GENE_PHENO=1
chr8_70077486_G/A	chr8:70077486	A	ENSMUSG00000036151	ENSMUST00000110160	Transcript	missense_variant	652	581	194	R/Q	cGg/cAg	rs33507109	IMPACT=MODERATE;STRAND=1;SYMBOL=Tm6sf2;SYMBOL_SOURCE=MGI;BIOTYPE=protein_coding;ENSP=ENSMUSP00000105788;GENE_PHENO=1
chr8_70077908_T/C	chr8:70077908	C	ENSMUSG00000036151	ENSMUST00000049197	Transcript	missense_variant	694	631	211	F/L	Ttc/Ctc	rs48256413	IMPACT=MODERATE;STRAND=1;SYMBOL=Tm6sf2;SYMBOL_SOURCE=MGI;BIOTYPE=protein_coding;ENSP=ENSMUSP00000046114;GENE_PHENO=1
chr8_70077908_T/C	chr8:70077908	C	ENSMUSG00000036151	ENSMUST00000110160	Transcript	missense_variant	708	637	213	F/L	Ttc/Ctc	rs48256413	IMPACT=MODERATE;STRAND=1;SYMBOL=Tm6sf2;SYMBOL_SOURCE=MGI;BIOTYPE=protein_coding;ENSP=ENSMUSP00000105788;GENE_PHENO=1
chr8_70107477_T/C	chr8:70107477	C	ENSMUSG00000002341	ENSMUST00000002412	Transcript	missense_variant	2992	2839	947	K/E	Aag/Gag	rs32944017	IMPACT=MODERATE;STRAND=-1;SYMBOL=Ncan;SYMBOL_SOURCE=MGI;BIOTYPE=protein_coding;ENSP=ENSMUSP00000002412;GENE_PHENO=1
chr8_70108557_C/G	chr8:70108557	G	ENSMUSG00000002341	ENSMUST00000002412	Transcript	missense_variant	1912	1759	587	A/P	Gcg/Ccg	rs33045210	IMPACT=MODERATE;STRAND=-1;SYMBOL=Ncan;SYMBOL_SOURCE=MGI;BIOTYPE=protein_coding;ENSP=ENSMUSP00000002412;GENE_PHENO=1
chr8_70108570_G/T	chr8:70108570	T	ENSMUSG00000002341	ENSMUST00000002412	Transcript	missense_variant	1899	1746	582	D/E	gaC/gaA	rs32907915	IMPACT=MODERATE;STRAND=-1;SYMBOL=Ncan;SYMBOL_SOURCE=MGI;BIOTYPE=protein_coding;ENSP=ENSMUSP00000002412;GENE_PHENO=1
chr8_70144599_T/G	chr8:70144599	G	ENSMUSG00000002345	ENSMUST00000123760	Transcript	splice_donor_variant,NMD_transcript_variant	-	-	-	-	-	rs33588038	IMPACT=HIGH;STRAND=1;SYMBOL=Borcs8;SYMBOL_SOURCE=MGI;BIOTYPE=nonsense_mediated_decay;ENSP=ENSMUSP00000118102;GENE_PHENO=1
chr8_70144599_T/G	chr8:70144599	G	ENSMUSG00000002345	ENSMUST00000129668	Transcript	splice_donor_variant,NMD_transcript_variant	-	-	-	-	-	rs33588038	IMPACT=HIGH;STRAND=1;SYMBOL=Borcs8;SYMBOL_SOURCE=MGI;BIOTYPE=nonsense_mediated_decay;ENSP=ENSMUSP00000137694;GENE_PHENO=1
chr8_70145843_CCTGAC/-	chr8:70145843-70145848	-	ENSMUSG00000002345	ENSMUST00000002418	Transcript	stop_retained_variant,3_prime_UTR_variant	596-601	359-?	120-?	-	-	rs217216743	IMPACT=LOW;STRAND=1;SYMBOL=Borcs8;SYMBOL_SOURCE=MGI;BIOTYPE=protein_coding;ENSP=ENSMUSP00000002418;GENE_PHENO=1
chr8_70145843_CCTGAC/-	chr8:70145843-70145848	-	ENSMUSG00000002345	ENSMUST00000110139	Transcript	stop_retained_variant,3_prime_UTR_variant	402-407	338-?	113-?	-	-	rs217216743	IMPACT=LOW;STRAND=1;SYMBOL=Borcs8;SYMBOL_SOURCE=MGI;BIOTYPE=protein_coding;ENSP=ENSMUSP00000105766;GENE_PHENO=1
chr8_70180963_A/G	chr8:70180963	G	ENSMUSG00000002342	ENSMUST00000182715	Transcript	missense_variant,NMD_transcript_variant	373	340	114	T/A	Acc/Gcc	rs6340562	IMPACT=MODERATE;STRAND=1;SYMBOL=Tmem161a;SYMBOL_SOURCE=MGI;BIOTYPE=nonsense_mediated_decay;ENSP=ENSMUSP00000138432
chr8_70242220_G/T	chr8:70242220	T	ENSMUSG00000036054	ENSMUST00000145078	Transcript	stop_gained	223	172	58	E/*	Gag/Tag	rs32650665	IMPACT=HIGH;STRAND=1;FLAGS=cds_end_NF;SYMBOL=Sugp2;SYMBOL_SOURCE=MGI;BIOTYPE=protein_coding;ENSP=ENSMUSP00000114403
chr8_70251810_A/C	chr8:70251810	C	ENSMUSG00000036054	ENSMUST00000093458	Transcript	missense_variant	2431	1996	666	I/L	Att/Ctt	rs33248225	IMPACT=MODERATE;STRAND=1;SYMBOL=Sugp2;SYMBOL_SOURCE=MGI;BIOTYPE=protein_coding;ENSP=ENSMUSP00000091167
chr8_70251810_A/C	chr8:70251810	C	ENSMUSG00000036054	ENSMUST00000131489	Transcript	missense_variant,NMD_transcript_variant	2438	1996	666	I/L	Att/Ctt	rs33248225	IMPACT=MODERATE;STRAND=1;SYMBOL=Sugp2;SYMBOL_SOURCE=MGI;BIOTYPE=nonsense_mediated_decay;ENSP=ENSMUSP00000114833
chr8_70251810_A/C	chr8:70251810	C	ENSMUSG00000036054	ENSMUST00000164403	Transcript	missense_variant	2438	1996	666	I/L	Att/Ctt	rs33248225	IMPACT=MODERATE;STRAND=1;SYMBOL=Sugp2;SYMBOL_SOURCE=MGI;BIOTYPE=protein_coding;ENSP=ENSMUSP00000128029
chr8_70293017_T/G	chr8:70293017	G	ENSMUSG00000003573	ENSMUST00000003669	Transcript	missense_variant	987	931	311	S/A	Tcg/Gcg	rs33368143	IMPACT=MODERATE;STRAND=1;SYMBOL=Homer3;SYMBOL_SOURCE=MGI;BIOTYPE=protein_coding;ENSP=ENSMUSP00000003669
chr8_70293017_T/G	chr8:70293017	G	ENSMUSG00000003573	ENSMUST00000110124	Transcript	missense_variant	1101	931	311	S/A	Tcg/Gcg	rs33368143	IMPACT=MODERATE;STRAND=1;SYMBOL=Homer3;SYMBOL_SOURCE=MGI;BIOTYPE=protein_coding;ENSP=ENSMUSP00000105751
chr8_70293017_T/G	chr8:70293017	G	ENSMUSG00000003573	ENSMUST00000135368	Transcript	missense_variant	131	133	45	S/A	Tcg/Gcg	rs33368143	IMPACT=MODERATE;STRAND=1;FLAGS=cds_start_NF;SYMBOL=Homer3;SYMBOL_SOURCE=MGI;BIOTYPE=protein_coding;ENSP=ENSMUSP00000137560
chr8_70293017_T/G	chr8:70293017	G	ENSMUSG00000003573	ENSMUST00000140212	Transcript	missense_variant	1264	922	308	S/A	Tcg/Gcg	rs33368143	IMPACT=MODERATE;STRAND=1;SYMBOL=Homer3;SYMBOL_SOURCE=MGI;BIOTYPE=protein_coding;ENSP=ENSMUSP00000117033
chr8_70306637_C/T	chr8:70306637	T	ENSMUSG00000055681	ENSMUST00000168018	Transcript	stop_gained,NMD_transcript_variant	339	328	110	R/*	Cga/Tga	rs13468161	IMPACT=HIGH;STRAND=1;SYMBOL=Cope;SYMBOL_SOURCE=MGI;BIOTYPE=nonsense_mediated_decay;ENSP=ENSMUSP00000130416
chr8_70315866_G/A	chr8:70315866	A	ENSMUSG00000087408	ENSMUST00000140239	Transcript	missense_variant	80	7	3	A/T	Gct/Act	rs32784207	IMPACT=MODERATE;STRAND=1;SYMBOL=Cers1;SYMBOL_SOURCE=MGI;BIOTYPE=protein_coding;ENSP=ENSMUSP00000120598;GENE_PHENO=1
chr8_70323469_GAGTGAGT/-	chr8:70323469-70323476	-	ENSMUSG00000087408	ENSMUST00000140239	Transcript	splice_donor_variant,coding_sequence_variant,intron_variant	1082-?	1009-?	337-?	-	-	rs229765710	IMPACT=HIGH;STRAND=1;SYMBOL=Cers1;SYMBOL_SOURCE=MGI;BIOTYPE=protein_coding;ENSP=ENSMUSP00000120598;GENE_PHENO=1
chr8_70323469_GAGTGAGT/-	chr8:70323469-70323476	-	ENSMUSG00000087408	ENSMUST00000165819	Transcript	splice_donor_variant,5_prime_UTR_variant,intron_variant	1094-?	-	-	-	-	rs229765710	IMPACT=HIGH;STRAND=1;SYMBOL=Cers1;SYMBOL_SOURCE=MGI;BIOTYPE=protein_coding;ENSP=ENSMUSP00000128325;GENE_PHENO=1
chr8_70330836_A/T	chr8:70330836	T	ENSMUSG00000087408	ENSMUST00000165819	Transcript	missense_variant	1972	433	145	S/C	Agt/Tgt	rs32650885	IMPACT=MODERATE;STRAND=1;SYMBOL=Cers1;SYMBOL_SOURCE=MGI;BIOTYPE=protein_coding;ENSP=ENSMUSP00000128325;GENE_PHENO=1
chr8_70330836_A/T	chr8:70330836	T	ENSMUSG00000109523	ENSMUST00000207684	Transcript	missense_variant	598	433	145	S/C	Agt/Tgt	rs32650885	IMPACT=MODERATE;STRAND=1;SYMBOL=Gdf1;SYMBOL_SOURCE=MGI;BIOTYPE=protein_coding;ENSP=ENSMUSP00000146749;GENE_PHENO=1
chr8_70377256_C/G	chr8:70377256	G	ENSMUSG00000031849	ENSMUST00000003659	Transcript	missense_variant,splice_region_variant	1143	1129	377	R/G	Cga/Gga	rs33124807	IMPACT=MODERATE;STRAND=1;SYMBOL=Comp;SYMBOL_SOURCE=MGI;BIOTYPE=protein_coding;ENSP=ENSMUSP00000003659;GENE_PHENO=1
chr8_70484370_A/G	chr8:70484370	G	ENSMUSG00000035964	ENSMUST00000045286	Transcript	missense_variant	988	947	316	L/P	cTg/cCg	rs32740361	IMPACT=MODERATE;STRAND=-1;SYMBOL=Tmem59l;SYMBOL_SOURCE=MGI;BIOTYPE=protein_coding;ENSP=ENSMUSP00000043659
chr8_70506551_T/C	chr8:70506551	C	ENSMUSG00000058833	ENSMUST00000075175	Transcript	missense_variant	120	101	34	Q/R	cAg/cGg	rs13466955	IMPACT=MODERATE;STRAND=-1;SYMBOL=Rex1bd;SYMBOL_SOURCE=MGI;BIOTYPE=protein_coding;ENSP=ENSMUSP00000074670
chr8_70506551_T/C	chr8:70506551	C	ENSMUSG00000058833	ENSMUST00000136913	Transcript	missense_variant	105	101	34	Q/R	cAg/cGg	rs13466955	IMPACT=MODERATE;STRAND=-1;SYMBOL=Rex1bd;SYMBOL_SOURCE=MGI;BIOTYPE=protein_coding;ENSP=ENSMUSP00000120446
chr8_70520051_G/A	chr8:70520051	A	ENSMUSG00000055553	ENSMUST00000118850	Transcript	missense_variant	113	113	38	A/V	gCg/gTg	rs32856081	IMPACT=MODERATE;STRAND=-1;SYMBOL=Kxd1;SYMBOL_SOURCE=MGI;BIOTYPE=protein_coding;ENSP=ENSMUSP00000113816;GENE_PHENO=1
chr8_70579094_T/C	chr8:70579094	C	ENSMUSG00000070002	ENSMUST00000093454	Transcript	missense_variant,splice_region_variant	326	307	103	Y/H	Tat/Cat	rs3654030	IMPACT=MODERATE;STRAND=1;SYMBOL=Ell;SYMBOL_SOURCE=MGI;BIOTYPE=protein_coding;ENSP=ENSMUSP00000091163;GENE_PHENO=1
chr8_70617817_G/A	chr8:70617817	A	ENSMUSG00000049988	ENSMUST00000052437	Transcript	missense_variant	439	247	83	A/T	Gct/Act	rs33506611	IMPACT=MODERATE;STRAND=1;SYMBOL=Lrrc25;SYMBOL_SOURCE=MGI;BIOTYPE=protein_coding;ENSP=ENSMUSP00000049686
chr8_70629938_T/C	chr8:70629938	C	ENSMUSG00000038508	ENSMUST00000003808	Transcript	missense_variant	1000	517	173	T/A	Acg/Gcg	rs3702724	IMPACT=MODERATE;STRAND=-1;SYMBOL=Gdf15;SYMBOL_SOURCE=MGI;BIOTYPE=protein_coding;ENSP=ENSMUSP00000003808;GENE_PHENO=1
chr8_70629938_T/C	chr8:70629938	C	ENSMUSG00000038508	ENSMUST00000110103	Transcript	missense_variant	836	517	173	T/A	Acg/Gcg	rs3702724	IMPACT=MODERATE;STRAND=-1;SYMBOL=Gdf15;SYMBOL_SOURCE=MGI;BIOTYPE=protein_coding;ENSP=ENSMUSP00000105730;GENE_PHENO=1
chr8_70630012_C/T	chr8:70630012	T	ENSMUSG00000038508	ENSMUST00000003808	Transcript	missense_variant	926	443	148	R/Q	cGg/cAg	rs3703280	IMPACT=MODERATE;STRAND=-1;SYMBOL=Gdf15;SYMBOL_SOURCE=MGI;BIOTYPE=protein_coding;ENSP=ENSMUSP00000003808;GENE_PHENO=1
chr8_70630012_C/T	chr8:70630012	T	ENSMUSG00000038508	ENSMUST00000110103	Transcript	missense_variant	762	443	148	R/Q	cGg/cAg	rs3703280	IMPACT=MODERATE;STRAND=-1;SYMBOL=Gdf15;SYMBOL_SOURCE=MGI;BIOTYPE=protein_coding;ENSP=ENSMUSP00000105730;GENE_PHENO=1
chr8_70630061_C/T	chr8:70630061	T	ENSMUSG00000038508	ENSMUST00000003808	Transcript	missense_variant	877	394	132	A/T	Gcc/Acc	rs3703767	IMPACT=MODERATE;STRAND=-1;SYMBOL=Gdf15;SYMBOL_SOURCE=MGI;BIOTYPE=protein_coding;ENSP=ENSMUSP00000003808;GENE_PHENO=1
chr8_70630061_C/T	chr8:70630061	T	ENSMUSG00000038508	ENSMUST00000110103	Transcript	missense_variant	713	394	132	A/T	Gcc/Acc	rs3703767	IMPACT=MODERATE;STRAND=-1;SYMBOL=Gdf15;SYMBOL_SOURCE=MGI;BIOTYPE=protein_coding;ENSP=ENSMUSP00000105730;GENE_PHENO=1
chr8_70631479_G/C	chr8:70631479	C	ENSMUSG00000038508	ENSMUST00000003808	Transcript	missense_variant	617	134	45	P/R	cCc/cGc	rs13460872	IMPACT=MODERATE;STRAND=-1;SYMBOL=Gdf15;SYMBOL_SOURCE=MGI;BIOTYPE=protein_coding;ENSP=ENSMUSP00000003808;GENE_PHENO=1
chr8_70631479_G/C	chr8:70631479	C	ENSMUSG00000038508	ENSMUST00000110103	Transcript	missense_variant	453	134	45	P/R	cCc/cGc	rs13460872	IMPACT=MODERATE;STRAND=-1;SYMBOL=Gdf15;SYMBOL_SOURCE=MGI;BIOTYPE=protein_coding;ENSP=ENSMUSP00000105730;GENE_PHENO=1
chr8_70709049_T/C	chr8:70709049	C	ENSMUSG00000110622	ENSMUST00000212436	Transcript	missense_variant	1086	890	297	V/A	gTc/gCc	rs33090211	IMPACT=MODERATE;STRAND=1;SYMBOL=Iqcn;SYMBOL_SOURCE=MGI;BIOTYPE=protein_coding;ENSP=ENSMUSP00000148728
chr8_70709162_G/A	chr8:70709162	A	ENSMUSG00000110622	ENSMUST00000212436	Transcript	missense_variant	1199	1003	335	V/M	Gtg/Atg	rs243040413	IMPACT=MODERATE;STRAND=1;SYMBOL=Iqcn;SYMBOL_SOURCE=MGI;BIOTYPE=protein_coding;ENSP=ENSMUSP00000148728
chr8_70710084_G/A	chr8:70710084	A	ENSMUSG00000110622	ENSMUST00000212436	Transcript	missense_variant	2121	1925	642	C/Y	tGt/tAt	rs32671425	IMPACT=MODERATE;STRAND=1;SYMBOL=Iqcn;SYMBOL_SOURCE=MGI;BIOTYPE=protein_coding;ENSP=ENSMUSP00000148728
chr8_70710357_C/G	chr8:70710357	G	ENSMUSG00000110622	ENSMUST00000212436	Transcript	missense_variant	2394	2198	733	P/R	cCt/cGt	rs32961185	IMPACT=MODERATE;STRAND=1;SYMBOL=Iqcn;SYMBOL_SOURCE=MGI;BIOTYPE=protein_coding;ENSP=ENSMUSP00000148728
chr8_70716701_G/A	chr8:70716701	A	ENSMUSG00000110622	ENSMUST00000212436	Transcript	missense_variant	3635	3439	1147	V/I	Gta/Ata	rs32815265	IMPACT=MODERATE;STRAND=1;SYMBOL=Iqcn;SYMBOL_SOURCE=MGI;BIOTYPE=protein_coding;ENSP=ENSMUSP00000148728
chr8_70717038_T/C	chr8:70717038	C	ENSMUSG00000110622	ENSMUST00000212436	Transcript	missense_variant	3972	3776	1259	I/T	aTt/aCt	rs33517811	IMPACT=MODERATE;STRAND=1;SYMBOL=Iqcn;SYMBOL_SOURCE=MGI;BIOTYPE=protein_coding;ENSP=ENSMUSP00000148728
chr8_70717532_T/A	chr8:70717532	A	ENSMUSG00000110622	ENSMUST00000212436	Transcript	missense_variant	4466	4270	1424	S/T	Tca/Aca	rs32557487	IMPACT=MODERATE;STRAND=1;SYMBOL=Iqcn;SYMBOL_SOURCE=MGI;BIOTYPE=protein_coding;ENSP=ENSMUSP00000148728
chr8_70720465_C/T	chr8:70720465	T	ENSMUSG00000095026	ENSMUST00000179347	Transcript	missense_variant	136	125	42	A/V	gCc/gTc	rs46919365	IMPACT=MODERATE;STRAND=1;SYMBOL=Gm3336;SYMBOL_SOURCE=MGI;BIOTYPE=protein_coding;ENSP=ENSMUSP00000136399
chr8_70720483_CAAGTCCAGAGACAACCCCTGTCCCCACCTCCA/-	chr8:70720483-70720515	-	ENSMUSG00000095026	ENSMUST00000179347	Transcript	inframe_deletion	154-186	143-175	48-59	PSPETTPVPTST/P	cCAAGTCCAGAGACAACCCCTGTCCCCACCTCCAca/cca	rs243647228	IMPACT=MODERATE;STRAND=1;SYMBOL=Gm3336;SYMBOL_SOURCE=MGI;BIOTYPE=protein_coding;ENSP=ENSMUSP00000136399
chr8_70730274_T/C	chr8:70730274	C	ENSMUSG00000031842	ENSMUST00000239435	Transcript	missense_variant	580	415	139	F/L	Ttt/Ctt	rs33224057	IMPACT=MODERATE;STRAND=1;SYMBOL=Pde4c;SYMBOL_SOURCE=MGI;BIOTYPE=protein_coding;ENSP=ENSMUSP00000159363;GENE_PHENO=1
chr8_70770478_T/C	chr8:70770478	C	ENSMUSG00000031834	ENSMUST00000034296	Transcript	missense_variant	1779	1297	433	I/V	Ata/Gta	rs33473198	IMPACT=MODERATE;STRAND=-1;SYMBOL=Pik3r2;SYMBOL_SOURCE=MGI;BIOTYPE=protein_coding;ENSP=ENSMUSP00000034296;GENE_PHENO=1
chr8_70808570_G/C	chr8:70808570	C	ENSMUSG00000000791	ENSMUST00000000808	Transcript	missense_variant	122	19	7	A/P	Gca/Cca	rs33550787	IMPACT=MODERATE;STRAND=1;SYMBOL=Il12rb1;SYMBOL_SOURCE=MGI;BIOTYPE=protein_coding;ENSP=ENSMUSP00000000808;GENE_PHENO=1
chr8_70808570_G/C	chr8:70808570	C	ENSMUSG00000000791	ENSMUST00000212657	Transcript	missense_variant	87	19	7	A/P	Gca/Cca	rs33550787	IMPACT=MODERATE;STRAND=1;SYMBOL=Il12rb1;SYMBOL_SOURCE=MGI;BIOTYPE=protein_coding;ENSP=ENSMUSP00000148279;GENE_PHENO=1
chr8_70812525_C/G	chr8:70812525	G	ENSMUSG00000000791	ENSMUST00000000808	Transcript	missense_variant	587	484	162	R/G	Cgg/Ggg	rs49002319	IMPACT=MODERATE;STRAND=1;SYMBOL=Il12rb1;SYMBOL_SOURCE=MGI;BIOTYPE=protein_coding;ENSP=ENSMUSP00000000808;GENE_PHENO=1
chr8_70812525_C/G	chr8:70812525	G	ENSMUSG00000000791	ENSMUST00000212657	Transcript	missense_variant	552	484	162	R/G	Cgg/Ggg	rs49002319	IMPACT=MODERATE;STRAND=1;SYMBOL=Il12rb1;SYMBOL_SOURCE=MGI;BIOTYPE=protein_coding;ENSP=ENSMUSP00000148279;GENE_PHENO=1
chr8_70813356_C/T	chr8:70813356	T	ENSMUSG00000000791	ENSMUST00000000808	Transcript	missense_variant	728	625	209	R/C	Cgt/Tgt	rs51973717	IMPACT=MODERATE;STRAND=1;SYMBOL=Il12rb1;SYMBOL_SOURCE=MGI;BIOTYPE=protein_coding;ENSP=ENSMUSP00000000808;GENE_PHENO=1
chr8_70813356_C/T	chr8:70813356	T	ENSMUSG00000000791	ENSMUST00000212657	Transcript	missense_variant	693	625	209	R/C	Cgt/Tgt	rs51973717	IMPACT=MODERATE;STRAND=1;SYMBOL=Il12rb1;SYMBOL_SOURCE=MGI;BIOTYPE=protein_coding;ENSP=ENSMUSP00000148279;GENE_PHENO=1
chr8_70837204_C/T	chr8:70837204	T	ENSMUSG00000002910	ENSMUST00000002989	Transcript	missense_variant	1074	755	252	R/H	cGc/cAc	rs33374964	IMPACT=MODERATE;STRAND=-1;SYMBOL=Arrdc2;SYMBOL_SOURCE=MGI;BIOTYPE=protein_coding;ENSP=ENSMUSP00000002989;GENE_PHENO=1
chr8_70837204_C/T	chr8:70837204	T	ENSMUSG00000002910	ENSMUST00000212405	Transcript	missense_variant	319	74	25	R/H	cGc/cAc	rs33374964	IMPACT=MODERATE;STRAND=-1;FLAGS=cds_end_NF;SYMBOL=Arrdc2;SYMBOL_SOURCE=MGI;BIOTYPE=protein_coding;ENSP=ENSMUSP00000148405;GENE_PHENO=1
chr8_70844364_C/G	chr8:70844364	G	ENSMUSG00000002908	ENSMUST00000110078	Transcript	missense_variant	1732	1569	523	Q/H	caG/caC	rs32916488	IMPACT=MODERATE;STRAND=-1;SYMBOL=Kcnn1;SYMBOL_SOURCE=MGI;BIOTYPE=protein_coding;ENSP=ENSMUSP00000105705
chr8_70844364_C/G	chr8:70844364	G	ENSMUSG00000002908	ENSMUST00000110081	Transcript	missense_variant	1730	1572	524	Q/H	caG/caC	rs32916488	IMPACT=MODERATE;STRAND=-1;SYMBOL=Kcnn1;SYMBOL_SOURCE=MGI;BIOTYPE=protein_coding;ENSP=ENSMUSP00000105708
chr8_70844364_C/G	chr8:70844364	G	ENSMUSG00000002908	ENSMUST00000212086	Transcript	missense_variant	1758	1698	566	Q/H	caG/caC	rs32916488	IMPACT=MODERATE;STRAND=-1;SYMBOL=Kcnn1;SYMBOL_SOURCE=MGI;BIOTYPE=protein_coding;ENSP=ENSMUSP00000148615
chr8_70844364_C/G	chr8:70844364	G	ENSMUSG00000002908	ENSMUST00000212509	Transcript	missense_variant	1560	1560	520	Q/H	caG/caC	rs32916488	IMPACT=MODERATE;STRAND=-1;SYMBOL=Kcnn1;SYMBOL_SOURCE=MGI;BIOTYPE=protein_coding;ENSP=ENSMUSP00000148705
chr8_70844364_C/G	chr8:70844364	G	ENSMUSG00000002908	ENSMUST00000212611	Transcript	missense_variant	2070	1569	523	Q/H	caG/caC	rs32916488	IMPACT=MODERATE;STRAND=-1;SYMBOL=Kcnn1;SYMBOL_SOURCE=MGI;BIOTYPE=protein_coding;ENSP=ENSMUSP00000148544
chr8_70855167_TCC/-	chr8:70855167-70855169	-	ENSMUSG00000002908	ENSMUST00000110078	Transcript	inframe_deletion	391-393	228-230	76-77	ED/D	gaGGAc/gac	rs261491164	IMPACT=MODERATE;STRAND=-1;SYMBOL=Kcnn1;SYMBOL_SOURCE=MGI;BIOTYPE=protein_coding;ENSP=ENSMUSP00000105705
chr8_70855167_TCC/-	chr8:70855167-70855169	-	ENSMUSG00000002908	ENSMUST00000110081	Transcript	inframe_deletion	386-388	228-230	76-77	ED/D	gaGGAc/gac	rs261491164	IMPACT=MODERATE;STRAND=-1;SYMBOL=Kcnn1;SYMBOL_SOURCE=MGI;BIOTYPE=protein_coding;ENSP=ENSMUSP00000105708
chr8_70855167_TCC/-	chr8:70855167-70855169	-	ENSMUSG00000002908	ENSMUST00000212086	Transcript	inframe_deletion	417-419	357-359	119-120	ED/D	gaGGAc/gac	rs261491164	IMPACT=MODERATE;STRAND=-1;SYMBOL=Kcnn1;SYMBOL_SOURCE=MGI;BIOTYPE=protein_coding;ENSP=ENSMUSP00000148615
chr8_70855167_TCC/-	chr8:70855167-70855169	-	ENSMUSG00000002908	ENSMUST00000212414	Transcript	inframe_deletion	445-447	228-230	76-77	ED/D	gaGGAc/gac	rs261491164	IMPACT=MODERATE;STRAND=-1;FLAGS=cds_end_NF;SYMBOL=Kcnn1;SYMBOL_SOURCE=MGI;BIOTYPE=protein_coding;ENSP=ENSMUSP00000148760
chr8_70855167_TCC/-	chr8:70855167-70855169	-	ENSMUSG00000002908	ENSMUST00000212509	Transcript	inframe_deletion	228-230	228-230	76-77	ED/D	gaGGAc/gac	rs261491164	IMPACT=MODERATE;STRAND=-1;SYMBOL=Kcnn1;SYMBOL_SOURCE=MGI;BIOTYPE=protein_coding;ENSP=ENSMUSP00000148705
chr8_70855167_TCC/-	chr8:70855167-70855169	-	ENSMUSG00000002908	ENSMUST00000212611	Transcript	inframe_deletion	729-731	228-230	76-77	ED/D	gaGGAc/gac	rs261491164	IMPACT=MODERATE;STRAND=-1;SYMBOL=Kcnn1;SYMBOL_SOURCE=MGI;BIOTYPE=protein_coding;ENSP=ENSMUSP00000148544
chr8_70869010_G/A	chr8:70869010	A	ENSMUSG00000007721	ENSMUST00000007865	Transcript	missense_variant	745	257	86	A/V	gCc/gTc	rs32705818	IMPACT=MODERATE;STRAND=-1;SYMBOL=Ccdc124;SYMBOL_SOURCE=MGI;BIOTYPE=protein_coding;ENSP=ENSMUSP00000007865;GENE_PHENO=1
chr8_70883880_G/A	chr8:70883880	A	ENSMUSG00000000792	ENSMUST00000000809	Transcript	missense_variant	1937	1841	614	A/V	gCt/gTt	rs48608846	IMPACT=MODERATE;STRAND=-1;SYMBOL=Slc5a5;SYMBOL_SOURCE=MGI;BIOTYPE=protein_coding;ENSP=ENSMUSP00000000809;GENE_PHENO=1
chr8_70906316_C/T	chr8:70906316	T	ENSMUSG00000019261	ENSMUST00000213001	Transcript	missense_variant	55	55	19	L/F	Ctc/Ttc	rs33070164	IMPACT=MODERATE;STRAND=1;FLAGS=cds_start_NF,cds_end_NF;SYMBOL=Map1s;SYMBOL_SOURCE=MGI;BIOTYPE=protein_coding;ENSP=ENSMUSP00000148773;GENE_PHENO=1
chr8_70906317_T/G	chr8:70906317	G	ENSMUSG00000019261	ENSMUST00000213001	Transcript	missense_variant	56	56	19	L/R	cTc/cGc	rs33186747	IMPACT=MODERATE;STRAND=1;FLAGS=cds_start_NF,cds_end_NF;SYMBOL=Map1s;SYMBOL_SOURCE=MGI;BIOTYPE=protein_coding;ENSP=ENSMUSP00000148773;GENE_PHENO=1
chr8_70913984_A/G	chr8:70913984	G	ENSMUSG00000019261	ENSMUST00000019405	Transcript	missense_variant	1604	1532	511	Q/R	cAg/cGg	rs32782663	IMPACT=MODERATE;STRAND=1;SYMBOL=Map1s;SYMBOL_SOURCE=MGI;BIOTYPE=protein_coding;ENSP=ENSMUSP00000019405;GENE_PHENO=1
chr8_70913984_A/G	chr8:70913984	G	ENSMUSG00000019261	ENSMUST00000212227	Transcript	missense_variant,NMD_transcript_variant	1543	1532	511	Q/R	cAg/cGg	rs32782663	IMPACT=MODERATE;STRAND=1;SYMBOL=Map1s;SYMBOL_SOURCE=MGI;BIOTYPE=nonsense_mediated_decay;ENSP=ENSMUSP00000148554;GENE_PHENO=1
chr8_71125102_A/C	chr8:71125102	C	ENSMUSG00000110554	ENSMUST00000212780	Transcript	splice_acceptor_variant,non_coding_transcript_variant	-	-	-	-	-	rs46850323	IMPACT=HIGH;STRAND=1;SYMBOL=Gm35256;SYMBOL_SOURCE=MGI;BIOTYPE=lincRNA
chr8_71257418_C/A	chr8:71257418	A	ENSMUSG00000035439	ENSMUST00000035960	Transcript	missense_variant	771	149	50	G/V	gGa/gTa	rs49571184	IMPACT=MODERATE;STRAND=-1;SYMBOL=Haus8;SYMBOL_SOURCE=MGI;BIOTYPE=protein_coding;ENSP=ENSMUSP00000040802
chr8_71257418_C/A	chr8:71257418	A	ENSMUSG00000035439	ENSMUST00000110071	Transcript	missense_variant	213	149	50	G/V	gGa/gTa	rs49571184	IMPACT=MODERATE;STRAND=-1;SYMBOL=Haus8;SYMBOL_SOURCE=MGI;BIOTYPE=protein_coding;ENSP=ENSMUSP00000105698
chr8_71257418_C/A	chr8:71257418	A	ENSMUSG00000035439	ENSMUST00000123495	Transcript	missense_variant,NMD_transcript_variant	297	149	50	G/V	gGa/gTa	rs49571184	IMPACT=MODERATE;STRAND=-1;SYMBOL=Haus8;SYMBOL_SOURCE=MGI;BIOTYPE=nonsense_mediated_decay;ENSP=ENSMUSP00000123517
chr8_71338995_T/C	chr8:71338995	C	ENSMUSG00000004677	ENSMUST00000071935	Transcript	missense_variant	2459	2308	770	F/L	Ttc/Ctc	rs3662998	IMPACT=MODERATE;STRAND=1;SYMBOL=Myo9b;SYMBOL_SOURCE=MGI;BIOTYPE=protein_coding;ENSP=ENSMUSP00000071827;GENE_PHENO=1
chr8_71338995_T/C	chr8:71338995	C	ENSMUSG00000004677	ENSMUST00000168839	Transcript	missense_variant	2438	2308	770	F/L	Ttc/Ctc	rs3662998	IMPACT=MODERATE;STRAND=1;SYMBOL=Myo9b;SYMBOL_SOURCE=MGI;BIOTYPE=protein_coding;ENSP=ENSMUSP00000131635;GENE_PHENO=1
chr8_71338995_T/C	chr8:71338995	C	ENSMUSG00000004677	ENSMUST00000170242	Transcript	missense_variant	2479	2308	770	F/L	Ttc/Ctc	rs3662998	IMPACT=MODERATE;STRAND=1;SYMBOL=Myo9b;SYMBOL_SOURCE=MGI;BIOTYPE=protein_coding;ENSP=ENSMUSP00000129220;GENE_PHENO=1
chr8_71338995_T/C	chr8:71338995	C	ENSMUSG00000004677	ENSMUST00000212935	Transcript	missense_variant	2482	2311	771	F/L	Ttc/Ctc	rs3662998	IMPACT=MODERATE;STRAND=1;SYMBOL=Myo9b;SYMBOL_SOURCE=MGI;BIOTYPE=protein_coding;ENSP=ENSMUSP00000148316;GENE_PHENO=1
chr8_71348912_TGCTCCCCAGCAGCTCCCTGGAGGTTAGCCCAG/-	chr8:71348912-71348944	-	ENSMUSG00000004677	ENSMUST00000071935	Transcript	splice_acceptor_variant,coding_sequence_variant,intron_variant	?-3860	?-3709	?-1237	-	-	rs255573119	IMPACT=HIGH;STRAND=1;SYMBOL=Myo9b;SYMBOL_SOURCE=MGI;BIOTYPE=protein_coding;ENSP=ENSMUSP00000071827;GENE_PHENO=1
chr8_71348912_TGCTCCCCAGCAGCTCCCTGGAGGTTAGCCCAG/-	chr8:71348912-71348944	-	ENSMUSG00000004677	ENSMUST00000168839	Transcript	inframe_deletion	3840-3872	3710-3742	1237-1248	MLPSSSLEVSPV/M	aTGCTCCCCAGCAGCTCCCTGGAGGTTAGCCCAGtg/atg	rs255573119	IMPACT=MODERATE;STRAND=1;SYMBOL=Myo9b;SYMBOL_SOURCE=MGI;BIOTYPE=protein_coding;ENSP=ENSMUSP00000131635;GENE_PHENO=1
chr8_71348912_TGCTCCCCAGCAGCTCCCTGGAGGTTAGCCCAG/-	chr8:71348912-71348944	-	ENSMUSG00000004677	ENSMUST00000170242	Transcript	inframe_deletion	3881-3913	3710-3742	1237-1248	MLPSSSLEVSPV/M	aTGCTCCCCAGCAGCTCCCTGGAGGTTAGCCCAGtg/atg	rs255573119	IMPACT=MODERATE;STRAND=1;SYMBOL=Myo9b;SYMBOL_SOURCE=MGI;BIOTYPE=protein_coding;ENSP=ENSMUSP00000129220;GENE_PHENO=1
chr8_71348912_TGCTCCCCAGCAGCTCCCTGGAGGTTAGCCCAG/-	chr8:71348912-71348944	-	ENSMUSG00000004677	ENSMUST00000212412	Transcript	splice_acceptor_variant,coding_sequence_variant,intron_variant	?-134	?-136	?-46	-	-	rs255573119	IMPACT=HIGH;STRAND=1;FLAGS=cds_start_NF;SYMBOL=Myo9b;SYMBOL_SOURCE=MGI;BIOTYPE=protein_coding;ENSP=ENSMUSP00000148528;GENE_PHENO=1
chr8_71348912_TGCTCCCCAGCAGCTCCCTGGAGGTTAGCCCAG/-	chr8:71348912-71348944	-	ENSMUSG00000004677	ENSMUST00000212935	Transcript	splice_acceptor_variant,coding_sequence_variant,intron_variant	?-3883	?-3712	?-1238	-	-	rs255573119	IMPACT=HIGH;STRAND=1;SYMBOL=Myo9b;SYMBOL_SOURCE=MGI;BIOTYPE=protein_coding;ENSP=ENSMUSP00000148316;GENE_PHENO=1
chr8_71350166_G/A	chr8:71350166	A	ENSMUSG00000004677	ENSMUST00000071935	Transcript	missense_variant	4142	3991	1331	V/I	Gtc/Atc	rs51644854	IMPACT=MODERATE;STRAND=1;SYMBOL=Myo9b;SYMBOL_SOURCE=MGI;BIOTYPE=protein_coding;ENSP=ENSMUSP00000071827;GENE_PHENO=1
chr8_71350166_G/A	chr8:71350166	A	ENSMUSG00000004677	ENSMUST00000168839	Transcript	missense_variant	4154	4024	1342	V/I	Gtc/Atc	rs51644854	IMPACT=MODERATE;STRAND=1;SYMBOL=Myo9b;SYMBOL_SOURCE=MGI;BIOTYPE=protein_coding;ENSP=ENSMUSP00000131635;GENE_PHENO=1
chr8_71350166_G/A	chr8:71350166	A	ENSMUSG00000004677	ENSMUST00000170242	Transcript	missense_variant	4195	4024	1342	V/I	Gtc/Atc	rs51644854	IMPACT=MODERATE;STRAND=1;SYMBOL=Myo9b;SYMBOL_SOURCE=MGI;BIOTYPE=protein_coding;ENSP=ENSMUSP00000129220;GENE_PHENO=1
chr8_71350166_G/A	chr8:71350166	A	ENSMUSG00000004677	ENSMUST00000212412	Transcript	missense_variant	416	418	140	V/I	Gtc/Atc	rs51644854	IMPACT=MODERATE;STRAND=1;FLAGS=cds_start_NF;SYMBOL=Myo9b;SYMBOL_SOURCE=MGI;BIOTYPE=protein_coding;ENSP=ENSMUSP00000148528;GENE_PHENO=1
chr8_71350166_G/A	chr8:71350166	A	ENSMUSG00000004677	ENSMUST00000212935	Transcript	missense_variant	4165	3994	1332	V/I	Gtc/Atc	rs51644854	IMPACT=MODERATE;STRAND=1;SYMBOL=Myo9b;SYMBOL_SOURCE=MGI;BIOTYPE=protein_coding;ENSP=ENSMUSP00000148316;GENE_PHENO=1
chr8_71359014_C/T	chr8:71359014	T	ENSMUSG00000004677	ENSMUST00000071935	Transcript	missense_variant	5825	5674	1892	P/S	Ccc/Tcc	rs239970300	IMPACT=MODERATE;STRAND=1;SYMBOL=Myo9b;SYMBOL_SOURCE=MGI;BIOTYPE=protein_coding;ENSP=ENSMUSP00000071827;GENE_PHENO=1
chr8_71359014_C/T	chr8:71359014	T	ENSMUSG00000004677	ENSMUST00000168839	Transcript	missense_variant	5846	5716	1906	P/S	Ccc/Tcc	rs239970300	IMPACT=MODERATE;STRAND=1;SYMBOL=Myo9b;SYMBOL_SOURCE=MGI;BIOTYPE=protein_coding;ENSP=ENSMUSP00000131635;GENE_PHENO=1
chr8_71359014_C/T	chr8:71359014	T	ENSMUSG00000004677	ENSMUST00000170242	Transcript	missense_variant	5935	5764	1922	P/S	Ccc/Tcc	rs239970300	IMPACT=MODERATE;STRAND=1;SYMBOL=Myo9b;SYMBOL_SOURCE=MGI;BIOTYPE=protein_coding;ENSP=ENSMUSP00000129220;GENE_PHENO=1
chr8_71359014_C/T	chr8:71359014	T	ENSMUSG00000004677	ENSMUST00000212412	Transcript	missense_variant	2150	2152	718	P/S	Ccc/Tcc	rs239970300	IMPACT=MODERATE;STRAND=1;FLAGS=cds_start_NF;SYMBOL=Myo9b;SYMBOL_SOURCE=MGI;BIOTYPE=protein_coding;ENSP=ENSMUSP00000148528;GENE_PHENO=1
chr8_71359014_C/T	chr8:71359014	T	ENSMUSG00000004677	ENSMUST00000212935	Transcript	missense_variant	5851	5680	1894	P/S	Ccc/Tcc	rs239970300	IMPACT=MODERATE;STRAND=1;SYMBOL=Myo9b;SYMBOL_SOURCE=MGI;BIOTYPE=protein_coding;ENSP=ENSMUSP00000148316;GENE_PHENO=1
chr8_71359875_G/C	chr8:71359875	C	ENSMUSG00000004677	ENSMUST00000170242	Transcript	missense_variant	6460	6289	2097	A/P	Gcc/Ccc	rs13469094	IMPACT=MODERATE;STRAND=1;SYMBOL=Myo9b;SYMBOL_SOURCE=MGI;BIOTYPE=protein_coding;ENSP=ENSMUSP00000129220;GENE_PHENO=1
chr8_71367065_A/G	chr8:71367065	G	ENSMUSG00000002395	ENSMUST00000110053	Transcript	missense_variant	218	29	10	N/S	aAc/aGc	rs32955301	IMPACT=MODERATE;STRAND=1;SYMBOL=Use1;SYMBOL_SOURCE=MGI;BIOTYPE=protein_coding;ENSP=ENSMUSP00000105680;GENE_PHENO=1
chr8_71371874_G/A	chr8:71371874	A	ENSMUSG00000002396	ENSMUST00000002469	Transcript	missense_variant	536	200	67	R/K	aGg/aAg	rs33439200	IMPACT=MODERATE;STRAND=1;SYMBOL=Ocel1;SYMBOL_SOURCE=MGI;BIOTYPE=protein_coding;ENSP=ENSMUSP00000002469
chr8_71371874_G/A	chr8:71371874	A	ENSMUSG00000002396	ENSMUST00000110051	Transcript	missense_variant	577	200	67	R/K	aGg/aAg	rs33439200	IMPACT=MODERATE;STRAND=1;SYMBOL=Ocel1;SYMBOL_SOURCE=MGI;BIOTYPE=protein_coding;ENSP=ENSMUSP00000105678
chr8_71371874_G/A	chr8:71371874	A	ENSMUSG00000002396	ENSMUST00000110052	Transcript	missense_variant	529	200	67	R/K	aGg/aAg	rs33439200	IMPACT=MODERATE;STRAND=1;SYMBOL=Ocel1;SYMBOL_SOURCE=MGI;BIOTYPE=protein_coding;ENSP=ENSMUSP00000105679
chr8_71372801_G/T	chr8:71372801	T	ENSMUSG00000002396	ENSMUST00000002469	Transcript	missense_variant,splice_region_variant	866	530	177	G/V	gGg/gTg	rs16822110	IMPACT=MODERATE;STRAND=1;SYMBOL=Ocel1;SYMBOL_SOURCE=MGI;BIOTYPE=protein_coding;ENSP=ENSMUSP00000002469
chr8_71372801_G/T	chr8:71372801	T	ENSMUSG00000002396	ENSMUST00000110051	Transcript	missense_variant,splice_region_variant	741	364	122	G/W	Ggg/Tgg	rs16822110	IMPACT=MODERATE;STRAND=1;SYMBOL=Ocel1;SYMBOL_SOURCE=MGI;BIOTYPE=protein_coding;ENSP=ENSMUSP00000105678
chr8_71378509_C/G	chr8:71378509	G	ENSMUSG00000002393	ENSMUST00000124732	Transcript	missense_variant	119	121	41	V/L	Gtg/Ctg	rs16822094	IMPACT=MODERATE;STRAND=-1;FLAGS=cds_start_NF,cds_end_NF;SYMBOL=Nr2f6;SYMBOL_SOURCE=MGI;BIOTYPE=protein_coding;ENSP=ENSMUSP00000116498;GENE_PHENO=1
chr8_71378509_C/G	chr8:71378509	G	ENSMUSG00000002393	ENSMUST00000137058	Transcript	missense_variant	235	235	79	V/L	Gtg/Ctg	rs16822094	IMPACT=MODERATE;STRAND=-1;FLAGS=cds_start_NF,cds_end_NF;SYMBOL=Nr2f6;SYMBOL_SOURCE=MGI;BIOTYPE=protein_coding;ENSP=ENSMUSP00000121648;GENE_PHENO=1
chr8_71378536_T/C	chr8:71378536	C	ENSMUSG00000002393	ENSMUST00000137058	Transcript	missense_variant	208	208	70	I/V	Att/Gtt	rs16822096	IMPACT=MODERATE;STRAND=-1;FLAGS=cds_start_NF,cds_end_NF;SYMBOL=Nr2f6;SYMBOL_SOURCE=MGI;BIOTYPE=protein_coding;ENSP=ENSMUSP00000121648;GENE_PHENO=1
chr8_71385740_A/C	chr8:71385740	C	ENSMUSG00000034911	ENSMUST00000049184	Transcript	missense_variant	2067	1919	640	L/R	cTg/cGg	rs48453311	IMPACT=MODERATE;STRAND=-1;SYMBOL=Ushbp1;SYMBOL_SOURCE=MGI;BIOTYPE=protein_coding;ENSP=ENSMUSP00000045668;GENE_PHENO=1
chr8_71386000_T/C	chr8:71386000	C	ENSMUSG00000034911	ENSMUST00000049184	Transcript	missense_variant	1929	1781	594	Q/R	cAg/cGg	rs108003190	IMPACT=MODERATE;STRAND=-1;SYMBOL=Ushbp1;SYMBOL_SOURCE=MGI;BIOTYPE=protein_coding;ENSP=ENSMUSP00000045668;GENE_PHENO=1
chr8_71387386_C/G	chr8:71387386	G	ENSMUSG00000034911	ENSMUST00000049184	Transcript	missense_variant	1768	1620	540	E/D	gaG/gaC	rs51294639	IMPACT=MODERATE;STRAND=-1;SYMBOL=Ushbp1;SYMBOL_SOURCE=MGI;BIOTYPE=protein_coding;ENSP=ENSMUSP00000045668;GENE_PHENO=1
chr8_71387572_C/A	chr8:71387572	A	ENSMUSG00000034911	ENSMUST00000049184	Transcript	missense_variant	1582	1434	478	R/S	agG/agT	rs48636948	IMPACT=MODERATE;STRAND=-1;SYMBOL=Ushbp1;SYMBOL_SOURCE=MGI;BIOTYPE=protein_coding;ENSP=ENSMUSP00000045668;GENE_PHENO=1
chr8_71388958_G/A	chr8:71388958	A	ENSMUSG00000034911	ENSMUST00000049184	Transcript	missense_variant	1374	1226	409	S/F	tCt/tTt	rs50311200	IMPACT=MODERATE;STRAND=-1;SYMBOL=Ushbp1;SYMBOL_SOURCE=MGI;BIOTYPE=protein_coding;ENSP=ENSMUSP00000045668;GENE_PHENO=1
chr8_71388959_A/C	chr8:71388959	C	ENSMUSG00000034911	ENSMUST00000049184	Transcript	missense_variant	1373	1225	409	S/A	Tct/Gct	rs47088488	IMPACT=MODERATE;STRAND=-1;SYMBOL=Ushbp1;SYMBOL_SOURCE=MGI;BIOTYPE=protein_coding;ENSP=ENSMUSP00000045668;GENE_PHENO=1
chr8_71390064_T/C	chr8:71390064	C	ENSMUSG00000034911	ENSMUST00000049184	Transcript	missense_variant	1283	1135	379	M/V	Atg/Gtg	rs223731955	IMPACT=MODERATE;STRAND=-1;SYMBOL=Ushbp1;SYMBOL_SOURCE=MGI;BIOTYPE=protein_coding;ENSP=ENSMUSP00000045668;GENE_PHENO=1
chr8_71391048_A/G	chr8:71391048	G	ENSMUSG00000034911	ENSMUST00000049184	Transcript	missense_variant	893	745	249	S/P	Tcc/Ccc	rs47022257	IMPACT=MODERATE;STRAND=-1;SYMBOL=Ushbp1;SYMBOL_SOURCE=MGI;BIOTYPE=protein_coding;ENSP=ENSMUSP00000045668;GENE_PHENO=1
chr8_71391048_A/G	chr8:71391048	G	ENSMUSG00000034911	ENSMUST00000212626	Transcript	missense_variant,NMD_transcript_variant	898	745	249	S/P	Tcc/Ccc	rs47022257	IMPACT=MODERATE;STRAND=-1;SYMBOL=Ushbp1;SYMBOL_SOURCE=MGI;BIOTYPE=nonsense_mediated_decay;ENSP=ENSMUSP00000148319;GENE_PHENO=1
chr8_71395117_G/A	chr8:71395117	A	ENSMUSG00000034911	ENSMUST00000049184	Transcript	missense_variant	257	109	37	R/C	Cgc/Tgc	rs33006231	IMPACT=MODERATE;STRAND=-1;SYMBOL=Ushbp1;SYMBOL_SOURCE=MGI;BIOTYPE=protein_coding;ENSP=ENSMUSP00000045668;GENE_PHENO=1
chr8_71395117_G/A	chr8:71395117	A	ENSMUSG00000034911	ENSMUST00000212626	Transcript	missense_variant,NMD_transcript_variant	262	109	37	R/C	Cgc/Tgc	rs33006231	IMPACT=MODERATE;STRAND=-1;SYMBOL=Ushbp1;SYMBOL_SOURCE=MGI;BIOTYPE=nonsense_mediated_decay;ENSP=ENSMUSP00000148319;GENE_PHENO=1
chr8_71397795_A/C	chr8:71397795	C	ENSMUSG00000031820	ENSMUST00000002473	Transcript	missense_variant	277	67	23	T/P	Acg/Ccg	rs32947475	IMPACT=MODERATE;STRAND=1;SYMBOL=Babam1;SYMBOL_SOURCE=MGI;BIOTYPE=protein_coding;ENSP=ENSMUSP00000002473
chr8_71397871_G/A	chr8:71397871	A	ENSMUSG00000031820	ENSMUST00000002473	Transcript	missense_variant	353	143	48	S/N	aGt/aAt	rs33418467	IMPACT=MODERATE;STRAND=1;SYMBOL=Babam1;SYMBOL_SOURCE=MGI;BIOTYPE=protein_coding;ENSP=ENSMUSP00000002473
chr8_71404339_G/T	chr8:71404339	T	ENSMUSG00000031820	ENSMUST00000002473	Transcript	missense_variant	1153	943	315	A/S	Gcg/Tcg	rs32539724	IMPACT=MODERATE;STRAND=1;SYMBOL=Babam1;SYMBOL_SOURCE=MGI;BIOTYPE=protein_coding;ENSP=ENSMUSP00000002473
chr8_71407276_A/G	chr8:71407276	G	ENSMUSG00000046295	ENSMUST00000119976	Transcript	missense_variant	523	497	166	E/G	gAg/gGg	rs33003111	IMPACT=MODERATE;STRAND=1;SYMBOL=Ankle1;SYMBOL_SOURCE=MGI;BIOTYPE=protein_coding;ENSP=ENSMUSP00000113162;GENE_PHENO=1
chr8_71407276_A/G	chr8:71407276	G	ENSMUSG00000046295	ENSMUST00000120725	Transcript	missense_variant	449	437	146	E/G	gAg/gGg	rs33003111	IMPACT=MODERATE;STRAND=1;SYMBOL=Ankle1;SYMBOL_SOURCE=MGI;BIOTYPE=protein_coding;ENSP=ENSMUSP00000112797;GENE_PHENO=1
chr8_71408795_T/C	chr8:71408795	C	ENSMUSG00000046295	ENSMUST00000119976	Transcript	missense_variant	1299	1273	425	F/L	Ttt/Ctt	rs33152461	IMPACT=MODERATE;STRAND=1;SYMBOL=Ankle1;SYMBOL_SOURCE=MGI;BIOTYPE=protein_coding;ENSP=ENSMUSP00000113162;GENE_PHENO=1
chr8_71408795_T/C	chr8:71408795	C	ENSMUSG00000046295	ENSMUST00000120725	Transcript	missense_variant	1225	1213	405	F/L	Ttt/Ctt	rs33152461	IMPACT=MODERATE;STRAND=1;SYMBOL=Ankle1;SYMBOL_SOURCE=MGI;BIOTYPE=protein_coding;ENSP=ENSMUSP00000112797;GENE_PHENO=1
chr8_71508197_C/T	chr8:71508197	T	ENSMUSG00000034845	ENSMUST00000048452	Transcript	missense_variant	610	574	192	A/T	Gcg/Acg	rs49124149	IMPACT=MODERATE;STRAND=-1;SYMBOL=Plvap;SYMBOL_SOURCE=MGI;BIOTYPE=protein_coding;ENSP=ENSMUSP00000035404;GENE_PHENO=1
chr8_71521297_T/G	chr8:71521297	G	ENSMUSG00000108900	ENSMUST00000207913	Transcript	missense_variant	643	643	215	S/R	Agc/Cgc	rs32558669	IMPACT=MODERATE;STRAND=-1;SYMBOL=Ccdc194;SYMBOL_SOURCE=MGI;BIOTYPE=protein_coding;ENSP=ENSMUSP00000146946
chr8_71555122_T/C	chr8:71555122	C	ENSMUSG00000043664	ENSMUST00000052072	Transcript	missense_variant	720	658	220	I/V	Ata/Gta	rs50478729	IMPACT=MODERATE;STRAND=-1;SYMBOL=Tmem221;SYMBOL_SOURCE=MGI;BIOTYPE=protein_coding;ENSP=ENSMUSP00000058317
chr8_71558683_G/C	chr8:71558683	C	ENSMUSG00000043664	ENSMUST00000052072	Transcript	missense_variant	189	127	43	R/G	Cgc/Ggc	rs33498079	IMPACT=MODERATE;STRAND=-1;SYMBOL=Tmem221;SYMBOL_SOURCE=MGI;BIOTYPE=protein_coding;ENSP=ENSMUSP00000058317
chr8_71586003_G/C	chr8:71586003	C	ENSMUSG00000031808	ENSMUST00000034267	Transcript	missense_variant	2090	1885	629	V/L	Gta/Cta	rs8262739	IMPACT=MODERATE;STRAND=1;SYMBOL=Slc27a1;SYMBOL_SOURCE=MGI;BIOTYPE=protein_coding;ENSP=ENSMUSP00000034267;GENE_PHENO=1
chr8_71586003_G/C	chr8:71586003	C	ENSMUSG00000031808	ENSMUST00000212889	Transcript	missense_variant	2028	1885	629	V/L	Gta/Cta	rs8262739	IMPACT=MODERATE;STRAND=1;SYMBOL=Slc27a1;SYMBOL_SOURCE=MGI;BIOTYPE=protein_coding;ENSP=ENSMUSP00000148768;GENE_PHENO=1
chr8_71599086_A/G	chr8:71599086	G	ENSMUSG00000031807	ENSMUST00000127626	Transcript	stop_lost,NMD_transcript_variant	681	648	216	*/W	tgA/tgG	rs32985468	IMPACT=HIGH;STRAND=1;SYMBOL=Pgls;SYMBOL_SOURCE=MGI;BIOTYPE=nonsense_mediated_decay;ENSP=ENSMUSP00000122042
chr8_71599086_A/G	chr8:71599086	G	ENSMUSG00000043243	ENSMUST00000143662	Transcript	missense_variant	185	64	22	N/D	Aat/Gat	rs32985468	IMPACT=MODERATE;STRAND=1;SYMBOL=Fam129c;SYMBOL_SOURCE=MGI;BIOTYPE=protein_coding;ENSP=ENSMUSP00000123432
chr8_71600433_T/C	chr8:71600433	C	ENSMUSG00000043243	ENSMUST00000143662	Transcript	missense_variant	452	331	111	C/R	Tgt/Cgt	rs33486744	IMPACT=MODERATE;STRAND=1;SYMBOL=Fam129c;SYMBOL_SOURCE=MGI;BIOTYPE=protein_coding;ENSP=ENSMUSP00000123432
chr8_71605611_C/T	chr8:71605611	T	ENSMUSG00000043243	ENSMUST00000125339	Transcript	missense_variant	80	80	27	P/L	cCg/cTg	rs47704184	IMPACT=MODERATE;STRAND=1;FLAGS=cds_start_NF;SYMBOL=Fam129c;SYMBOL_SOURCE=MGI;BIOTYPE=protein_coding;ENSP=ENSMUSP00000119708
chr8_71605611_C/T	chr8:71605611	T	ENSMUSG00000043243	ENSMUST00000143662	Transcript	missense_variant	1680	1559	520	P/L	cCg/cTg	rs47704184	IMPACT=MODERATE;STRAND=1;SYMBOL=Fam129c;SYMBOL_SOURCE=MGI;BIOTYPE=protein_coding;ENSP=ENSMUSP00000123432
chr8_71618213_A/C	chr8:71618213	C	ENSMUSG00000034807	ENSMUST00000047903	Transcript	missense_variant	950	748	250	T/P	Aca/Cca	rs32706986	IMPACT=MODERATE;STRAND=1;SYMBOL=Colgalt1;SYMBOL_SOURCE=MGI;BIOTYPE=protein_coding;ENSP=ENSMUSP00000047923;GENE_PHENO=1
chr8_71656284_A/C	chr8:71656284	C	ENSMUSG00000034799	ENSMUST00000030170	Transcript	missense_variant	1547	1437	479	D/E	gaT/gaG	rs108187400	IMPACT=MODERATE;STRAND=-1;SYMBOL=Unc13a;SYMBOL_SOURCE=MGI;BIOTYPE=protein_coding;ENSP=ENSMUSP00000030170;GENE_PHENO=1
chr8_71656284_A/C	chr8:71656284	C	ENSMUSG00000034799	ENSMUST00000176426	Transcript	missense_variant	346	348	116	D/E	gaT/gaG	rs108187400	IMPACT=MODERATE;STRAND=-1;FLAGS=cds_start_NF,cds_end_NF;SYMBOL=Unc13a;SYMBOL_SOURCE=MGI;BIOTYPE=protein_coding;ENSP=ENSMUSP00000135032;GENE_PHENO=1
chr8_71656284_A/C	chr8:71656284	C	ENSMUSG00000034799	ENSMUST00000177517	Transcript	missense_variant	1526	1437	479	D/E	gaT/gaG	rs108187400	IMPACT=MODERATE;STRAND=-1;SYMBOL=Unc13a;SYMBOL_SOURCE=MGI;BIOTYPE=protein_coding;ENSP=ENSMUSP00000135189;GENE_PHENO=1
chr8_71684276_G/T	chr8:71684276	T	ENSMUSG00000031805	ENSMUST00000051995	Transcript	missense_variant	2392	2095	699	G/C	Ggc/Tgc	rs33469281	IMPACT=MODERATE;STRAND=1;SYMBOL=Jak3;SYMBOL_SOURCE=MGI;BIOTYPE=protein_coding;ENSP=ENSMUSP00000060073;GENE_PHENO=1
chr8_71684276_G/T	chr8:71684276	T	ENSMUSG00000031805	ENSMUST00000110012	Transcript	missense_variant	2155	2095	699	G/C	Ggc/Tgc	rs33469281	IMPACT=MODERATE;STRAND=1;SYMBOL=Jak3;SYMBOL_SOURCE=MGI;BIOTYPE=protein_coding;ENSP=ENSMUSP00000105639;GENE_PHENO=1
chr8_71684276_G/T	chr8:71684276	T	ENSMUSG00000031805	ENSMUST00000110013	Transcript	missense_variant	2392	2095	699	G/C	Ggc/Tgc	rs33469281	IMPACT=MODERATE;STRAND=1;SYMBOL=Jak3;SYMBOL_SOURCE=MGI;BIOTYPE=protein_coding;ENSP=ENSMUSP00000105640;GENE_PHENO=1
chr8_71687248_A/C	chr8:71687248	C	ENSMUSG00000031805	ENSMUST00000051995	Transcript	missense_variant	3391	3094	1032	S/R	Agc/Cgc	rs33182445	IMPACT=MODERATE;STRAND=1;SYMBOL=Jak3;SYMBOL_SOURCE=MGI;BIOTYPE=protein_coding;ENSP=ENSMUSP00000060073;GENE_PHENO=1
chr8_71687248_A/C	chr8:71687248	C	ENSMUSG00000031805	ENSMUST00000110012	Transcript	missense_variant	3154	3094	1032	S/R	Agc/Cgc	rs33182445	IMPACT=MODERATE;STRAND=1;SYMBOL=Jak3;SYMBOL_SOURCE=MGI;BIOTYPE=protein_coding;ENSP=ENSMUSP00000105639;GENE_PHENO=1
chr8_71687248_A/C	chr8:71687248	C	ENSMUSG00000031805	ENSMUST00000110013	Transcript	missense_variant	3391	3094	1032	S/R	Agc/Cgc	rs33182445	IMPACT=MODERATE;STRAND=1;SYMBOL=Jak3;SYMBOL_SOURCE=MGI;BIOTYPE=protein_coding;ENSP=ENSMUSP00000105640;GENE_PHENO=1
chr8_71690259_T/G	chr8:71690259	G	ENSMUSG00000079019	ENSMUST00000034261	Transcript	missense_variant	307	263	88	L/R	cTc/cGc	rs33598028	IMPACT=MODERATE;STRAND=1;SYMBOL=Insl3;SYMBOL_SOURCE=MGI;BIOTYPE=protein_coding;ENSP=ENSMUSP00000034261;GENE_PHENO=1
chr8_71692957_C/T	chr8:71692957	T	ENSMUSG00000031803	ENSMUST00000034260	Transcript	missense_variant	854	766	256	A/T	Gct/Act	rs32742064	IMPACT=MODERATE;STRAND=-1;SYMBOL=B3gnt3;SYMBOL_SOURCE=MGI;BIOTYPE=protein_coding;ENSP=ENSMUSP00000034260;GENE_PHENO=1
chr8_71711062_C/T	chr8:71711062	T	ENSMUSG00000070000	ENSMUST00000093444	Transcript	missense_variant	1854	1825	609	A/T	Gcc/Acc	rs33190926	IMPACT=MODERATE;STRAND=-1;SYMBOL=Fcho1;SYMBOL_SOURCE=MGI;BIOTYPE=protein_coding;ENSP=ENSMUSP00000091151
chr8_71711062_C/T	chr8:71711062	T	ENSMUSG00000070000	ENSMUST00000146100	Transcript	missense_variant	1976	1825	609	A/T	Gcc/Acc	rs33190926	IMPACT=MODERATE;STRAND=-1;SYMBOL=Fcho1;SYMBOL_SOURCE=MGI;BIOTYPE=protein_coding;ENSP=ENSMUSP00000117606
chr8_71890322_C/T	chr8:71890322	T	ENSMUSG00000056019	ENSMUST00000034259	Transcript	missense_variant	1591	1591	531	L/F	Ctc/Ttc	rs32828884	IMPACT=MODERATE;STRAND=1;SYMBOL=Zfp709;SYMBOL_SOURCE=MGI;BIOTYPE=protein_coding;ENSP=ENSMUSP00000034259
chr8_71890322_C/T	chr8:71890322	T	ENSMUSG00000056019	ENSMUST00000188685	Transcript	missense_variant	1781	1594	532	L/F	Ctc/Ttc	rs32828884	IMPACT=MODERATE;STRAND=1;SYMBOL=Zfp709;SYMBOL_SOURCE=MGI;BIOTYPE=protein_coding;ENSP=ENSMUSP00000140285
chr8_71890888_T/G	chr8:71890888	G	ENSMUSG00000056019	ENSMUST00000034259	Transcript	missense_variant	2157	2157	719	D/E	gaT/gaG	rs33459705	IMPACT=MODERATE;STRAND=1;SYMBOL=Zfp709;SYMBOL_SOURCE=MGI;BIOTYPE=protein_coding;ENSP=ENSMUSP00000034259
chr8_71890888_T/G	chr8:71890888	G	ENSMUSG00000056019	ENSMUST00000188685	Transcript	missense_variant	2347	2160	720	D/E	gaT/gaG	rs33459705	IMPACT=MODERATE;STRAND=1;SYMBOL=Zfp709;SYMBOL_SOURCE=MGI;BIOTYPE=protein_coding;ENSP=ENSMUSP00000140285
chr8_71890905_G/A	chr8:71890905	A	ENSMUSG00000056019	ENSMUST00000034259	Transcript	missense_variant	2174	2174	725	S/N	aGt/aAt	rs33137304	IMPACT=MODERATE;STRAND=1;SYMBOL=Zfp709;SYMBOL_SOURCE=MGI;BIOTYPE=protein_coding;ENSP=ENSMUSP00000034259
chr8_71890905_G/A	chr8:71890905	A	ENSMUSG00000056019	ENSMUST00000188685	Transcript	missense_variant	2364	2177	726	S/N	aGt/aAt	rs33137304	IMPACT=MODERATE;STRAND=1;SYMBOL=Zfp709;SYMBOL_SOURCE=MGI;BIOTYPE=protein_coding;ENSP=ENSMUSP00000140285
chr8_71890908_C/T	chr8:71890908	T	ENSMUSG00000056019	ENSMUST00000034259	Transcript	missense_variant	2177	2177	726	P/L	cCc/cTc	rs32544153	IMPACT=MODERATE;STRAND=1;SYMBOL=Zfp709;SYMBOL_SOURCE=MGI;BIOTYPE=protein_coding;ENSP=ENSMUSP00000034259
chr8_71890908_C/T	chr8:71890908	T	ENSMUSG00000056019	ENSMUST00000188685	Transcript	missense_variant	2367	2180	727	P/L	cCc/cTc	rs32544153	IMPACT=MODERATE;STRAND=1;SYMBOL=Zfp709;SYMBOL_SOURCE=MGI;BIOTYPE=protein_coding;ENSP=ENSMUSP00000140285
chr8_71909238_G/A	chr8:71909238	A	ENSMUSG00000089857	ENSMUST00000126607	Transcript	missense_variant	334	80	27	R/K	aGa/aAa	rs50630300	IMPACT=MODERATE;STRAND=1;FLAGS=cds_end_NF;SYMBOL=Zfp882;SYMBOL_SOURCE=MGI;BIOTYPE=protein_coding;ENSP=ENSMUSP00000119978
chr8_71913844_G/A	chr8:71913844	A	ENSMUSG00000089857	ENSMUST00000110002	Transcript	missense_variant	642	514	172	V/I	Gta/Ata	rs33239689	IMPACT=MODERATE;STRAND=1;SYMBOL=Zfp882;SYMBOL_SOURCE=MGI;BIOTYPE=protein_coding;ENSP=ENSMUSP00000105629
chr8_71951101_A/G	chr8:71951101	G	ENSMUSG00000052446	ENSMUST00000109997	Transcript	missense_variant	31	7	3	K/E	Aag/Gag	rs51816221	IMPACT=MODERATE;STRAND=1;SYMBOL=Zfp961;SYMBOL_SOURCE=MGI;BIOTYPE=protein_coding;ENSP=ENSMUSP00000105623
chr8_71951101_A/G	chr8:71951101	G	ENSMUSG00000052446	ENSMUST00000131237	Transcript	missense_variant,splice_region_variant	64	7	3	K/E	Aag/Gag	rs51816221	IMPACT=MODERATE;STRAND=1;SYMBOL=Zfp961;SYMBOL_SOURCE=MGI;BIOTYPE=protein_coding;ENSP=ENSMUSP00000122942
chr8_71951101_A/G	chr8:71951101	G	ENSMUSG00000052446	ENSMUST00000132848	Transcript	missense_variant	11	7	3	K/E	Aag/Gag	rs51816221	IMPACT=MODERATE;STRAND=1;SYMBOL=Zfp961;SYMBOL_SOURCE=MGI;BIOTYPE=protein_coding;ENSP=ENSMUSP00000114730
chr8_71951101_A/G	chr8:71951101	G	ENSMUSG00000052446	ENSMUST00000136516	Transcript	missense_variant	35	7	3	K/E	Aag/Gag	rs51816221	IMPACT=MODERATE;STRAND=1;SYMBOL=Zfp961;SYMBOL_SOURCE=MGI;BIOTYPE=protein_coding;ENSP=ENSMUSP00000122589
chr8_71951101_A/G	chr8:71951101	G	ENSMUSG00000052446	ENSMUST00000138304	Transcript	missense_variant,NMD_transcript_variant	36	7	3	K/E	Aag/Gag	rs51816221	IMPACT=MODERATE;STRAND=1;SYMBOL=Zfp961;SYMBOL_SOURCE=MGI;BIOTYPE=nonsense_mediated_decay;ENSP=ENSMUSP00000148387
chr8_71951101_A/G	chr8:71951101	G	ENSMUSG00000052446	ENSMUST00000145256	Transcript	missense_variant,NMD_transcript_variant	32	7	3	K/E	Aag/Gag	rs51816221	IMPACT=MODERATE;STRAND=1;SYMBOL=Zfp961;SYMBOL_SOURCE=MGI;BIOTYPE=nonsense_mediated_decay;ENSP=ENSMUSP00000148800
chr8_71951102_A/T	chr8:71951102	T	ENSMUSG00000052446	ENSMUST00000109997	Transcript	missense_variant	32	8	3	K/M	aAg/aTg	rs107752778	IMPACT=MODERATE;STRAND=1;SYMBOL=Zfp961;SYMBOL_SOURCE=MGI;BIOTYPE=protein_coding;ENSP=ENSMUSP00000105623
chr8_71951102_A/T	chr8:71951102	T	ENSMUSG00000052446	ENSMUST00000131237	Transcript	missense_variant,splice_region_variant	65	8	3	K/M	aAg/aTg	rs107752778	IMPACT=MODERATE;STRAND=1;SYMBOL=Zfp961;SYMBOL_SOURCE=MGI;BIOTYPE=protein_coding;ENSP=ENSMUSP00000122942
chr8_71951102_A/T	chr8:71951102	T	ENSMUSG00000052446	ENSMUST00000132848	Transcript	missense_variant	12	8	3	K/M	aAg/aTg	rs107752778	IMPACT=MODERATE;STRAND=1;SYMBOL=Zfp961;SYMBOL_SOURCE=MGI;BIOTYPE=protein_coding;ENSP=ENSMUSP00000114730
chr8_71951102_A/T	chr8:71951102	T	ENSMUSG00000052446	ENSMUST00000136516	Transcript	missense_variant	36	8	3	K/M	aAg/aTg	rs107752778	IMPACT=MODERATE;STRAND=1;SYMBOL=Zfp961;SYMBOL_SOURCE=MGI;BIOTYPE=protein_coding;ENSP=ENSMUSP00000122589
chr8_71951102_A/T	chr8:71951102	T	ENSMUSG00000052446	ENSMUST00000138304	Transcript	missense_variant,NMD_transcript_variant	37	8	3	K/M	aAg/aTg	rs107752778	IMPACT=MODERATE;STRAND=1;SYMBOL=Zfp961;SYMBOL_SOURCE=MGI;BIOTYPE=nonsense_mediated_decay;ENSP=ENSMUSP00000148387
chr8_71951102_A/T	chr8:71951102	T	ENSMUSG00000052446	ENSMUST00000145256	Transcript	missense_variant,NMD_transcript_variant	33	8	3	K/M	aAg/aTg	rs107752778	IMPACT=MODERATE;STRAND=1;SYMBOL=Zfp961;SYMBOL_SOURCE=MGI;BIOTYPE=nonsense_mediated_decay;ENSP=ENSMUSP00000148800
chr8_71965952_TGCTAAG/-	chr8:71965952-71965958	-	ENSMUSG00000052446	ENSMUST00000145256	Transcript	frameshift_variant,NMD_transcript_variant	250-256	225-231	75-77	VAK/X	gtTGCTAAG/gt	rs215614538	IMPACT=HIGH;STRAND=1;SYMBOL=Zfp961;SYMBOL_SOURCE=MGI;BIOTYPE=nonsense_mediated_decay;ENSP=ENSMUSP00000148800
chr8_71967938_T/G	chr8:71967938	G	ENSMUSG00000052446	ENSMUST00000109997	Transcript	missense_variant	318	294	98	S/R	agT/agG	rs50965195	IMPACT=MODERATE;STRAND=1;SYMBOL=Zfp961;SYMBOL_SOURCE=MGI;BIOTYPE=protein_coding;ENSP=ENSMUSP00000105623
chr8_71967938_T/G	chr8:71967938	G	ENSMUSG00000052446	ENSMUST00000131237	Transcript	missense_variant	294	237	79	S/R	agT/agG	rs50965195	IMPACT=MODERATE;STRAND=1;SYMBOL=Zfp961;SYMBOL_SOURCE=MGI;BIOTYPE=protein_coding;ENSP=ENSMUSP00000122942
chr8_71967938_T/G	chr8:71967938	G	ENSMUSG00000052446	ENSMUST00000132848	Transcript	missense_variant	298	294	98	S/R	agT/agG	rs50965195	IMPACT=MODERATE;STRAND=1;SYMBOL=Zfp961;SYMBOL_SOURCE=MGI;BIOTYPE=protein_coding;ENSP=ENSMUSP00000114730
chr8_71995953_A/T	chr8:71995953	T	ENSMUSG00000003484	ENSMUST00000003574	Transcript	missense_variant	900	851	284	V/D	gTt/gAt	rs47790575	IMPACT=MODERATE;STRAND=-1;SYMBOL=Cyp4f18;SYMBOL_SOURCE=MGI;BIOTYPE=protein_coding;ENSP=ENSMUSP00000003574;GENE_PHENO=1
chr8_71996116_T/C	chr8:71996116	C	ENSMUSG00000003484	ENSMUST00000003574	Transcript	missense_variant	737	688	230	T/A	Acc/Gcc	rs32598234	IMPACT=MODERATE;STRAND=-1;SYMBOL=Cyp4f18;SYMBOL_SOURCE=MGI;BIOTYPE=protein_coding;ENSP=ENSMUSP00000003574;GENE_PHENO=1
chr8_72009132_G/T	chr8:72009132	T	ENSMUSG00000003484	ENSMUST00000003574	Transcript	missense_variant	159	110	37	P/Q	cCg/cAg	rs218243792	IMPACT=MODERATE;STRAND=-1;SYMBOL=Cyp4f18;SYMBOL_SOURCE=MGI;BIOTYPE=protein_coding;ENSP=ENSMUSP00000003574;GENE_PHENO=1
chr8_72009226_T/G	chr8:72009226	G	ENSMUSG00000003484	ENSMUST00000003574	Transcript	missense_variant	65	16	6	M/L	Atg/Ctg	rs49438438	IMPACT=MODERATE;STRAND=-1;SYMBOL=Cyp4f18;SYMBOL_SOURCE=MGI;BIOTYPE=protein_coding;ENSP=ENSMUSP00000003574;GENE_PHENO=1
chr8_72057735_C/G	chr8:72057735	G	ENSMUSG00000069998	ENSMUST00000093434	Transcript	missense_variant	76	54	18	F/L	ttC/ttG	rs249758415	IMPACT=MODERATE;STRAND=1;SYMBOL=Olfr372;SYMBOL_SOURCE=MGI;BIOTYPE=protein_coding;ENSP=ENSMUSP00000132724
chr8_72057735_C/G	chr8:72057735	G	ENSMUSG00000069998	ENSMUST00000215324	Transcript	missense_variant	647	54	18	F/L	ttC/ttG	rs249758415	IMPACT=MODERATE;STRAND=1;SYMBOL=Olfr372;SYMBOL_SOURCE=MGI;BIOTYPE=protein_coding;ENSP=ENSMUSP00000149288
chr8_72057922_G/T	chr8:72057922	T	ENSMUSG00000069998	ENSMUST00000093434	Transcript	missense_variant	263	241	81	V/L	Gtg/Ttg	rs264239456	IMPACT=MODERATE;STRAND=1;SYMBOL=Olfr372;SYMBOL_SOURCE=MGI;BIOTYPE=protein_coding;ENSP=ENSMUSP00000132724
chr8_72057922_G/T	chr8:72057922	T	ENSMUSG00000069998	ENSMUST00000215324	Transcript	missense_variant	834	241	81	V/L	Gtg/Ttg	rs264239456	IMPACT=MODERATE;STRAND=1;SYMBOL=Olfr372;SYMBOL_SOURCE=MGI;BIOTYPE=protein_coding;ENSP=ENSMUSP00000149288
chr8_72058361_A/T	chr8:72058361	T	ENSMUSG00000069998	ENSMUST00000093434	Transcript	missense_variant	702	680	227	H/L	cAc/cTc	rs32685508	IMPACT=MODERATE;STRAND=1;SYMBOL=Olfr372;SYMBOL_SOURCE=MGI;BIOTYPE=protein_coding;ENSP=ENSMUSP00000132724
chr8_72058361_A/T	chr8:72058361	T	ENSMUSG00000069998	ENSMUST00000215324	Transcript	missense_variant	1273	680	227	H/L	cAc/cTc	rs32685508	IMPACT=MODERATE;STRAND=1;SYMBOL=Olfr372;SYMBOL_SOURCE=MGI;BIOTYPE=protein_coding;ENSP=ENSMUSP00000149288
chr8_72100174_A/G	chr8:72100174	G	ENSMUSG00000061561	ENSMUST00000074540	Transcript	missense_variant	413	413	138	N/S	aAc/aGc	rs46202458	IMPACT=MODERATE;STRAND=1;SYMBOL=Olfr373;SYMBOL_SOURCE=MGI;BIOTYPE=protein_coding;ENSP=ENSMUSP00000074128
chr8_72100174_A/G	chr8:72100174	G	ENSMUSG00000061561	ENSMUST00000213940	Transcript	missense_variant	1235	413	138	N/S	aAc/aGc	rs46202458	IMPACT=MODERATE;STRAND=1;SYMBOL=Olfr373;SYMBOL_SOURCE=MGI;BIOTYPE=protein_coding;ENSP=ENSMUSP00000149853
chr8_72100174_A/G	chr8:72100174	G	ENSMUSG00000061561	ENSMUST00000215198	Transcript	missense_variant	1013	413	138	N/S	aAc/aGc	rs46202458	IMPACT=MODERATE;STRAND=1;SYMBOL=Olfr373;SYMBOL_SOURCE=MGI;BIOTYPE=protein_coding;ENSP=ENSMUSP00000149452
chr8_72100302_A/C	chr8:72100302	C	ENSMUSG00000061561	ENSMUST00000074540	Transcript	missense_variant	541	541	181	M/L	Atg/Ctg	rs50078421	IMPACT=MODERATE;STRAND=1;SYMBOL=Olfr373;SYMBOL_SOURCE=MGI;BIOTYPE=protein_coding;ENSP=ENSMUSP00000074128
chr8_72100302_A/C	chr8:72100302	C	ENSMUSG00000061561	ENSMUST00000213940	Transcript	missense_variant	1363	541	181	M/L	Atg/Ctg	rs50078421	IMPACT=MODERATE;STRAND=1;SYMBOL=Olfr373;SYMBOL_SOURCE=MGI;BIOTYPE=protein_coding;ENSP=ENSMUSP00000149853
chr8_72100302_A/C	chr8:72100302	C	ENSMUSG00000061561	ENSMUST00000215198	Transcript	missense_variant	1141	541	181	M/L	Atg/Ctg	rs50078421	IMPACT=MODERATE;STRAND=1;SYMBOL=Olfr373;SYMBOL_SOURCE=MGI;BIOTYPE=protein_coding;ENSP=ENSMUSP00000149452
chr8_72109577_G/A	chr8:72109577	A	ENSMUSG00000046881	ENSMUST00000209675	Transcript	missense_variant	92	10	4	A/T	Gcc/Acc	rs32989805	IMPACT=MODERATE;STRAND=1;SYMBOL=Olfr374;SYMBOL_SOURCE=MGI;BIOTYPE=protein_coding;ENSP=ENSMUSP00000147795
chr8_72109577_G/A	chr8:72109577	A	ENSMUSG00000046881	ENSMUST00000210435	Transcript	missense_variant	148	10	4	A/T	Gcc/Acc	rs32989805	IMPACT=MODERATE;STRAND=1;SYMBOL=Olfr374;SYMBOL_SOURCE=MGI;BIOTYPE=protein_coding;ENSP=ENSMUSP00000147605
chr8_72110136_C/T	chr8:72110136	T	ENSMUSG00000046881	ENSMUST00000209675	Transcript	missense_variant	651	569	190	S/L	tCa/tTa	rs50830855	IMPACT=MODERATE;STRAND=1;SYMBOL=Olfr374;SYMBOL_SOURCE=MGI;BIOTYPE=protein_coding;ENSP=ENSMUSP00000147795
chr8_72110136_C/T	chr8:72110136	T	ENSMUSG00000046881	ENSMUST00000210435	Transcript	missense_variant	707	569	190	S/L	tCa/tTa	rs50830855	IMPACT=MODERATE;STRAND=1;SYMBOL=Olfr374;SYMBOL_SOURCE=MGI;BIOTYPE=protein_coding;ENSP=ENSMUSP00000147605
chr8_72197794_G/A	chr8:72197794	A	ENSMUSG00000062007	ENSMUST00000072097	Transcript	missense_variant	343	271	91	A/T	Gcc/Acc	rs50015654	IMPACT=MODERATE;STRAND=1;SYMBOL=Hsh2d;SYMBOL_SOURCE=MGI;BIOTYPE=protein_coding;ENSP=ENSMUSP00000071970;GENE_PHENO=1
chr8_72197794_G/A	chr8:72197794	A	ENSMUSG00000062007	ENSMUST00000165324	Transcript	missense_variant	289	271	91	A/T	Gcc/Acc	rs50015654	IMPACT=MODERATE;STRAND=1;SYMBOL=Hsh2d;SYMBOL_SOURCE=MGI;BIOTYPE=protein_coding;ENSP=ENSMUSP00000127575;GENE_PHENO=1
chr8_72198443_A/T	chr8:72198443	T	ENSMUSG00000062007	ENSMUST00000072097	Transcript	missense_variant	529	457	153	I/F	Att/Ttt	rs51598652	IMPACT=MODERATE;STRAND=1;SYMBOL=Hsh2d;SYMBOL_SOURCE=MGI;BIOTYPE=protein_coding;ENSP=ENSMUSP00000071970;GENE_PHENO=1
chr8_72198443_A/T	chr8:72198443	T	ENSMUSG00000062007	ENSMUST00000165324	Transcript	missense_variant	475	457	153	I/F	Att/Ttt	rs51598652	IMPACT=MODERATE;STRAND=1;SYMBOL=Hsh2d;SYMBOL_SOURCE=MGI;BIOTYPE=protein_coding;ENSP=ENSMUSP00000127575;GENE_PHENO=1
chr8_72198467_-/TCT	chr8:72198466-72198467	TCT	ENSMUSG00000062007	ENSMUST00000072097	Transcript	inframe_insertion	552-553	480-481	160-161	-/S	-/TCT	rs215182482	IMPACT=MODERATE;STRAND=1;SYMBOL=Hsh2d;SYMBOL_SOURCE=MGI;BIOTYPE=protein_coding;ENSP=ENSMUSP00000071970;GENE_PHENO=1
chr8_72198467_-/TCT	chr8:72198466-72198467	TCT	ENSMUSG00000062007	ENSMUST00000165324	Transcript	inframe_insertion	498-499	480-481	160-161	-/S	-/TCT	rs215182482	IMPACT=MODERATE;STRAND=1;SYMBOL=Hsh2d;SYMBOL_SOURCE=MGI;BIOTYPE=protein_coding;ENSP=ENSMUSP00000127575;GENE_PHENO=1
chr8_72200422_G/A	chr8:72200422	A	ENSMUSG00000062007	ENSMUST00000072097	Transcript	missense_variant	719	647	216	R/Q	cGa/cAa	rs45691229	IMPACT=MODERATE;STRAND=1;SYMBOL=Hsh2d;SYMBOL_SOURCE=MGI;BIOTYPE=protein_coding;ENSP=ENSMUSP00000071970;GENE_PHENO=1
chr8_72200422_G/A	chr8:72200422	A	ENSMUSG00000062007	ENSMUST00000165324	Transcript	missense_variant	665	647	216	R/Q	cGa/cAa	rs45691229	IMPACT=MODERATE;STRAND=1;SYMBOL=Hsh2d;SYMBOL_SOURCE=MGI;BIOTYPE=protein_coding;ENSP=ENSMUSP00000127575;GENE_PHENO=1
chr8_72200440_T/C	chr8:72200440	C	ENSMUSG00000062007	ENSMUST00000072097	Transcript	missense_variant	737	665	222	L/S	tTg/tCg	rs47143658	IMPACT=MODERATE;STRAND=1;SYMBOL=Hsh2d;SYMBOL_SOURCE=MGI;BIOTYPE=protein_coding;ENSP=ENSMUSP00000071970;GENE_PHENO=1
chr8_72200440_T/C	chr8:72200440	C	ENSMUSG00000062007	ENSMUST00000165324	Transcript	missense_variant	683	665	222	L/S	tTg/tCg	rs47143658	IMPACT=MODERATE;STRAND=1;SYMBOL=Hsh2d;SYMBOL_SOURCE=MGI;BIOTYPE=protein_coding;ENSP=ENSMUSP00000127575;GENE_PHENO=1
chr8_72200470_A/G	chr8:72200470	G	ENSMUSG00000062007	ENSMUST00000072097	Transcript	missense_variant	767	695	232	Q/R	cAa/cGa	rs48712481	IMPACT=MODERATE;STRAND=1;SYMBOL=Hsh2d;SYMBOL_SOURCE=MGI;BIOTYPE=protein_coding;ENSP=ENSMUSP00000071970;GENE_PHENO=1
chr8_72200470_A/G	chr8:72200470	G	ENSMUSG00000062007	ENSMUST00000165324	Transcript	missense_variant	713	695	232	Q/R	cAa/cGa	rs48712481	IMPACT=MODERATE;STRAND=1;SYMBOL=Hsh2d;SYMBOL_SOURCE=MGI;BIOTYPE=protein_coding;ENSP=ENSMUSP00000127575;GENE_PHENO=1
chr8_72200541_T/C	chr8:72200541	C	ENSMUSG00000062007	ENSMUST00000072097	Transcript	missense_variant	838	766	256	S/P	Tcc/Ccc	rs48558873	IMPACT=MODERATE;STRAND=1;SYMBOL=Hsh2d;SYMBOL_SOURCE=MGI;BIOTYPE=protein_coding;ENSP=ENSMUSP00000071970;GENE_PHENO=1
chr8_72200541_T/C	chr8:72200541	C	ENSMUSG00000062007	ENSMUST00000165324	Transcript	missense_variant	784	766	256	S/P	Tcc/Ccc	rs48558873	IMPACT=MODERATE;STRAND=1;SYMBOL=Hsh2d;SYMBOL_SOURCE=MGI;BIOTYPE=protein_coding;ENSP=ENSMUSP00000127575;GENE_PHENO=1
chr8_72200655_G/A	chr8:72200655	A	ENSMUSG00000062007	ENSMUST00000072097	Transcript	missense_variant	952	880	294	V/I	Gtc/Atc	rs51390301	IMPACT=MODERATE;STRAND=1;SYMBOL=Hsh2d;SYMBOL_SOURCE=MGI;BIOTYPE=protein_coding;ENSP=ENSMUSP00000071970;GENE_PHENO=1
chr8_72200655_G/A	chr8:72200655	A	ENSMUSG00000062007	ENSMUST00000165324	Transcript	missense_variant	898	880	294	V/I	Gtc/Atc	rs51390301	IMPACT=MODERATE;STRAND=1;SYMBOL=Hsh2d;SYMBOL_SOURCE=MGI;BIOTYPE=protein_coding;ENSP=ENSMUSP00000127575;GENE_PHENO=1
chr8_72213525_-/CTTCTCTTCGCTTCT	chr8:72213524-72213525	CTTCTCTTCGCTTCT	ENSMUSG00000079016	ENSMUST00000109987	Transcript	inframe_insertion	59-60	59-60	20	S/REAKRS	agc/agAGAAGCGAAGAGAAGc	-	IMPACT=MODERATE;STRAND=-1;SYMBOL=Gm11034;SYMBOL_SOURCE=MGI;BIOTYPE=protein_coding;ENSP=ENSMUSP00000105614
chr8_72213534_G/T	chr8:72213534	T	ENSMUSG00000079016	ENSMUST00000109987	Transcript	missense_variant	50	50	17	A/E	gCg/gAg	rs217272784	IMPACT=MODERATE;STRAND=-1;SYMBOL=Gm11034;SYMBOL_SOURCE=MGI;BIOTYPE=protein_coding;ENSP=ENSMUSP00000105614
chr8_72249109_G/A	chr8:72249109	A	ENSMUSG00000003033	ENSMUST00000212841	Transcript	missense_variant	376	220	74	A/T	Gca/Aca	rs33196368	IMPACT=MODERATE;STRAND=1;FLAGS=cds_end_NF;SYMBOL=Ap1m1;SYMBOL_SOURCE=MGI;BIOTYPE=protein_coding;ENSP=ENSMUSP00000148530;GENE_PHENO=1
chr8_72345998_T/C	chr8:72345998	C	ENSMUSG00000006276	ENSMUST00000163643	Transcript	missense_variant	2571	2548	850	T/A	Acc/Gcc	rs49858650	IMPACT=MODERATE;STRAND=-1;SYMBOL=Eps15l1;SYMBOL_SOURCE=MGI;BIOTYPE=protein_coding;ENSP=ENSMUSP00000129739;GENE_PHENO=1
chr8_72381439_C/T	chr8:72381439	T	ENSMUSG00000006276	ENSMUST00000163643	Transcript	missense_variant	1261	1238	413	R/K	aGa/aAa	rs33129853	IMPACT=MODERATE;STRAND=-1;SYMBOL=Eps15l1;SYMBOL_SOURCE=MGI;BIOTYPE=protein_coding;ENSP=ENSMUSP00000129739;GENE_PHENO=1
chr8_72381439_C/T	chr8:72381439	T	ENSMUSG00000006276	ENSMUST00000212121	Transcript	missense_variant	1252	1238	413	R/K	aGa/aAa	rs33129853	IMPACT=MODERATE;STRAND=-1;SYMBOL=Eps15l1;SYMBOL_SOURCE=MGI;BIOTYPE=protein_coding;ENSP=ENSMUSP00000148468;GENE_PHENO=1
chr8_72381439_C/T	chr8:72381439	T	ENSMUSG00000006276	ENSMUST00000212590	Transcript	missense_variant	1256	1238	413	R/K	aGa/aAa	rs33129853	IMPACT=MODERATE;STRAND=-1;SYMBOL=Eps15l1;SYMBOL_SOURCE=MGI;BIOTYPE=protein_coding;ENSP=ENSMUSP00000148484;GENE_PHENO=1
chr8_72400227_C/T	chr8:72400227	T	ENSMUSG00000006276	ENSMUST00000163643	Transcript	missense_variant	63	40	14	G/S	Ggt/Agt	rs33151742	IMPACT=MODERATE;STRAND=-1;SYMBOL=Eps15l1;SYMBOL_SOURCE=MGI;BIOTYPE=protein_coding;ENSP=ENSMUSP00000129739;GENE_PHENO=1
chr8_72400227_C/T	chr8:72400227	T	ENSMUSG00000006276	ENSMUST00000212121	Transcript	missense_variant	54	40	14	G/S	Ggt/Agt	rs33151742	IMPACT=MODERATE;STRAND=-1;SYMBOL=Eps15l1;SYMBOL_SOURCE=MGI;BIOTYPE=protein_coding;ENSP=ENSMUSP00000148468;GENE_PHENO=1
chr8_72400227_C/T	chr8:72400227	T	ENSMUSG00000006276	ENSMUST00000212590	Transcript	missense_variant	58	40	14	G/S	Ggt/Agt	rs33151742	IMPACT=MODERATE;STRAND=-1;SYMBOL=Eps15l1;SYMBOL_SOURCE=MGI;BIOTYPE=protein_coding;ENSP=ENSMUSP00000148484;GENE_PHENO=1
chr8_72444968_G/T	chr8:72444968	T	ENSMUSG00000052794	ENSMUST00000064853	Transcript	missense_variant	329	218	73	S/I	aGt/aTt	rs13479827	IMPACT=MODERATE;STRAND=1;SYMBOL=1700030K09Rik;SYMBOL_SOURCE=MGI;BIOTYPE=protein_coding;ENSP=ENSMUSP00000063244
chr8_72444968_G/T	chr8:72444968	T	ENSMUSG00000052794	ENSMUST00000121902	Transcript	missense_variant	277	218	73	S/I	aGt/aTt	rs13479827	IMPACT=MODERATE;STRAND=1;SYMBOL=1700030K09Rik;SYMBOL_SOURCE=MGI;BIOTYPE=protein_coding;ENSP=ENSMUSP00000113279
chr8_72445372_A/G	chr8:72445372	G	ENSMUSG00000052794	ENSMUST00000064853	Transcript	missense_variant	733	622	208	R/G	Aga/Gga	rs47979644	IMPACT=MODERATE;STRAND=1;SYMBOL=1700030K09Rik;SYMBOL_SOURCE=MGI;BIOTYPE=protein_coding;ENSP=ENSMUSP00000063244
chr8_72445372_A/G	chr8:72445372	G	ENSMUSG00000052794	ENSMUST00000121902	Transcript	missense_variant	681	622	208	R/G	Aga/Gga	rs47979644	IMPACT=MODERATE;STRAND=1;SYMBOL=1700030K09Rik;SYMBOL_SOURCE=MGI;BIOTYPE=protein_coding;ENSP=ENSMUSP00000113279
chr8_72449596_C/G	chr8:72449596	G	ENSMUSG00000052794	ENSMUST00000064853	Transcript	missense_variant	978	867	289	I/M	atC/atG	rs33419294	IMPACT=MODERATE;STRAND=1;SYMBOL=1700030K09Rik;SYMBOL_SOURCE=MGI;BIOTYPE=protein_coding;ENSP=ENSMUSP00000063244
chr8_72449596_C/G	chr8:72449596	G	ENSMUSG00000052794	ENSMUST00000121902	Transcript	missense_variant	926	867	289	I/M	atC/atG	rs33419294	IMPACT=MODERATE;STRAND=1;SYMBOL=1700030K09Rik;SYMBOL_SOURCE=MGI;BIOTYPE=protein_coding;ENSP=ENSMUSP00000113279
chr8_72455202_A/C	chr8:72455202	C	ENSMUSG00000052794	ENSMUST00000064853	Transcript	missense_variant	1286	1175	392	N/T	aAt/aCt	rs32823162	IMPACT=MODERATE;STRAND=1;SYMBOL=1700030K09Rik;SYMBOL_SOURCE=MGI;BIOTYPE=protein_coding;ENSP=ENSMUSP00000063244
chr8_72455219_A/G	chr8:72455219	G	ENSMUSG00000052794	ENSMUST00000064853	Transcript	missense_variant	1303	1192	398	T/A	Aca/Gca	rs33074701	IMPACT=MODERATE;STRAND=1;SYMBOL=1700030K09Rik;SYMBOL_SOURCE=MGI;BIOTYPE=protein_coding;ENSP=ENSMUSP00000063244
chr8_72455219_A/G	chr8:72455219	G	ENSMUSG00000052794	ENSMUST00000121902	Transcript	missense_variant	1149	1090	364	T/A	Aca/Gca	rs33074701	IMPACT=MODERATE;STRAND=1;SYMBOL=1700030K09Rik;SYMBOL_SOURCE=MGI;BIOTYPE=protein_coding;ENSP=ENSMUSP00000113279
chr8_72455241_G/A	chr8:72455241	A	ENSMUSG00000052794	ENSMUST00000064853	Transcript	missense_variant	1325	1214	405	G/E	gGa/gAa	rs32913563	IMPACT=MODERATE;STRAND=1;SYMBOL=1700030K09Rik;SYMBOL_SOURCE=MGI;BIOTYPE=protein_coding;ENSP=ENSMUSP00000063244
chr8_72455241_G/A	chr8:72455241	A	ENSMUSG00000052794	ENSMUST00000121902	Transcript	missense_variant	1171	1112	371	G/E	gGa/gAa	rs32913563	IMPACT=MODERATE;STRAND=1;SYMBOL=1700030K09Rik;SYMBOL_SOURCE=MGI;BIOTYPE=protein_coding;ENSP=ENSMUSP00000113279
chr8_72455247_G/A	chr8:72455247	A	ENSMUSG00000052794	ENSMUST00000064853	Transcript	missense_variant	1331	1220	407	G/D	gGt/gAt	rs32639335	IMPACT=MODERATE;STRAND=1;SYMBOL=1700030K09Rik;SYMBOL_SOURCE=MGI;BIOTYPE=protein_coding;ENSP=ENSMUSP00000063244
chr8_72455247_G/A	chr8:72455247	A	ENSMUSG00000052794	ENSMUST00000121902	Transcript	missense_variant	1177	1118	373	G/D	gGt/gAt	rs32639335	IMPACT=MODERATE;STRAND=1;SYMBOL=1700030K09Rik;SYMBOL_SOURCE=MGI;BIOTYPE=protein_coding;ENSP=ENSMUSP00000113279
chr8_72458694_T/G	chr8:72458694	G	ENSMUSG00000052794	ENSMUST00000064853	Transcript	missense_variant	1839	1728	576	H/Q	caT/caG	rs46388536	IMPACT=MODERATE;STRAND=1;SYMBOL=1700030K09Rik;SYMBOL_SOURCE=MGI;BIOTYPE=protein_coding;ENSP=ENSMUSP00000063244
chr8_72458694_T/G	chr8:72458694	G	ENSMUSG00000052794	ENSMUST00000121902	Transcript	missense_variant	1685	1626	542	H/Q	caT/caG	rs46388536	IMPACT=MODERATE;STRAND=1;SYMBOL=1700030K09Rik;SYMBOL_SOURCE=MGI;BIOTYPE=protein_coding;ENSP=ENSMUSP00000113279
chr8_72462035_TGGACC/-	chr8:72462035-72462040	-	ENSMUSG00000052488	ENSMUST00000079510	Transcript	inframe_deletion	2505-2510	2468-2473	823-825	RSK/K	aGGTCCAag/aag	rs251127120	IMPACT=MODERATE;STRAND=-1;SYMBOL=Cherp;SYMBOL_SOURCE=MGI;BIOTYPE=protein_coding;ENSP=ENSMUSP00000078469
chr8_72462035_TGGACC/-	chr8:72462035-72462040	-	ENSMUSG00000052488	ENSMUST00000212991	Transcript	inframe_deletion	2579-2584	2435-2440	812-814	RSK/K	aGGTCCAag/aag	rs251127120	IMPACT=MODERATE;STRAND=-1;SYMBOL=Cherp;SYMBOL_SOURCE=MGI;BIOTYPE=protein_coding;ENSP=ENSMUSP00000148273
chr8_72467889_GCG/-	chr8:72467889-72467891	-	ENSMUSG00000052488	ENSMUST00000079510	Transcript	inframe_deletion	1098-1100	1061-1063	354-355	PQ/Q	cCGCag/cag	rs253623950	IMPACT=MODERATE;STRAND=-1;SYMBOL=Cherp;SYMBOL_SOURCE=MGI;BIOTYPE=protein_coding;ENSP=ENSMUSP00000078469
chr8_72467889_GCG/-	chr8:72467889-72467891	-	ENSMUSG00000052488	ENSMUST00000212991	Transcript	inframe_deletion	1172-1174	1028-1030	343-344	PQ/Q	cCGCag/cag	rs253623950	IMPACT=MODERATE;STRAND=-1;SYMBOL=Cherp;SYMBOL_SOURCE=MGI;BIOTYPE=protein_coding;ENSP=ENSMUSP00000148273
chr8_72467906_TGT/-	chr8:72467906-72467908	-	ENSMUSG00000052488	ENSMUST00000079510	Transcript	inframe_deletion	1081-1083	1044-1046	348-349	QQ/Q	caACAg/cag	-	IMPACT=MODERATE;STRAND=-1;SYMBOL=Cherp;SYMBOL_SOURCE=MGI;BIOTYPE=protein_coding;ENSP=ENSMUSP00000078469
chr8_72467906_TGT/-	chr8:72467906-72467908	-	ENSMUSG00000052488	ENSMUST00000212991	Transcript	inframe_deletion	1155-1157	1011-1013	337-338	QQ/Q	caACAg/cag	-	IMPACT=MODERATE;STRAND=-1;SYMBOL=Cherp;SYMBOL_SOURCE=MGI;BIOTYPE=protein_coding;ENSP=ENSMUSP00000148273
chr8_72484692_G/A	chr8:72484692	A	ENSMUSG00000019731	ENSMUST00000152080	Transcript	missense_variant	999	971	324	T/I	aCc/aTc	rs51818739	IMPACT=MODERATE;STRAND=-1;SYMBOL=Slc35e1;SYMBOL_SOURCE=MGI;BIOTYPE=protein_coding;ENSP=ENSMUSP00000115754
chr8_72492571_T/C	chr8:72492571	C	ENSMUSG00000019731	ENSMUST00000152080	Transcript	missense_variant	44	16	6	T/A	Acc/Gcc	rs258079223	IMPACT=MODERATE;STRAND=-1;SYMBOL=Slc35e1;SYMBOL_SOURCE=MGI;BIOTYPE=protein_coding;ENSP=ENSMUSP00000115754
chr8_72581186_G/C	chr8:72581186	C	ENSMUSG00000031791	ENSMUST00000211914	Transcript	missense_variant,splice_region_variant,NMD_transcript_variant	296	283	95	V/L	Gtc/Ctc	rs13470561	IMPACT=MODERATE;STRAND=1;SYMBOL=Tmem38a;SYMBOL_SOURCE=MGI;BIOTYPE=nonsense_mediated_decay;ENSP=ENSMUSP00000148844
chr8_72586015_G/A	chr8:72586015	A	ENSMUSG00000031791	ENSMUST00000034244	Transcript	missense_variant	857	826	276	G/S	Ggc/Agc	rs13479828	IMPACT=MODERATE;STRAND=1;SYMBOL=Tmem38a;SYMBOL_SOURCE=MGI;BIOTYPE=protein_coding;ENSP=ENSMUSP00000034244
chr8_72650446_G/A	chr8:72650446	A	ENSMUSG00000048148	ENSMUST00000228312	Transcript	missense_variant	153	38	13	R/Q	cGg/cAg	rs33274464	IMPACT=MODERATE;STRAND=1;SYMBOL=Nwd1;SYMBOL_SOURCE=MGI;BIOTYPE=protein_coding;ENSP=ENSMUSP00000154488
chr8_72666643_G/A	chr8:72666643	A	ENSMUSG00000048148	ENSMUST00000093427	Transcript	missense_variant	834	533	178	S/N	aGc/aAc	rs108371156	IMPACT=MODERATE;STRAND=1;SYMBOL=Nwd1;SYMBOL_SOURCE=MGI;BIOTYPE=protein_coding;ENSP=ENSMUSP00000091135
chr8_72666643_G/A	chr8:72666643	A	ENSMUSG00000048148	ENSMUST00000161254	Transcript	missense_variant	774	533	178	S/N	aGc/aAc	rs108371156	IMPACT=MODERATE;STRAND=1;SYMBOL=Nwd1;SYMBOL_SOURCE=MGI;BIOTYPE=protein_coding;ENSP=ENSMUSP00000124804
chr8_72666643_G/A	chr8:72666643	A	ENSMUSG00000048148	ENSMUST00000228312	Transcript	missense_variant	771	656	219	S/N	aGc/aAc	rs108371156	IMPACT=MODERATE;STRAND=1;SYMBOL=Nwd1;SYMBOL_SOURCE=MGI;BIOTYPE=protein_coding;ENSP=ENSMUSP00000154488
chr8_72666748_T/C	chr8:72666748	C	ENSMUSG00000048148	ENSMUST00000093427	Transcript	missense_variant	939	638	213	V/A	gTa/gCa	rs33895624	IMPACT=MODERATE;STRAND=1;SYMBOL=Nwd1;SYMBOL_SOURCE=MGI;BIOTYPE=protein_coding;ENSP=ENSMUSP00000091135
chr8_72666748_T/C	chr8:72666748	C	ENSMUSG00000048148	ENSMUST00000161254	Transcript	missense_variant	879	638	213	V/A	gTa/gCa	rs33895624	IMPACT=MODERATE;STRAND=1;SYMBOL=Nwd1;SYMBOL_SOURCE=MGI;BIOTYPE=protein_coding;ENSP=ENSMUSP00000124804
chr8_72666748_T/C	chr8:72666748	C	ENSMUSG00000048148	ENSMUST00000228312	Transcript	missense_variant	876	761	254	V/A	gTa/gCa	rs33895624	IMPACT=MODERATE;STRAND=1;SYMBOL=Nwd1;SYMBOL_SOURCE=MGI;BIOTYPE=protein_coding;ENSP=ENSMUSP00000154488
chr8_72667087_A/G	chr8:72667087	G	ENSMUSG00000048148	ENSMUST00000093427	Transcript	missense_variant	1278	977	326	Q/R	cAg/cGg	rs33896221	IMPACT=MODERATE;STRAND=1;SYMBOL=Nwd1;SYMBOL_SOURCE=MGI;BIOTYPE=protein_coding;ENSP=ENSMUSP00000091135
chr8_72667087_A/G	chr8:72667087	G	ENSMUSG00000048148	ENSMUST00000161254	Transcript	missense_variant	1218	977	326	Q/R	cAg/cGg	rs33896221	IMPACT=MODERATE;STRAND=1;SYMBOL=Nwd1;SYMBOL_SOURCE=MGI;BIOTYPE=protein_coding;ENSP=ENSMUSP00000124804
chr8_72667087_A/G	chr8:72667087	G	ENSMUSG00000048148	ENSMUST00000228312	Transcript	missense_variant	1215	1100	367	Q/R	cAg/cGg	rs33896221	IMPACT=MODERATE;STRAND=1;SYMBOL=Nwd1;SYMBOL_SOURCE=MGI;BIOTYPE=protein_coding;ENSP=ENSMUSP00000154488
chr8_72667339_C/T	chr8:72667339	T	ENSMUSG00000048148	ENSMUST00000093427	Transcript	missense_variant	1530	1229	410	A/V	gCc/gTc	rs247552589	IMPACT=MODERATE;STRAND=1;SYMBOL=Nwd1;SYMBOL_SOURCE=MGI;BIOTYPE=protein_coding;ENSP=ENSMUSP00000091135
chr8_72667339_C/T	chr8:72667339	T	ENSMUSG00000048148	ENSMUST00000161254	Transcript	missense_variant	1470	1229	410	A/V	gCc/gTc	rs247552589	IMPACT=MODERATE;STRAND=1;SYMBOL=Nwd1;SYMBOL_SOURCE=MGI;BIOTYPE=protein_coding;ENSP=ENSMUSP00000124804
chr8_72667339_C/T	chr8:72667339	T	ENSMUSG00000048148	ENSMUST00000228312	Transcript	missense_variant	1467	1352	451	A/V	gCc/gTc	rs247552589	IMPACT=MODERATE;STRAND=1;SYMBOL=Nwd1;SYMBOL_SOURCE=MGI;BIOTYPE=protein_coding;ENSP=ENSMUSP00000154488
chr8_80611686_G/T	chr8:80611686	T	ENSMUSG00000042353	ENSMUST00000039695	Transcript	missense_variant	607	607	203	V/L	Gtg/Ttg	rs51225149	IMPACT=MODERATE;STRAND=1;SYMBOL=Frem3;SYMBOL_SOURCE=MGI;BIOTYPE=protein_coding;ENSP=ENSMUSP00000038015
chr8_80611972_T/G	chr8:80611972	G	ENSMUSG00000042353	ENSMUST00000039695	Transcript	missense_variant	893	893	298	I/R	aTa/aGa	rs51028712	IMPACT=MODERATE;STRAND=1;SYMBOL=Frem3;SYMBOL_SOURCE=MGI;BIOTYPE=protein_coding;ENSP=ENSMUSP00000038015
chr8_80611983_G/T	chr8:80611983	T	ENSMUSG00000042353	ENSMUST00000039695	Transcript	missense_variant	904	904	302	A/S	Gcg/Tcg	rs47526065	IMPACT=MODERATE;STRAND=1;SYMBOL=Frem3;SYMBOL_SOURCE=MGI;BIOTYPE=protein_coding;ENSP=ENSMUSP00000038015
chr8_80611997_A/G	chr8:80611997	G	ENSMUSG00000042353	ENSMUST00000039695	Transcript	missense_variant	918	918	306	I/M	atA/atG	rs259664798	IMPACT=MODERATE;STRAND=1;SYMBOL=Frem3;SYMBOL_SOURCE=MGI;BIOTYPE=protein_coding;ENSP=ENSMUSP00000038015
chr8_80612100_G/A	chr8:80612100	A	ENSMUSG00000042353	ENSMUST00000039695	Transcript	missense_variant	1021	1021	341	V/I	Gta/Ata	rs50408153	IMPACT=MODERATE;STRAND=1;SYMBOL=Frem3;SYMBOL_SOURCE=MGI;BIOTYPE=protein_coding;ENSP=ENSMUSP00000038015
chr8_80612623_G/A	chr8:80612623	A	ENSMUSG00000042353	ENSMUST00000039695	Transcript	missense_variant	1544	1544	515	G/D	gGt/gAt	rs244544983	IMPACT=MODERATE;STRAND=1;SYMBOL=Frem3;SYMBOL_SOURCE=MGI;BIOTYPE=protein_coding;ENSP=ENSMUSP00000038015
chr8_80613384_A/G	chr8:80613384	G	ENSMUSG00000042353	ENSMUST00000039695	Transcript	missense_variant	2305	2305	769	T/A	Acc/Gcc	rs38605181	IMPACT=MODERATE;STRAND=1;SYMBOL=Frem3;SYMBOL_SOURCE=MGI;BIOTYPE=protein_coding;ENSP=ENSMUSP00000038015
chr8_80614059_G/A	chr8:80614059	A	ENSMUSG00000042353	ENSMUST00000039695	Transcript	missense_variant	2980	2980	994	A/T	Gca/Aca	rs36514881	IMPACT=MODERATE;STRAND=1;SYMBOL=Frem3;SYMBOL_SOURCE=MGI;BIOTYPE=protein_coding;ENSP=ENSMUSP00000038015
chr8_80615240_-/TCT	chr8:80615239-80615240	TCT	ENSMUSG00000042353	ENSMUST00000039695	Transcript	inframe_insertion	4160-4161	4160-4161	1387	D/DL	gat/gaTCTt	rs224394926	IMPACT=MODERATE;STRAND=1;SYMBOL=Frem3;SYMBOL_SOURCE=MGI;BIOTYPE=protein_coding;ENSP=ENSMUSP00000038015
chr8_80663445_T/C	chr8:80663445	C	ENSMUSG00000042353	ENSMUST00000039695	Transcript	missense_variant	5324	5324	1775	V/A	gTg/gCg	rs263133297	IMPACT=MODERATE;STRAND=1;SYMBOL=Frem3;SYMBOL_SOURCE=MGI;BIOTYPE=protein_coding;ENSP=ENSMUSP00000038015
chr8_80984508_G/A	chr8:80984508	A	ENSMUSG00000038250	ENSMUST00000042724	Transcript	missense_variant	3389	2897	966	A/V	gCc/gTc	rs13461494	IMPACT=MODERATE;STRAND=-1;SYMBOL=Usp38;SYMBOL_SOURCE=MGI;BIOTYPE=protein_coding;ENSP=ENSMUSP00000039943;GENE_PHENO=1
chr8_80984538_T/C	chr8:80984538	C	ENSMUSG00000038250	ENSMUST00000042724	Transcript	missense_variant	3359	2867	956	D/G	gAc/gGc	rs13461492	IMPACT=MODERATE;STRAND=-1;SYMBOL=Usp38;SYMBOL_SOURCE=MGI;BIOTYPE=protein_coding;ENSP=ENSMUSP00000039943;GENE_PHENO=1
chr8_80985309_T/C	chr8:80985309	C	ENSMUSG00000038250	ENSMUST00000042724	Transcript	missense_variant	2588	2096	699	K/R	aAg/aGg	rs4227273	IMPACT=MODERATE;STRAND=-1;SYMBOL=Usp38;SYMBOL_SOURCE=MGI;BIOTYPE=protein_coding;ENSP=ENSMUSP00000039943;GENE_PHENO=1
chr8_81844493_T/C	chr8:81844493	C	ENSMUSG00000037940	ENSMUST00000109852	Transcript	missense_variant	514	410	137	L/P	cTg/cCg	rs33412198	IMPACT=MODERATE;STRAND=1;SYMBOL=Inpp4b;SYMBOL_SOURCE=MGI;BIOTYPE=protein_coding;ENSP=ENSMUSP00000105478;GENE_PHENO=1
chr8_81844493_T/C	chr8:81844493	C	ENSMUSG00000037940	ENSMUST00000169116	Transcript	missense_variant	658	410	137	L/P	cTg/cCg	rs33412198	IMPACT=MODERATE;STRAND=1;FLAGS=cds_end_NF;SYMBOL=Inpp4b;SYMBOL_SOURCE=MGI;BIOTYPE=protein_coding;ENSP=ENSMUSP00000131947;GENE_PHENO=1
chr8_81844493_T/C	chr8:81844493	C	ENSMUSG00000037940	ENSMUST00000172031	Transcript	missense_variant	514	410	137	L/P	cTg/cCg	rs33412198	IMPACT=MODERATE;STRAND=1;SYMBOL=Inpp4b;SYMBOL_SOURCE=MGI;BIOTYPE=protein_coding;ENSP=ENSMUSP00000131324;GENE_PHENO=1
chr8_81844493_T/C	chr8:81844493	C	ENSMUSG00000037940	ENSMUST00000213285	Transcript	missense_variant	961	410	137	L/P	cTg/cCg	rs33412198	IMPACT=MODERATE;STRAND=1;FLAGS=cds_end_NF;SYMBOL=Inpp4b;SYMBOL_SOURCE=MGI;BIOTYPE=protein_coding;ENSP=ENSMUSP00000150520;GENE_PHENO=1
chr8_81844493_T/C	chr8:81844493	C	ENSMUSG00000037940	ENSMUST00000215332	Transcript	missense_variant	811	410	137	L/P	cTg/cCg	rs33412198	IMPACT=MODERATE;STRAND=1;SYMBOL=Inpp4b;SYMBOL_SOURCE=MGI;BIOTYPE=protein_coding;ENSP=ENSMUSP00000148972;GENE_PHENO=1
chr8_81844493_T/C	chr8:81844493	C	ENSMUSG00000037940	ENSMUST00000217122	Transcript	missense_variant	811	410	137	L/P	cTg/cCg	rs33412198	IMPACT=MODERATE;STRAND=1;SYMBOL=Inpp4b;SYMBOL_SOURCE=MGI;BIOTYPE=protein_coding;ENSP=ENSMUSP00000150541;GENE_PHENO=1
chr8_81997313_C/A	chr8:81997313	A	ENSMUSG00000037940	ENSMUST00000042529	Transcript	missense_variant	1599	1422	474	S/R	agC/agA	rs33528344	IMPACT=MODERATE;STRAND=1;SYMBOL=Inpp4b;SYMBOL_SOURCE=MGI;BIOTYPE=protein_coding;ENSP=ENSMUSP00000044466;GENE_PHENO=1
chr8_81997313_C/A	chr8:81997313	A	ENSMUSG00000037940	ENSMUST00000109851	Transcript	missense_variant	1374	1077	359	S/R	agC/agA	rs33528344	IMPACT=MODERATE;STRAND=1;SYMBOL=Inpp4b;SYMBOL_SOURCE=MGI;BIOTYPE=protein_coding;ENSP=ENSMUSP00000105477;GENE_PHENO=1
chr8_81997313_C/A	chr8:81997313	A	ENSMUSG00000037940	ENSMUST00000109852	Transcript	missense_variant	1577	1473	491	S/R	agC/agA	rs33528344	IMPACT=MODERATE;STRAND=1;SYMBOL=Inpp4b;SYMBOL_SOURCE=MGI;BIOTYPE=protein_coding;ENSP=ENSMUSP00000105478;GENE_PHENO=1
chr8_81997313_C/A	chr8:81997313	A	ENSMUSG00000037940	ENSMUST00000169116	Transcript	missense_variant	1721	1473	491	S/R	agC/agA	rs33528344	IMPACT=MODERATE;STRAND=1;FLAGS=cds_end_NF;SYMBOL=Inpp4b;SYMBOL_SOURCE=MGI;BIOTYPE=protein_coding;ENSP=ENSMUSP00000131947;GENE_PHENO=1
chr8_81997313_C/A	chr8:81997313	A	ENSMUSG00000037940	ENSMUST00000170160	Transcript	missense_variant	1127	918	306	S/R	agC/agA	rs33528344	IMPACT=MODERATE;STRAND=1;FLAGS=cds_end_NF;SYMBOL=Inpp4b;SYMBOL_SOURCE=MGI;BIOTYPE=protein_coding;ENSP=ENSMUSP00000132156;GENE_PHENO=1
chr8_81997313_C/A	chr8:81997313	A	ENSMUSG00000037940	ENSMUST00000172031	Transcript	missense_variant	1577	1473	491	S/R	agC/agA	rs33528344	IMPACT=MODERATE;STRAND=1;SYMBOL=Inpp4b;SYMBOL_SOURCE=MGI;BIOTYPE=protein_coding;ENSP=ENSMUSP00000131324;GENE_PHENO=1
chr8_81997313_C/A	chr8:81997313	A	ENSMUSG00000037940	ENSMUST00000213285	Transcript	missense_variant	2024	1473	491	S/R	agC/agA	rs33528344	IMPACT=MODERATE;STRAND=1;FLAGS=cds_end_NF;SYMBOL=Inpp4b;SYMBOL_SOURCE=MGI;BIOTYPE=protein_coding;ENSP=ENSMUSP00000150520;GENE_PHENO=1
chr8_81997313_C/A	chr8:81997313	A	ENSMUSG00000037940	ENSMUST00000215332	Transcript	missense_variant	1874	1473	491	S/R	agC/agA	rs33528344	IMPACT=MODERATE;STRAND=1;SYMBOL=Inpp4b;SYMBOL_SOURCE=MGI;BIOTYPE=protein_coding;ENSP=ENSMUSP00000148972;GENE_PHENO=1
chr8_81997313_C/A	chr8:81997313	A	ENSMUSG00000037940	ENSMUST00000217122	Transcript	missense_variant	1874	1473	491	S/R	agC/agA	rs33528344	IMPACT=MODERATE;STRAND=1;SYMBOL=Inpp4b;SYMBOL_SOURCE=MGI;BIOTYPE=protein_coding;ENSP=ENSMUSP00000150541;GENE_PHENO=1
chr8_82010669_A/C	chr8:82010669	C	ENSMUSG00000037940	ENSMUST00000042529	Transcript	missense_variant	1820	1643	548	H/P	cAt/cCt	rs38061815	IMPACT=MODERATE;STRAND=1;SYMBOL=Inpp4b;SYMBOL_SOURCE=MGI;BIOTYPE=protein_coding;ENSP=ENSMUSP00000044466;GENE_PHENO=1
chr8_82010669_A/C	chr8:82010669	C	ENSMUSG00000037940	ENSMUST00000109851	Transcript	missense_variant	1595	1298	433	H/P	cAt/cCt	rs38061815	IMPACT=MODERATE;STRAND=1;SYMBOL=Inpp4b;SYMBOL_SOURCE=MGI;BIOTYPE=protein_coding;ENSP=ENSMUSP00000105477;GENE_PHENO=1
chr8_82010669_A/C	chr8:82010669	C	ENSMUSG00000037940	ENSMUST00000109852	Transcript	missense_variant	1798	1694	565	H/P	cAt/cCt	rs38061815	IMPACT=MODERATE;STRAND=1;SYMBOL=Inpp4b;SYMBOL_SOURCE=MGI;BIOTYPE=protein_coding;ENSP=ENSMUSP00000105478;GENE_PHENO=1
chr8_82010669_A/C	chr8:82010669	C	ENSMUSG00000037940	ENSMUST00000169116	Transcript	missense_variant	1942	1694	565	H/P	cAt/cCt	rs38061815	IMPACT=MODERATE;STRAND=1;FLAGS=cds_end_NF;SYMBOL=Inpp4b;SYMBOL_SOURCE=MGI;BIOTYPE=protein_coding;ENSP=ENSMUSP00000131947;GENE_PHENO=1
chr8_82010669_A/C	chr8:82010669	C	ENSMUSG00000037940	ENSMUST00000170160	Transcript	missense_variant	1348	1139	380	H/P	cAt/cCt	rs38061815	IMPACT=MODERATE;STRAND=1;FLAGS=cds_end_NF;SYMBOL=Inpp4b;SYMBOL_SOURCE=MGI;BIOTYPE=protein_coding;ENSP=ENSMUSP00000132156;GENE_PHENO=1
chr8_82010669_A/C	chr8:82010669	C	ENSMUSG00000037940	ENSMUST00000172031	Transcript	missense_variant	1798	1694	565	H/P	cAt/cCt	rs38061815	IMPACT=MODERATE;STRAND=1;SYMBOL=Inpp4b;SYMBOL_SOURCE=MGI;BIOTYPE=protein_coding;ENSP=ENSMUSP00000131324;GENE_PHENO=1
chr8_82010669_A/C	chr8:82010669	C	ENSMUSG00000037940	ENSMUST00000213285	Transcript	missense_variant	2245	1694	565	H/P	cAt/cCt	rs38061815	IMPACT=MODERATE;STRAND=1;FLAGS=cds_end_NF;SYMBOL=Inpp4b;SYMBOL_SOURCE=MGI;BIOTYPE=protein_coding;ENSP=ENSMUSP00000150520;GENE_PHENO=1
chr8_82010669_A/C	chr8:82010669	C	ENSMUSG00000037940	ENSMUST00000215332	Transcript	missense_variant	2095	1694	565	H/P	cAt/cCt	rs38061815	IMPACT=MODERATE;STRAND=1;SYMBOL=Inpp4b;SYMBOL_SOURCE=MGI;BIOTYPE=protein_coding;ENSP=ENSMUSP00000148972;GENE_PHENO=1
chr8_82010669_A/C	chr8:82010669	C	ENSMUSG00000037940	ENSMUST00000217122	Transcript	missense_variant	2095	1694	565	H/P	cAt/cCt	rs38061815	IMPACT=MODERATE;STRAND=1;SYMBOL=Inpp4b;SYMBOL_SOURCE=MGI;BIOTYPE=protein_coding;ENSP=ENSMUSP00000150541;GENE_PHENO=1
chr8_83249444_G/A	chr8:83249444	A	ENSMUSG00000031709	ENSMUST00000034145	Transcript	missense_variant	1655	932	311	G/D	gGc/gAc	rs46480564	IMPACT=MODERATE;STRAND=1;SYMBOL=Tbc1d9;SYMBOL_SOURCE=MGI;BIOTYPE=protein_coding;ENSP=ENSMUSP00000034145
chr8_83249444_G/A	chr8:83249444	A	ENSMUSG00000031709	ENSMUST00000093393	Transcript	missense_variant	1846	1631	544	G/D	gGc/gAc	rs46480564	IMPACT=MODERATE;STRAND=1;SYMBOL=Tbc1d9;SYMBOL_SOURCE=MGI;BIOTYPE=protein_coding;ENSP=ENSMUSP00000091093
chr8_83290590_A/G	chr8:83290590	G	ENSMUSG00000031710	ENSMUST00000034146	Transcript	missense_variant	239	8	3	N/S	aAc/aGc	rs8257106	IMPACT=MODERATE;STRAND=1;SYMBOL=Ucp1;SYMBOL_SOURCE=MGI;BIOTYPE=protein_coding;ENSP=ENSMUSP00000034146;GENE_PHENO=1
chr8_83322737_G/C	chr8:83322737	C	ENSMUSG00000035151	ENSMUST00000053902	Transcript	missense_variant	342	199	67	Q/E	Cag/Gag	rs48577786	IMPACT=MODERATE;STRAND=-1;SYMBOL=Elmod2;SYMBOL_SOURCE=MGI;BIOTYPE=protein_coding;ENSP=ENSMUSP00000052287;GENE_PHENO=1
chr8_83322737_G/C	chr8:83322737	C	ENSMUSG00000035151	ENSMUST00000139041	Transcript	missense_variant	401	199	67	Q/E	Cag/Gag	rs48577786	IMPACT=MODERATE;STRAND=-1;FLAGS=cds_end_NF;SYMBOL=Elmod2;SYMBOL_SOURCE=MGI;BIOTYPE=protein_coding;ENSP=ENSMUSP00000147732;GENE_PHENO=1
chr8_83322737_G/C	chr8:83322737	C	ENSMUSG00000035151	ENSMUST00000177594	Transcript	missense_variant	337	199	67	Q/E	Cag/Gag	rs48577786	IMPACT=MODERATE;STRAND=-1;SYMBOL=Elmod2;SYMBOL_SOURCE=MGI;BIOTYPE=protein_coding;ENSP=ENSMUSP00000137044;GENE_PHENO=1
chr8_83362439_C/T	chr8:83362439	T	ENSMUSG00000035057	ENSMUST00000038692	Transcript	missense_variant	679	665	222	T/M	aCg/aTg	rs50156070	IMPACT=MODERATE;STRAND=1;SYMBOL=Mgat4d;SYMBOL_SOURCE=MGI;BIOTYPE=protein_coding;ENSP=ENSMUSP00000041629;GENE_PHENO=1
chr8_83410527_G/A	chr8:83410527	A	ENSMUSG00000002190	ENSMUST00000002259	Transcript	missense_variant	992	872	291	R/K	aGg/aAg	rs16789437	IMPACT=MODERATE;STRAND=1;SYMBOL=Clgn;SYMBOL_SOURCE=MGI;BIOTYPE=protein_coding;ENSP=ENSMUSP00000002259;GENE_PHENO=1
chr8_83410527_G/A	chr8:83410527	A	ENSMUSG00000002190	ENSMUST00000109831	Transcript	missense_variant	1104	872	291	R/K	aGg/aAg	rs16789437	IMPACT=MODERATE;STRAND=1;SYMBOL=Clgn;SYMBOL_SOURCE=MGI;BIOTYPE=protein_coding;ENSP=ENSMUSP00000105457;GENE_PHENO=1
chr8_83438038_C/A	chr8:83438038	A	ENSMUSG00000063253	ENSMUST00000081506	Transcript	missense_variant	108	98	33	W/L	tGg/tTg	rs51827371	IMPACT=MODERATE;STRAND=-1;SYMBOL=Scoc;SYMBOL_SOURCE=MGI;BIOTYPE=protein_coding;ENSP=ENSMUSP00000080221
chr8_83541233_A/G	chr8:83541233	G	ENSMUSG00000047286	ENSMUST00000058609	Transcript	missense_variant	141	88	30	I/V	Atc/Gtc	rs49200439	IMPACT=MODERATE;STRAND=1;SYMBOL=Olfr370;SYMBOL_SOURCE=MGI;BIOTYPE=protein_coding;ENSP=ENSMUSP00000055435
chr8_83541233_A/G	chr8:83541233	G	ENSMUSG00000047286	ENSMUST00000209408	Transcript	missense_variant	606	88	30	I/V	Atc/Gtc	rs49200439	IMPACT=MODERATE;STRAND=1;SYMBOL=Olfr370;SYMBOL_SOURCE=MGI;BIOTYPE=protein_coding;ENSP=ENSMUSP00000147834
chr8_83541233_A/G	chr8:83541233	G	ENSMUSG00000047286	ENSMUST00000214156	Transcript	missense_variant	538	88	30	I/V	Atc/Gtc	rs49200439	IMPACT=MODERATE;STRAND=1;SYMBOL=Olfr370;SYMBOL_SOURCE=MGI;BIOTYPE=protein_coding;ENSP=ENSMUSP00000149251
chr8_83541781_C/G	chr8:83541781	G	ENSMUSG00000047286	ENSMUST00000058609	Transcript	missense_variant	689	636	212	F/L	ttC/ttG	rs51566666	IMPACT=MODERATE;STRAND=1;SYMBOL=Olfr370;SYMBOL_SOURCE=MGI;BIOTYPE=protein_coding;ENSP=ENSMUSP00000055435
chr8_83541781_C/G	chr8:83541781	G	ENSMUSG00000047286	ENSMUST00000209408	Transcript	missense_variant	1154	636	212	F/L	ttC/ttG	rs51566666	IMPACT=MODERATE;STRAND=1;SYMBOL=Olfr370;SYMBOL_SOURCE=MGI;BIOTYPE=protein_coding;ENSP=ENSMUSP00000147834
chr8_83541781_C/G	chr8:83541781	G	ENSMUSG00000047286	ENSMUST00000214156	Transcript	missense_variant	1086	636	212	F/L	ttC/ttG	rs51566666	IMPACT=MODERATE;STRAND=1;SYMBOL=Olfr370;SYMBOL_SOURCE=MGI;BIOTYPE=protein_coding;ENSP=ENSMUSP00000149251
chr8_83541815_A/G	chr8:83541815	G	ENSMUSG00000047286	ENSMUST00000058609	Transcript	missense_variant	723	670	224	T/A	Acc/Gcc	rs36778466	IMPACT=MODERATE;STRAND=1;SYMBOL=Olfr370;SYMBOL_SOURCE=MGI;BIOTYPE=protein_coding;ENSP=ENSMUSP00000055435
chr8_83541815_A/G	chr8:83541815	G	ENSMUSG00000047286	ENSMUST00000209408	Transcript	missense_variant	1188	670	224	T/A	Acc/Gcc	rs36778466	IMPACT=MODERATE;STRAND=1;SYMBOL=Olfr370;SYMBOL_SOURCE=MGI;BIOTYPE=protein_coding;ENSP=ENSMUSP00000147834
chr8_83541815_A/G	chr8:83541815	G	ENSMUSG00000047286	ENSMUST00000214156	Transcript	missense_variant	1120	670	224	T/A	Acc/Gcc	rs36778466	IMPACT=MODERATE;STRAND=1;SYMBOL=Olfr370;SYMBOL_SOURCE=MGI;BIOTYPE=protein_coding;ENSP=ENSMUSP00000149251
chr8_83583292_A/G	chr8:83583292	G	ENSMUSG00000110580	ENSMUST00000212132	Transcript	splice_acceptor_variant,non_coding_transcript_variant	-	-	-	-	-	rs32802228	IMPACT=HIGH;STRAND=1;SYMBOL=D830024N08Rik;SYMBOL_SOURCE=MGI;BIOTYPE=antisense
chr8_83671329_G/A	chr8:83671329	A	ENSMUSG00000057672	ENSMUST00000132945	Transcript	missense_variant,NMD_transcript_variant	2516	2377	793	R/C	Cgt/Tgt	rs8254481	IMPACT=MODERATE;STRAND=-1;SYMBOL=Pkn1;SYMBOL_SOURCE=MGI;BIOTYPE=nonsense_mediated_decay;ENSP=ENSMUSP00000115054;GENE_PHENO=1
chr8_83724344_A/C	chr8:83724344	C	ENSMUSG00000002885	ENSMUST00000002964	Transcript	missense_variant	2083	1894	632	S/A	Tcc/Gcc	rs13462843	IMPACT=MODERATE;STRAND=-1;SYMBOL=Adgre5;SYMBOL_SOURCE=MGI;BIOTYPE=protein_coding;ENSP=ENSMUSP00000002964;GENE_PHENO=1
chr8_83724344_A/C	chr8:83724344	C	ENSMUSG00000002885	ENSMUST00000075843	Transcript	missense_variant	2208	2176	726	S/A	Tcc/Gcc	rs13462843	IMPACT=MODERATE;STRAND=-1;SYMBOL=Adgre5;SYMBOL_SOURCE=MGI;BIOTYPE=protein_coding;ENSP=ENSMUSP00000075240;GENE_PHENO=1
chr8_83724344_A/C	chr8:83724344	C	ENSMUSG00000002885	ENSMUST00000109802	Transcript	missense_variant	2077	2041	681	S/A	Tcc/Gcc	rs13462843	IMPACT=MODERATE;STRAND=-1;SYMBOL=Adgre5;SYMBOL_SOURCE=MGI;BIOTYPE=protein_coding;ENSP=ENSMUSP00000105427;GENE_PHENO=1
chr8_83724344_A/C	chr8:83724344	C	ENSMUSG00000002885	ENSMUST00000166939	Transcript	missense_variant	2077	1888	630	S/A	Tcc/Gcc	rs13462843	IMPACT=MODERATE;STRAND=-1;SYMBOL=Adgre5;SYMBOL_SOURCE=MGI;BIOTYPE=protein_coding;ENSP=ENSMUSP00000128220;GENE_PHENO=1
chr8_83724636_G/-	chr8:83724636	-	ENSMUSG00000002885	ENSMUST00000002964	Transcript	frameshift_variant	1956	1767	589	P/X	ccC/cc	-	IMPACT=HIGH;STRAND=-1;SYMBOL=Adgre5;SYMBOL_SOURCE=MGI;BIOTYPE=protein_coding;ENSP=ENSMUSP00000002964;GENE_PHENO=1
chr8_83724636_G/-	chr8:83724636	-	ENSMUSG00000002885	ENSMUST00000075843	Transcript	frameshift_variant	2081	2049	683	P/X	ccC/cc	-	IMPACT=HIGH;STRAND=-1;SYMBOL=Adgre5;SYMBOL_SOURCE=MGI;BIOTYPE=protein_coding;ENSP=ENSMUSP00000075240;GENE_PHENO=1
chr8_83724636_G/-	chr8:83724636	-	ENSMUSG00000002885	ENSMUST00000109802	Transcript	frameshift_variant	1950	1914	638	P/X	ccC/cc	-	IMPACT=HIGH;STRAND=-1;SYMBOL=Adgre5;SYMBOL_SOURCE=MGI;BIOTYPE=protein_coding;ENSP=ENSMUSP00000105427;GENE_PHENO=1
chr8_83724636_G/-	chr8:83724636	-	ENSMUSG00000002885	ENSMUST00000166939	Transcript	frameshift_variant	1950	1761	587	P/X	ccC/cc	-	IMPACT=HIGH;STRAND=-1;SYMBOL=Adgre5;SYMBOL_SOURCE=MGI;BIOTYPE=protein_coding;ENSP=ENSMUSP00000128220;GENE_PHENO=1
chr8_83724971_C/T	chr8:83724971	T	ENSMUSG00000002885	ENSMUST00000002964	Transcript	missense_variant	1702	1513	505	V/M	Gtg/Atg	rs32888886	IMPACT=MODERATE;STRAND=-1;SYMBOL=Adgre5;SYMBOL_SOURCE=MGI;BIOTYPE=protein_coding;ENSP=ENSMUSP00000002964;GENE_PHENO=1
chr8_83724971_C/T	chr8:83724971	T	ENSMUSG00000002885	ENSMUST00000075843	Transcript	missense_variant	1827	1795	599	V/M	Gtg/Atg	rs32888886	IMPACT=MODERATE;STRAND=-1;SYMBOL=Adgre5;SYMBOL_SOURCE=MGI;BIOTYPE=protein_coding;ENSP=ENSMUSP00000075240;GENE_PHENO=1
chr8_83724971_C/T	chr8:83724971	T	ENSMUSG00000002885	ENSMUST00000109802	Transcript	missense_variant	1696	1660	554	V/M	Gtg/Atg	rs32888886	IMPACT=MODERATE;STRAND=-1;SYMBOL=Adgre5;SYMBOL_SOURCE=MGI;BIOTYPE=protein_coding;ENSP=ENSMUSP00000105427;GENE_PHENO=1
chr8_83724971_C/T	chr8:83724971	T	ENSMUSG00000002885	ENSMUST00000166939	Transcript	missense_variant	1696	1507	503	V/M	Gtg/Atg	rs32888886	IMPACT=MODERATE;STRAND=-1;SYMBOL=Adgre5;SYMBOL_SOURCE=MGI;BIOTYPE=protein_coding;ENSP=ENSMUSP00000128220;GENE_PHENO=1
chr8_83728392_C/G	chr8:83728392	G	ENSMUSG00000002885	ENSMUST00000002964	Transcript	missense_variant	865	676	226	E/Q	Gaa/Caa	rs13462841	IMPACT=MODERATE;STRAND=-1;SYMBOL=Adgre5;SYMBOL_SOURCE=MGI;BIOTYPE=protein_coding;ENSP=ENSMUSP00000002964;GENE_PHENO=1
chr8_83728392_C/G	chr8:83728392	G	ENSMUSG00000002885	ENSMUST00000075843	Transcript	missense_variant	990	958	320	E/Q	Gaa/Caa	rs13462841	IMPACT=MODERATE;STRAND=-1;SYMBOL=Adgre5;SYMBOL_SOURCE=MGI;BIOTYPE=protein_coding;ENSP=ENSMUSP00000075240;GENE_PHENO=1
chr8_83728392_C/G	chr8:83728392	G	ENSMUSG00000002885	ENSMUST00000109802	Transcript	missense_variant	859	823	275	E/Q	Gaa/Caa	rs13462841	IMPACT=MODERATE;STRAND=-1;SYMBOL=Adgre5;SYMBOL_SOURCE=MGI;BIOTYPE=protein_coding;ENSP=ENSMUSP00000105427;GENE_PHENO=1
chr8_83728392_C/G	chr8:83728392	G	ENSMUSG00000002885	ENSMUST00000166939	Transcript	missense_variant	859	670	224	E/Q	Gaa/Caa	rs13462841	IMPACT=MODERATE;STRAND=-1;SYMBOL=Adgre5;SYMBOL_SOURCE=MGI;BIOTYPE=protein_coding;ENSP=ENSMUSP00000128220;GENE_PHENO=1
chr8_83732019_A/G	chr8:83732019	G	ENSMUSG00000002885	ENSMUST00000075843	Transcript	missense_variant	409	377	126	M/T	aTg/aCg	rs33577730	IMPACT=MODERATE;STRAND=-1;SYMBOL=Adgre5;SYMBOL_SOURCE=MGI;BIOTYPE=protein_coding;ENSP=ENSMUSP00000075240;GENE_PHENO=1
chr8_83734301_C/A	chr8:83734301	A	ENSMUSG00000002885	ENSMUST00000002964	Transcript	missense_variant	272	83	28	S/I	aGt/aTt	rs32634335	IMPACT=MODERATE;STRAND=-1;SYMBOL=Adgre5;SYMBOL_SOURCE=MGI;BIOTYPE=protein_coding;ENSP=ENSMUSP00000002964;GENE_PHENO=1
chr8_83734301_C/A	chr8:83734301	A	ENSMUSG00000002885	ENSMUST00000075843	Transcript	missense_variant	115	83	28	S/I	aGt/aTt	rs32634335	IMPACT=MODERATE;STRAND=-1;SYMBOL=Adgre5;SYMBOL_SOURCE=MGI;BIOTYPE=protein_coding;ENSP=ENSMUSP00000075240;GENE_PHENO=1
chr8_83734301_C/A	chr8:83734301	A	ENSMUSG00000002885	ENSMUST00000109802	Transcript	missense_variant	119	83	28	S/I	aGt/aTt	rs32634335	IMPACT=MODERATE;STRAND=-1;SYMBOL=Adgre5;SYMBOL_SOURCE=MGI;BIOTYPE=protein_coding;ENSP=ENSMUSP00000105427;GENE_PHENO=1
chr8_83734301_C/A	chr8:83734301	A	ENSMUSG00000002885	ENSMUST00000149368	Transcript	missense_variant,NMD_transcript_variant	187	141	47	E/D	gaG/gaT	rs32634335	IMPACT=MODERATE;STRAND=-1;SYMBOL=Adgre5;SYMBOL_SOURCE=MGI;BIOTYPE=nonsense_mediated_decay;ENSP=ENSMUSP00000138393;GENE_PHENO=1
chr8_83734301_C/A	chr8:83734301	A	ENSMUSG00000002885	ENSMUST00000166939	Transcript	splice_donor_variant	-	-	-	-	-	rs32634335	IMPACT=HIGH;STRAND=-1;SYMBOL=Adgre5;SYMBOL_SOURCE=MGI;BIOTYPE=protein_coding;ENSP=ENSMUSP00000128220;GENE_PHENO=1
chr8_83741131_C/T	chr8:83741131	T	ENSMUSG00000002885	ENSMUST00000002964	Transcript	missense_variant	196	7	3	G/S	Ggc/Agc	rs222840242	IMPACT=MODERATE;STRAND=-1;SYMBOL=Adgre5;SYMBOL_SOURCE=MGI;BIOTYPE=protein_coding;ENSP=ENSMUSP00000002964;GENE_PHENO=1
chr8_83741131_C/T	chr8:83741131	T	ENSMUSG00000002885	ENSMUST00000075843	Transcript	missense_variant	39	7	3	G/S	Ggc/Agc	rs222840242	IMPACT=MODERATE;STRAND=-1;SYMBOL=Adgre5;SYMBOL_SOURCE=MGI;BIOTYPE=protein_coding;ENSP=ENSMUSP00000075240;GENE_PHENO=1
chr8_83741131_C/T	chr8:83741131	T	ENSMUSG00000002885	ENSMUST00000109802	Transcript	missense_variant	43	7	3	G/S	Ggc/Agc	rs222840242	IMPACT=MODERATE;STRAND=-1;SYMBOL=Adgre5;SYMBOL_SOURCE=MGI;BIOTYPE=protein_coding;ENSP=ENSMUSP00000105427;GENE_PHENO=1
chr8_83741131_C/T	chr8:83741131	T	ENSMUSG00000002885	ENSMUST00000149368	Transcript	missense_variant,NMD_transcript_variant	53	7	3	G/S	Ggc/Agc	rs222840242	IMPACT=MODERATE;STRAND=-1;SYMBOL=Adgre5;SYMBOL_SOURCE=MGI;BIOTYPE=nonsense_mediated_decay;ENSP=ENSMUSP00000138393;GENE_PHENO=1
chr8_83741131_C/T	chr8:83741131	T	ENSMUSG00000002885	ENSMUST00000166939	Transcript	missense_variant	196	7	3	G/S	Ggc/Agc	rs222840242	IMPACT=MODERATE;STRAND=-1;SYMBOL=Adgre5;SYMBOL_SOURCE=MGI;BIOTYPE=protein_coding;ENSP=ENSMUSP00000128220;GENE_PHENO=1
chr8_84001598_A/G	chr8:84001598	G	ENSMUSG00000046408	ENSMUST00000060357	Transcript	missense_variant	97	22	8	T/A	Acg/Gcg	rs33447445	IMPACT=MODERATE;STRAND=1;SYMBOL=1700067K01Rik;SYMBOL_SOURCE=MGI;BIOTYPE=protein_coding;ENSP=ENSMUSP00000062468;GENE_PHENO=1
chr8_84001598_A/G	chr8:84001598	G	ENSMUSG00000046408	ENSMUST00000174570	Transcript	missense_variant,NMD_transcript_variant	22	22	8	T/A	Acg/Gcg	rs33447445	IMPACT=MODERATE;STRAND=1;SYMBOL=1700067K01Rik;SYMBOL_SOURCE=MGI;BIOTYPE=nonsense_mediated_decay;ENSP=ENSMUSP00000134486;GENE_PHENO=1
chr8_84001598_A/G	chr8:84001598	G	ENSMUSG00000046408	ENSMUST00000239176	Transcript	missense_variant	22	22	8	T/A	Acg/Gcg	rs33447445	IMPACT=MODERATE;STRAND=1;SYMBOL=1700067K01Rik;SYMBOL_SOURCE=MGI;BIOTYPE=protein_coding;ENSP=ENSMUSP00000159263;GENE_PHENO=1
chr8_84001733_G/A	chr8:84001733	A	ENSMUSG00000046408	ENSMUST00000060357	Transcript	missense_variant	232	157	53	A/T	Gca/Aca	rs33213427	IMPACT=MODERATE;STRAND=1;SYMBOL=1700067K01Rik;SYMBOL_SOURCE=MGI;BIOTYPE=protein_coding;ENSP=ENSMUSP00000062468;GENE_PHENO=1
chr8_84001733_G/A	chr8:84001733	A	ENSMUSG00000046408	ENSMUST00000174570	Transcript	missense_variant,NMD_transcript_variant	157	157	53	A/T	Gca/Aca	rs33213427	IMPACT=MODERATE;STRAND=1;SYMBOL=1700067K01Rik;SYMBOL_SOURCE=MGI;BIOTYPE=nonsense_mediated_decay;ENSP=ENSMUSP00000134486;GENE_PHENO=1
chr8_84001733_G/A	chr8:84001733	A	ENSMUSG00000046408	ENSMUST00000239176	Transcript	missense_variant	157	157	53	A/T	Gca/Aca	rs33213427	IMPACT=MODERATE;STRAND=1;SYMBOL=1700067K01Rik;SYMBOL_SOURCE=MGI;BIOTYPE=protein_coding;ENSP=ENSMUSP00000159263;GENE_PHENO=1
chr8_84010443_T/C	chr8:84010443	C	ENSMUSG00000074217	ENSMUST00000056686	Transcript	stop_retained_variant	321	321	107	*	taA/taG	rs49216409	IMPACT=LOW;STRAND=-1;FLAGS=cds_start_NF;SYMBOL=Misp3;SYMBOL_SOURCE=MGI;BIOTYPE=protein_coding;ENSP=ENSMUSP00000062086
chr8_84029535_A/G	chr8:84029535	G	ENSMUSG00000047986	ENSMUST00000055077	Transcript	missense_variant	1692	1675	559	K/E	Aag/Gag	rs32994613	IMPACT=MODERATE;STRAND=1;SYMBOL=Palm3;SYMBOL_SOURCE=MGI;BIOTYPE=protein_coding;ENSP=ENSMUSP00000051396;GENE_PHENO=1
chr8_84029608_G/A	chr8:84029608	A	ENSMUSG00000047986	ENSMUST00000055077	Transcript	missense_variant	1765	1748	583	G/D	gGc/gAc	rs33041632	IMPACT=MODERATE;STRAND=1;SYMBOL=Palm3;SYMBOL_SOURCE=MGI;BIOTYPE=protein_coding;ENSP=ENSMUSP00000051396;GENE_PHENO=1
chr8_84029872_T/C	chr8:84029872	C	ENSMUSG00000047986	ENSMUST00000055077	Transcript	missense_variant	2029	2012	671	L/P	cTg/cCg	rs50187135	IMPACT=MODERATE;STRAND=1;SYMBOL=Palm3;SYMBOL_SOURCE=MGI;BIOTYPE=protein_coding;ENSP=ENSMUSP00000051396;GENE_PHENO=1
chr8_84032038_T/C	chr8:84032038	C	ENSMUSG00000005465	ENSMUST00000005601	Transcript	missense_variant	1544	1489	497	N/D	Aac/Gac	rs32861063	IMPACT=MODERATE;STRAND=-1;SYMBOL=Il27ra;SYMBOL_SOURCE=MGI;BIOTYPE=protein_coding;ENSP=ENSMUSP00000005601;GENE_PHENO=1
chr8_84032100_A/G	chr8:84032100	G	ENSMUSG00000005465	ENSMUST00000005601	Transcript	missense_variant	1482	1427	476	L/S	tTg/tCg	rs6246587	IMPACT=MODERATE;STRAND=-1;SYMBOL=Il27ra;SYMBOL_SOURCE=MGI;BIOTYPE=protein_coding;ENSP=ENSMUSP00000005601;GENE_PHENO=1
chr8_84040685_T/C	chr8:84040685	C	ENSMUSG00000005465	ENSMUST00000005601	Transcript	missense_variant	563	508	170	T/A	Aca/Gca	rs51624342	IMPACT=MODERATE;STRAND=-1;SYMBOL=Il27ra;SYMBOL_SOURCE=MGI;BIOTYPE=protein_coding;ENSP=ENSMUSP00000005601;GENE_PHENO=1
chr8_84040720_A/G	chr8:84040720	G	ENSMUSG00000005465	ENSMUST00000005601	Transcript	missense_variant	528	473	158	I/T	aTc/aCc	rs47870442	IMPACT=MODERATE;STRAND=-1;SYMBOL=Il27ra;SYMBOL_SOURCE=MGI;BIOTYPE=protein_coding;ENSP=ENSMUSP00000005601;GENE_PHENO=1
chr8_84040726_A/G	chr8:84040726	G	ENSMUSG00000005465	ENSMUST00000005601	Transcript	missense_variant	522	467	156	V/A	gTt/gCt	rs48533404	IMPACT=MODERATE;STRAND=-1;SYMBOL=Il27ra;SYMBOL_SOURCE=MGI;BIOTYPE=protein_coding;ENSP=ENSMUSP00000005601;GENE_PHENO=1
chr8_84097719_A/G	chr8:84097719	G	ENSMUSG00000037103	ENSMUST00000041367	Transcript	missense_variant	1779	1765	589	W/R	Tgg/Cgg	rs47675262	IMPACT=MODERATE;STRAND=-1;SYMBOL=Dcaf15;SYMBOL_SOURCE=MGI;BIOTYPE=protein_coding;ENSP=ENSMUSP00000038568
chr8_84128641_T/C	chr8:84128641	C	ENSMUSG00000012889	ENSMUST00000093380	Transcript	missense_variant	676	566	189	V/A	gTt/gCt	rs32743216	IMPACT=MODERATE;STRAND=1;SYMBOL=Podnl1;SYMBOL_SOURCE=MGI;BIOTYPE=protein_coding;ENSP=ENSMUSP00000091073
chr8_84130935_A/G	chr8:84130935	G	ENSMUSG00000012889	ENSMUST00000093380	Transcript	missense_variant	1282	1172	391	H/R	cAc/cGc	rs33434317	IMPACT=MODERATE;STRAND=1;SYMBOL=Podnl1;SYMBOL_SOURCE=MGI;BIOTYPE=protein_coding;ENSP=ENSMUSP00000091073
chr8_84131967_T/C	chr8:84131967	C	ENSMUSG00000012889	ENSMUST00000093380	Transcript	missense_variant	1605	1495	499	Y/H	Tac/Cac	rs46565724	IMPACT=MODERATE;STRAND=1;SYMBOL=Podnl1;SYMBOL_SOURCE=MGI;BIOTYPE=protein_coding;ENSP=ENSMUSP00000091073
chr8_84132150_A/G	chr8:84132150	G	ENSMUSG00000012889	ENSMUST00000093380	Transcript	missense_variant	1713	1603	535	R/G	Aga/Gga	rs46625008	IMPACT=MODERATE;STRAND=1;SYMBOL=Podnl1;SYMBOL_SOURCE=MGI;BIOTYPE=protein_coding;ENSP=ENSMUSP00000091073
chr8_84132151_G/C	chr8:84132151	C	ENSMUSG00000012889	ENSMUST00000093380	Transcript	missense_variant	1714	1604	535	R/T	aGa/aCa	rs46673270	IMPACT=MODERATE;STRAND=1;SYMBOL=Podnl1;SYMBOL_SOURCE=MGI;BIOTYPE=protein_coding;ENSP=ENSMUSP00000091073
chr8_84132225_T/C	chr8:84132225	C	ENSMUSG00000012889	ENSMUST00000093380	Transcript	stop_lost	1788	1678	560	*/Q	Tag/Cag	rs50121794	IMPACT=HIGH;STRAND=1;SYMBOL=Podnl1;SYMBOL_SOURCE=MGI;BIOTYPE=protein_coding;ENSP=ENSMUSP00000091073
chr8_84133863_G/A	chr8:84133863	A	ENSMUSG00000036686	ENSMUST00000040383	Transcript	missense_variant	2817	2587	863	P/S	Cct/Tct	rs33569206	IMPACT=MODERATE;STRAND=-1;SYMBOL=Cc2d1a;SYMBOL_SOURCE=MGI;BIOTYPE=protein_coding;ENSP=ENSMUSP00000046449;GENE_PHENO=1
chr8_84133863_G/A	chr8:84133863	A	ENSMUSG00000036686	ENSMUST00000117424	Transcript	missense_variant	2608	2449	817	P/S	Cct/Tct	rs33569206	IMPACT=MODERATE;STRAND=-1;SYMBOL=Cc2d1a;SYMBOL_SOURCE=MGI;BIOTYPE=protein_coding;ENSP=ENSMUSP00000112556;GENE_PHENO=1
chr8_84138827_C/A	chr8:84138827	A	ENSMUSG00000036686	ENSMUST00000040383	Transcript	missense_variant,splice_region_variant	1568	1338	446	Q/H	caG/caT	rs51811878	IMPACT=MODERATE;STRAND=-1;SYMBOL=Cc2d1a;SYMBOL_SOURCE=MGI;BIOTYPE=protein_coding;ENSP=ENSMUSP00000046449;GENE_PHENO=1
chr8_84138827_C/A	chr8:84138827	A	ENSMUSG00000036686	ENSMUST00000117424	Transcript	splice_acceptor_variant	-	-	-	-	-	rs51811878	IMPACT=HIGH;STRAND=-1;SYMBOL=Cc2d1a;SYMBOL_SOURCE=MGI;BIOTYPE=protein_coding;ENSP=ENSMUSP00000112556;GENE_PHENO=1
chr8_84143469_A/G	chr8:84143469	G	ENSMUSG00000036686	ENSMUST00000040383	Transcript	missense_variant	781	551	184	I/T	aTc/aCc	rs13460724	IMPACT=MODERATE;STRAND=-1;SYMBOL=Cc2d1a;SYMBOL_SOURCE=MGI;BIOTYPE=protein_coding;ENSP=ENSMUSP00000046449;GENE_PHENO=1
chr8_84143469_A/G	chr8:84143469	G	ENSMUSG00000036686	ENSMUST00000117424	Transcript	missense_variant	575	416	139	I/T	aTc/aCc	rs13460724	IMPACT=MODERATE;STRAND=-1;SYMBOL=Cc2d1a;SYMBOL_SOURCE=MGI;BIOTYPE=protein_coding;ENSP=ENSMUSP00000112556;GENE_PHENO=1
chr8_84161250_G/T	chr8:84161250	T	ENSMUSG00000008129	ENSMUST00000093375	Transcript	missense_variant	396	229	77	A/S	Gca/Tca	rs32953514	IMPACT=MODERATE;STRAND=1;SYMBOL=4930432K21Rik;SYMBOL_SOURCE=MGI;BIOTYPE=protein_coding;ENSP=ENSMUSP00000091067
chr8_84161250_G/T	chr8:84161250	T	ENSMUSG00000008129	ENSMUST00000118856	Transcript	missense_variant	489	229	77	A/S	Gca/Tca	rs32953514	IMPACT=MODERATE;STRAND=1;SYMBOL=4930432K21Rik;SYMBOL_SOURCE=MGI;BIOTYPE=protein_coding;ENSP=ENSMUSP00000113651
chr8_84161250_G/T	chr8:84161250	T	ENSMUSG00000008129	ENSMUST00000143833	Transcript	missense_variant	289	229	77	A/S	Gca/Tca	rs32953514	IMPACT=MODERATE;STRAND=1;FLAGS=cds_end_NF;SYMBOL=4930432K21Rik;SYMBOL_SOURCE=MGI;BIOTYPE=protein_coding;ENSP=ENSMUSP00000114433
chr8_84167227_G/A	chr8:84167227	A	ENSMUSG00000008129	ENSMUST00000093375	Transcript	missense_variant	1084	917	306	R/K	aGg/aAg	rs37326990	IMPACT=MODERATE;STRAND=1;SYMBOL=4930432K21Rik;SYMBOL_SOURCE=MGI;BIOTYPE=protein_coding;ENSP=ENSMUSP00000091067
chr8_84167227_G/A	chr8:84167227	A	ENSMUSG00000008129	ENSMUST00000118856	Transcript	missense_variant	1282	1022	341	R/K	aGg/aAg	rs37326990	IMPACT=MODERATE;STRAND=1;SYMBOL=4930432K21Rik;SYMBOL_SOURCE=MGI;BIOTYPE=protein_coding;ENSP=ENSMUSP00000113651
chr8_84167362_A/T	chr8:84167362	T	ENSMUSG00000008129	ENSMUST00000093375	Transcript	missense_variant	1219	1052	351	D/V	gAt/gTt	rs37289584	IMPACT=MODERATE;STRAND=1;SYMBOL=4930432K21Rik;SYMBOL_SOURCE=MGI;BIOTYPE=protein_coding;ENSP=ENSMUSP00000091067
chr8_84167362_A/T	chr8:84167362	T	ENSMUSG00000008129	ENSMUST00000118856	Transcript	missense_variant	1417	1157	386	D/V	gAt/gTt	rs37289584	IMPACT=MODERATE;STRAND=1;SYMBOL=4930432K21Rik;SYMBOL_SOURCE=MGI;BIOTYPE=protein_coding;ENSP=ENSMUSP00000113651
chr8_84167578_-/CAGGGCAGCAGCAGC	chr8:84167577-84167578	CAGGGCAGCAGCAGC	ENSMUSG00000008129	ENSMUST00000093375	Transcript	inframe_insertion	1434-1435	1267-1268	423	A/AGQQQP	gca/gCAGGGCAGCAGCAGCca	rs252324453	IMPACT=MODERATE;STRAND=1;SYMBOL=4930432K21Rik;SYMBOL_SOURCE=MGI;BIOTYPE=protein_coding;ENSP=ENSMUSP00000091067
chr8_84167578_-/CAGGGCAGCAGCAGC	chr8:84167577-84167578	CAGGGCAGCAGCAGC	ENSMUSG00000008129	ENSMUST00000118856	Transcript	inframe_insertion	1632-1633	1372-1373	458	A/AGQQQP	gca/gCAGGGCAGCAGCAGCca	rs252324453	IMPACT=MODERATE;STRAND=1;SYMBOL=4930432K21Rik;SYMBOL_SOURCE=MGI;BIOTYPE=protein_coding;ENSP=ENSMUSP00000113651
chr8_84226701_C/T	chr8:84226701	T	ENSMUSG00000035671	ENSMUST00000039480	Transcript	missense_variant	1187	1136	379	S/N	aGc/aAc	rs32556818	IMPACT=MODERATE;STRAND=-1;SYMBOL=Zswim4;SYMBOL_SOURCE=MGI;BIOTYPE=protein_coding;ENSP=ENSMUSP00000040078
chr8_84662364_C/T	chr8:84662364	T	ENSMUSG00000053560	ENSMUST00000060427	Transcript	missense_variant	491	388	130	G/S	Ggt/Agt	rs32599097	IMPACT=MODERATE;STRAND=-1;SYMBOL=Ier2;SYMBOL_SOURCE=MGI;BIOTYPE=protein_coding;ENSP=ENSMUSP00000060275
chr8_84662616_C/G	chr8:84662616	G	ENSMUSG00000053560	ENSMUST00000060427	Transcript	missense_variant	239	136	46	V/L	Gtc/Ctc	rs46425847	IMPACT=MODERATE;STRAND=-1;SYMBOL=Ier2;SYMBOL_SOURCE=MGI;BIOTYPE=protein_coding;ENSP=ENSMUSP00000060275
chr8_84689785_C/T	chr8:84689785	T	ENSMUSG00000001909	ENSMUST00000001974	Transcript	missense_variant	665	134	45	S/F	tCc/tTc	rs32652529	IMPACT=MODERATE;STRAND=1;SYMBOL=Trmt1;SYMBOL_SOURCE=MGI;BIOTYPE=protein_coding;ENSP=ENSMUSP00000001974;GENE_PHENO=1
chr8_84689785_C/T	chr8:84689785	T	ENSMUSG00000001909	ENSMUST00000109767	Transcript	missense_variant	257	134	45	S/F	tCc/tTc	rs32652529	IMPACT=MODERATE;STRAND=1;SYMBOL=Trmt1;SYMBOL_SOURCE=MGI;BIOTYPE=protein_coding;ENSP=ENSMUSP00000105389;GENE_PHENO=1
chr8_84689785_C/T	chr8:84689785	T	ENSMUSG00000001909	ENSMUST00000109768	Transcript	missense_variant	164	113	38	S/F	tCc/tTc	rs32652529	IMPACT=MODERATE;STRAND=1;SYMBOL=Trmt1;SYMBOL_SOURCE=MGI;BIOTYPE=protein_coding;ENSP=ENSMUSP00000105390;GENE_PHENO=1
chr8_84689785_C/T	chr8:84689785	T	ENSMUSG00000001909	ENSMUST00000125370	Transcript	missense_variant	322	134	45	S/F	tCc/tTc	rs32652529	IMPACT=MODERATE;STRAND=1;SYMBOL=Trmt1;SYMBOL_SOURCE=MGI;BIOTYPE=protein_coding;ENSP=ENSMUSP00000135510;GENE_PHENO=1
chr8_84689785_C/T	chr8:84689785	T	ENSMUSG00000001909	ENSMUST00000131700	Transcript	missense_variant,NMD_transcript_variant	235	134	45	S/F	tCc/tTc	rs32652529	IMPACT=MODERATE;STRAND=1;SYMBOL=Trmt1;SYMBOL_SOURCE=MGI;BIOTYPE=nonsense_mediated_decay;ENSP=ENSMUSP00000122526;GENE_PHENO=1
chr8_84689785_C/T	chr8:84689785	T	ENSMUSG00000001909	ENSMUST00000143427	Transcript	missense_variant,NMD_transcript_variant	142	113	38	S/F	tCc/tTc	rs32652529	IMPACT=MODERATE;STRAND=1;SYMBOL=Trmt1;SYMBOL_SOURCE=MGI;BIOTYPE=nonsense_mediated_decay;ENSP=ENSMUSP00000117140;GENE_PHENO=1
chr8_84689785_C/T	chr8:84689785	T	ENSMUSG00000001909	ENSMUST00000152301	Transcript	missense_variant	232	134	45	S/F	tCc/tTc	rs32652529	IMPACT=MODERATE;STRAND=1;FLAGS=cds_end_NF;SYMBOL=Trmt1;SYMBOL_SOURCE=MGI;BIOTYPE=protein_coding;ENSP=ENSMUSP00000116712;GENE_PHENO=1
chr8_84689785_C/T	chr8:84689785	T	ENSMUSG00000001909	ENSMUST00000175784	Transcript	missense_variant	309	134	45	S/F	tCc/tTc	rs32652529	IMPACT=MODERATE;STRAND=1;FLAGS=cds_end_NF;SYMBOL=Trmt1;SYMBOL_SOURCE=MGI;BIOTYPE=protein_coding;ENSP=ENSMUSP00000135273;GENE_PHENO=1
chr8_84689785_C/T	chr8:84689785	T	ENSMUSG00000001909	ENSMUST00000177084	Transcript	missense_variant	198	59	20	S/F	tCc/tTc	rs32652529	IMPACT=MODERATE;STRAND=1;FLAGS=cds_end_NF;SYMBOL=Trmt1;SYMBOL_SOURCE=MGI;BIOTYPE=protein_coding;ENSP=ENSMUSP00000135675;GENE_PHENO=1
chr8_84689785_C/T	chr8:84689785	T	ENSMUSG00000001909	ENSMUST00000177423	Transcript	missense_variant	142	113	38	S/F	tCc/tTc	rs32652529	IMPACT=MODERATE;STRAND=1;FLAGS=cds_end_NF;SYMBOL=Trmt1;SYMBOL_SOURCE=MGI;BIOTYPE=protein_coding;ENSP=ENSMUSP00000135327;GENE_PHENO=1
chr8_84689785_C/T	chr8:84689785	T	ENSMUSG00000001909	ENSMUST00000177531	Transcript	missense_variant	515	134	45	S/F	tCc/tTc	rs32652529	IMPACT=MODERATE;STRAND=1;FLAGS=cds_end_NF;SYMBOL=Trmt1;SYMBOL_SOURCE=MGI;BIOTYPE=protein_coding;ENSP=ENSMUSP00000135540;GENE_PHENO=1
chr8_84689789_G/C	chr8:84689789	C	ENSMUSG00000001909	ENSMUST00000001974	Transcript	missense_variant	669	138	46	W/C	tgG/tgC	rs33149855	IMPACT=MODERATE;STRAND=1;SYMBOL=Trmt1;SYMBOL_SOURCE=MGI;BIOTYPE=protein_coding;ENSP=ENSMUSP00000001974;GENE_PHENO=1
chr8_84689789_G/C	chr8:84689789	C	ENSMUSG00000001909	ENSMUST00000109767	Transcript	missense_variant	261	138	46	W/C	tgG/tgC	rs33149855	IMPACT=MODERATE;STRAND=1;SYMBOL=Trmt1;SYMBOL_SOURCE=MGI;BIOTYPE=protein_coding;ENSP=ENSMUSP00000105389;GENE_PHENO=1
chr8_84689789_G/C	chr8:84689789	C	ENSMUSG00000001909	ENSMUST00000109768	Transcript	missense_variant	168	117	39	W/C	tgG/tgC	rs33149855	IMPACT=MODERATE;STRAND=1;SYMBOL=Trmt1;SYMBOL_SOURCE=MGI;BIOTYPE=protein_coding;ENSP=ENSMUSP00000105390;GENE_PHENO=1
chr8_84689789_G/C	chr8:84689789	C	ENSMUSG00000001909	ENSMUST00000125370	Transcript	missense_variant	326	138	46	W/C	tgG/tgC	rs33149855	IMPACT=MODERATE;STRAND=1;SYMBOL=Trmt1;SYMBOL_SOURCE=MGI;BIOTYPE=protein_coding;ENSP=ENSMUSP00000135510;GENE_PHENO=1
chr8_84689789_G/C	chr8:84689789	C	ENSMUSG00000001909	ENSMUST00000131700	Transcript	missense_variant,NMD_transcript_variant	239	138	46	W/C	tgG/tgC	rs33149855	IMPACT=MODERATE;STRAND=1;SYMBOL=Trmt1;SYMBOL_SOURCE=MGI;BIOTYPE=nonsense_mediated_decay;ENSP=ENSMUSP00000122526;GENE_PHENO=1
chr8_84689789_G/C	chr8:84689789	C	ENSMUSG00000001909	ENSMUST00000143427	Transcript	missense_variant,NMD_transcript_variant	146	117	39	W/C	tgG/tgC	rs33149855	IMPACT=MODERATE;STRAND=1;SYMBOL=Trmt1;SYMBOL_SOURCE=MGI;BIOTYPE=nonsense_mediated_decay;ENSP=ENSMUSP00000117140;GENE_PHENO=1
chr8_84689789_G/C	chr8:84689789	C	ENSMUSG00000001909	ENSMUST00000152301	Transcript	missense_variant	236	138	46	W/C	tgG/tgC	rs33149855	IMPACT=MODERATE;STRAND=1;FLAGS=cds_end_NF;SYMBOL=Trmt1;SYMBOL_SOURCE=MGI;BIOTYPE=protein_coding;ENSP=ENSMUSP00000116712;GENE_PHENO=1
chr8_84689789_G/C	chr8:84689789	C	ENSMUSG00000001909	ENSMUST00000175784	Transcript	missense_variant	313	138	46	W/C	tgG/tgC	rs33149855	IMPACT=MODERATE;STRAND=1;FLAGS=cds_end_NF;SYMBOL=Trmt1;SYMBOL_SOURCE=MGI;BIOTYPE=protein_coding;ENSP=ENSMUSP00000135273;GENE_PHENO=1
chr8_84689789_G/C	chr8:84689789	C	ENSMUSG00000001909	ENSMUST00000177084	Transcript	missense_variant	202	63	21	W/C	tgG/tgC	rs33149855	IMPACT=MODERATE;STRAND=1;FLAGS=cds_end_NF;SYMBOL=Trmt1;SYMBOL_SOURCE=MGI;BIOTYPE=protein_coding;ENSP=ENSMUSP00000135675;GENE_PHENO=1
chr8_84689789_G/C	chr8:84689789	C	ENSMUSG00000001909	ENSMUST00000177423	Transcript	missense_variant	146	117	39	W/C	tgG/tgC	rs33149855	IMPACT=MODERATE;STRAND=1;FLAGS=cds_end_NF;SYMBOL=Trmt1;SYMBOL_SOURCE=MGI;BIOTYPE=protein_coding;ENSP=ENSMUSP00000135327;GENE_PHENO=1
chr8_84689789_G/C	chr8:84689789	C	ENSMUSG00000001909	ENSMUST00000177531	Transcript	missense_variant	519	138	46	W/C	tgG/tgC	rs33149855	IMPACT=MODERATE;STRAND=1;FLAGS=cds_end_NF;SYMBOL=Trmt1;SYMBOL_SOURCE=MGI;BIOTYPE=protein_coding;ENSP=ENSMUSP00000135540;GENE_PHENO=1
chr8_84690833_C/G	chr8:84690833	G	ENSMUSG00000001909	ENSMUST00000001974	Transcript	missense_variant	867	336	112	D/E	gaC/gaG	rs50486091	IMPACT=MODERATE;STRAND=1;SYMBOL=Trmt1;SYMBOL_SOURCE=MGI;BIOTYPE=protein_coding;ENSP=ENSMUSP00000001974;GENE_PHENO=1
chr8_84690833_C/G	chr8:84690833	G	ENSMUSG00000001909	ENSMUST00000109767	Transcript	missense_variant	459	336	112	D/E	gaC/gaG	rs50486091	IMPACT=MODERATE;STRAND=1;SYMBOL=Trmt1;SYMBOL_SOURCE=MGI;BIOTYPE=protein_coding;ENSP=ENSMUSP00000105389;GENE_PHENO=1
chr8_84690833_C/G	chr8:84690833	G	ENSMUSG00000001909	ENSMUST00000109768	Transcript	missense_variant	366	315	105	D/E	gaC/gaG	rs50486091	IMPACT=MODERATE;STRAND=1;SYMBOL=Trmt1;SYMBOL_SOURCE=MGI;BIOTYPE=protein_coding;ENSP=ENSMUSP00000105390;GENE_PHENO=1
chr8_84690833_C/G	chr8:84690833	G	ENSMUSG00000001909	ENSMUST00000125370	Transcript	missense_variant	524	336	112	D/E	gaC/gaG	rs50486091	IMPACT=MODERATE;STRAND=1;SYMBOL=Trmt1;SYMBOL_SOURCE=MGI;BIOTYPE=protein_coding;ENSP=ENSMUSP00000135510;GENE_PHENO=1
chr8_84690833_C/G	chr8:84690833	G	ENSMUSG00000001909	ENSMUST00000152301	Transcript	missense_variant	443	345	115	D/E	gaC/gaG	rs50486091	IMPACT=MODERATE;STRAND=1;FLAGS=cds_end_NF;SYMBOL=Trmt1;SYMBOL_SOURCE=MGI;BIOTYPE=protein_coding;ENSP=ENSMUSP00000116712;GENE_PHENO=1
chr8_84690833_C/G	chr8:84690833	G	ENSMUSG00000001909	ENSMUST00000175784	Transcript	missense_variant	520	345	115	D/E	gaC/gaG	rs50486091	IMPACT=MODERATE;STRAND=1;FLAGS=cds_end_NF;SYMBOL=Trmt1;SYMBOL_SOURCE=MGI;BIOTYPE=protein_coding;ENSP=ENSMUSP00000135273;GENE_PHENO=1
chr8_84690833_C/G	chr8:84690833	G	ENSMUSG00000001909	ENSMUST00000177084	Transcript	missense_variant	400	261	87	D/E	gaC/gaG	rs50486091	IMPACT=MODERATE;STRAND=1;FLAGS=cds_end_NF;SYMBOL=Trmt1;SYMBOL_SOURCE=MGI;BIOTYPE=protein_coding;ENSP=ENSMUSP00000135675;GENE_PHENO=1
chr8_84690833_C/G	chr8:84690833	G	ENSMUSG00000001909	ENSMUST00000177423	Transcript	missense_variant	353	324	108	D/E	gaC/gaG	rs50486091	IMPACT=MODERATE;STRAND=1;FLAGS=cds_end_NF;SYMBOL=Trmt1;SYMBOL_SOURCE=MGI;BIOTYPE=protein_coding;ENSP=ENSMUSP00000135327;GENE_PHENO=1
chr8_84690833_C/G	chr8:84690833	G	ENSMUSG00000001909	ENSMUST00000177531	Transcript	missense_variant	717	336	112	D/E	gaC/gaG	rs50486091	IMPACT=MODERATE;STRAND=1;FLAGS=cds_end_NF;SYMBOL=Trmt1;SYMBOL_SOURCE=MGI;BIOTYPE=protein_coding;ENSP=ENSMUSP00000135540;GENE_PHENO=1
chr8_84690927_G/A	chr8:84690927	A	ENSMUSG00000001909	ENSMUST00000001974	Transcript	missense_variant	961	430	144	A/T	Gca/Aca	-	IMPACT=MODERATE;STRAND=1;SYMBOL=Trmt1;SYMBOL_SOURCE=MGI;BIOTYPE=protein_coding;ENSP=ENSMUSP00000001974;GENE_PHENO=1
chr8_84690927_G/A	chr8:84690927	A	ENSMUSG00000001909	ENSMUST00000109767	Transcript	missense_variant	553	430	144	A/T	Gca/Aca	-	IMPACT=MODERATE;STRAND=1;SYMBOL=Trmt1;SYMBOL_SOURCE=MGI;BIOTYPE=protein_coding;ENSP=ENSMUSP00000105389;GENE_PHENO=1
chr8_84690927_G/A	chr8:84690927	A	ENSMUSG00000001909	ENSMUST00000109768	Transcript	missense_variant	460	409	137	A/T	Gca/Aca	-	IMPACT=MODERATE;STRAND=1;SYMBOL=Trmt1;SYMBOL_SOURCE=MGI;BIOTYPE=protein_coding;ENSP=ENSMUSP00000105390;GENE_PHENO=1
chr8_84690927_G/A	chr8:84690927	A	ENSMUSG00000001909	ENSMUST00000125370	Transcript	missense_variant	618	430	144	A/T	Gca/Aca	-	IMPACT=MODERATE;STRAND=1;SYMBOL=Trmt1;SYMBOL_SOURCE=MGI;BIOTYPE=protein_coding;ENSP=ENSMUSP00000135510;GENE_PHENO=1
chr8_84690927_G/A	chr8:84690927	A	ENSMUSG00000001909	ENSMUST00000152301	Transcript	missense_variant	537	439	147	A/T	Gca/Aca	-	IMPACT=MODERATE;STRAND=1;FLAGS=cds_end_NF;SYMBOL=Trmt1;SYMBOL_SOURCE=MGI;BIOTYPE=protein_coding;ENSP=ENSMUSP00000116712;GENE_PHENO=1
chr8_84690927_G/A	chr8:84690927	A	ENSMUSG00000001909	ENSMUST00000175784	Transcript	missense_variant	614	439	147	A/T	Gca/Aca	-	IMPACT=MODERATE;STRAND=1;FLAGS=cds_end_NF;SYMBOL=Trmt1;SYMBOL_SOURCE=MGI;BIOTYPE=protein_coding;ENSP=ENSMUSP00000135273;GENE_PHENO=1
chr8_84690927_G/A	chr8:84690927	A	ENSMUSG00000001909	ENSMUST00000177084	Transcript	missense_variant	494	355	119	A/T	Gca/Aca	-	IMPACT=MODERATE;STRAND=1;FLAGS=cds_end_NF;SYMBOL=Trmt1;SYMBOL_SOURCE=MGI;BIOTYPE=protein_coding;ENSP=ENSMUSP00000135675;GENE_PHENO=1
chr8_84690927_G/A	chr8:84690927	A	ENSMUSG00000001909	ENSMUST00000177423	Transcript	missense_variant	447	418	140	A/T	Gca/Aca	-	IMPACT=MODERATE;STRAND=1;FLAGS=cds_end_NF;SYMBOL=Trmt1;SYMBOL_SOURCE=MGI;BIOTYPE=protein_coding;ENSP=ENSMUSP00000135327;GENE_PHENO=1
chr8_84690927_G/A	chr8:84690927	A	ENSMUSG00000001909	ENSMUST00000177531	Transcript	missense_variant	811	430	144	A/T	Gca/Aca	-	IMPACT=MODERATE;STRAND=1;FLAGS=cds_end_NF;SYMBOL=Trmt1;SYMBOL_SOURCE=MGI;BIOTYPE=protein_coding;ENSP=ENSMUSP00000135540;GENE_PHENO=1
chr8_84697773_T/-	chr8:84697773	-	ENSMUSG00000001909	ENSMUST00000175884	Transcript	splice_donor_variant,NMD_transcript_variant	-	-	-	-	-	rs253992228	IMPACT=HIGH;STRAND=1;FLAGS=cds_start_NF;SYMBOL=Trmt1;SYMBOL_SOURCE=MGI;BIOTYPE=nonsense_mediated_decay;ENSP=ENSMUSP00000135680;GENE_PHENO=1
chr8_84699489_T/C	chr8:84699489	C	ENSMUSG00000001909	ENSMUST00000136423	Transcript	missense_variant	341	343	115	F/L	Ttc/Ctc	rs48146588	IMPACT=MODERATE;STRAND=1;FLAGS=cds_start_NF;SYMBOL=Trmt1;SYMBOL_SOURCE=MGI;BIOTYPE=protein_coding;ENSP=ENSMUSP00000134723;GENE_PHENO=1
chr8_84699511_T/C	chr8:84699511	C	ENSMUSG00000001909	ENSMUST00000136423	Transcript	missense_variant	363	365	122	L/S	tTg/tCg	rs52053498	IMPACT=MODERATE;STRAND=1;FLAGS=cds_start_NF;SYMBOL=Trmt1;SYMBOL_SOURCE=MGI;BIOTYPE=protein_coding;ENSP=ENSMUSP00000134723;GENE_PHENO=1
chr8_84699739_G/T	chr8:84699739	T	ENSMUSG00000001909	ENSMUST00000001974	Transcript	missense_variant	2498	1967	656	G/V	gGt/gTt	rs50159748	IMPACT=MODERATE;STRAND=1;SYMBOL=Trmt1;SYMBOL_SOURCE=MGI;BIOTYPE=protein_coding;ENSP=ENSMUSP00000001974;GENE_PHENO=1
chr8_84699739_G/T	chr8:84699739	T	ENSMUSG00000001909	ENSMUST00000109767	Transcript	missense_variant	2090	1967	656	G/V	gGt/gTt	rs50159748	IMPACT=MODERATE;STRAND=1;SYMBOL=Trmt1;SYMBOL_SOURCE=MGI;BIOTYPE=protein_coding;ENSP=ENSMUSP00000105389;GENE_PHENO=1
chr8_84699739_G/T	chr8:84699739	T	ENSMUSG00000001909	ENSMUST00000109768	Transcript	missense_variant	1997	1946	649	G/V	gGt/gTt	rs50159748	IMPACT=MODERATE;STRAND=1;SYMBOL=Trmt1;SYMBOL_SOURCE=MGI;BIOTYPE=protein_coding;ENSP=ENSMUSP00000105390;GENE_PHENO=1
chr8_84699739_G/T	chr8:84699739	T	ENSMUSG00000001909	ENSMUST00000125370	Transcript	missense_variant	2068	1880	627	G/V	gGt/gTt	rs50159748	IMPACT=MODERATE;STRAND=1;SYMBOL=Trmt1;SYMBOL_SOURCE=MGI;BIOTYPE=protein_coding;ENSP=ENSMUSP00000135510;GENE_PHENO=1
chr8_84699739_G/T	chr8:84699739	T	ENSMUSG00000001909	ENSMUST00000136423	Transcript	missense_variant	591	593	198	G/V	gGt/gTt	rs50159748	IMPACT=MODERATE;STRAND=1;FLAGS=cds_start_NF;SYMBOL=Trmt1;SYMBOL_SOURCE=MGI;BIOTYPE=protein_coding;ENSP=ENSMUSP00000134723;GENE_PHENO=1
chr8_84699763_G/A	chr8:84699763	A	ENSMUSG00000001909	ENSMUST00000001974	Transcript	stop_retained_variant	2522	1991	664	*	tGa/tAa	rs50853485	IMPACT=LOW;STRAND=1;SYMBOL=Trmt1;SYMBOL_SOURCE=MGI;BIOTYPE=protein_coding;ENSP=ENSMUSP00000001974;GENE_PHENO=1
chr8_84699763_G/A	chr8:84699763	A	ENSMUSG00000001909	ENSMUST00000109767	Transcript	stop_retained_variant	2114	1991	664	*	tGa/tAa	rs50853485	IMPACT=LOW;STRAND=1;SYMBOL=Trmt1;SYMBOL_SOURCE=MGI;BIOTYPE=protein_coding;ENSP=ENSMUSP00000105389;GENE_PHENO=1
chr8_84699763_G/A	chr8:84699763	A	ENSMUSG00000001909	ENSMUST00000109768	Transcript	stop_retained_variant	2021	1970	657	*	tGa/tAa	rs50853485	IMPACT=LOW;STRAND=1;SYMBOL=Trmt1;SYMBOL_SOURCE=MGI;BIOTYPE=protein_coding;ENSP=ENSMUSP00000105390;GENE_PHENO=1
chr8_84699763_G/A	chr8:84699763	A	ENSMUSG00000001909	ENSMUST00000125370	Transcript	stop_retained_variant	2092	1904	635	*	tGa/tAa	rs50853485	IMPACT=LOW;STRAND=1;SYMBOL=Trmt1;SYMBOL_SOURCE=MGI;BIOTYPE=protein_coding;ENSP=ENSMUSP00000135510;GENE_PHENO=1
chr8_84699763_G/A	chr8:84699763	A	ENSMUSG00000001909	ENSMUST00000136423	Transcript	stop_retained_variant	615	617	206	*	tGa/tAa	rs50853485	IMPACT=LOW;STRAND=1;FLAGS=cds_start_NF;SYMBOL=Trmt1;SYMBOL_SOURCE=MGI;BIOTYPE=protein_coding;ENSP=ENSMUSP00000134723;GENE_PHENO=1
chr8_84702682_A/G	chr8:84702682	G	ENSMUSG00000034041	ENSMUST00000037165	Transcript	missense_variant	487	19	7	R/G	Aga/Gga	rs13460901	IMPACT=MODERATE;STRAND=1;SYMBOL=Lyl1;SYMBOL_SOURCE=MGI;BIOTYPE=protein_coding;ENSP=ENSMUSP00000046010;GENE_PHENO=1
chr8_84702764_C/T	chr8:84702764	T	ENSMUSG00000034041	ENSMUST00000037165	Transcript	missense_variant	569	101	34	P/L	cCg/cTg	rs50159428	IMPACT=MODERATE;STRAND=1;SYMBOL=Lyl1;SYMBOL_SOURCE=MGI;BIOTYPE=protein_coding;ENSP=ENSMUSP00000046010;GENE_PHENO=1
chr8_84704186_G/A	chr8:84704186	A	ENSMUSG00000034041	ENSMUST00000037165	Transcript	missense_variant	1184	716	239	G/E	gGg/gAg	rs33472759	IMPACT=MODERATE;STRAND=1;SYMBOL=Lyl1;SYMBOL_SOURCE=MGI;BIOTYPE=protein_coding;ENSP=ENSMUSP00000046010;GENE_PHENO=1
chr8_84704186_G/A	chr8:84704186	A	ENSMUSG00000034041	ENSMUST00000238562	Transcript	missense_variant	1168	497	166	G/E	gGg/gAg	rs33472759	IMPACT=MODERATE;STRAND=1;SYMBOL=Lyl1;SYMBOL_SOURCE=MGI;BIOTYPE=protein_coding;ENSP=ENSMUSP00000158636;GENE_PHENO=1
chr8_84726410_T/C	chr8:84726410	C	ENSMUSG00000074203	ENSMUST00000098571	Transcript	missense_variant	287	25	9	S/P	Tcc/Ccc	rs32630029	IMPACT=MODERATE;STRAND=1;SYMBOL=G430095P16Rik;SYMBOL_SOURCE=MGI;BIOTYPE=protein_coding;ENSP=ENSMUSP00000096170
chr8_84832345_G/A	chr8:84832345	A	ENSMUSG00000033751	ENSMUST00000036734	Transcript	missense_variant	824	55	19	G/S	Ggt/Agt	rs50271456	IMPACT=MODERATE;STRAND=1;SYMBOL=Gadd45gip1;SYMBOL_SOURCE=MGI;BIOTYPE=protein_coding;ENSP=ENSMUSP00000037783;GENE_PHENO=1
chr8_84867407_G/A	chr8:84867407	A	ENSMUSG00000003808	ENSMUST00000003906	Transcript	missense_variant	918	872	291	G/D	gGc/gAc	rs32856242	IMPACT=MODERATE;STRAND=1;SYMBOL=Farsa;SYMBOL_SOURCE=MGI;BIOTYPE=protein_coding;ENSP=ENSMUSP00000003906;GENE_PHENO=1
chr8_84867407_G/A	chr8:84867407	A	ENSMUSG00000003808	ENSMUST00000109754	Transcript	missense_variant	890	872	291	G/D	gGc/gAc	rs32856242	IMPACT=MODERATE;STRAND=1;SYMBOL=Farsa;SYMBOL_SOURCE=MGI;BIOTYPE=protein_coding;ENSP=ENSMUSP00000105376;GENE_PHENO=1
chr8_84867550_T/C	chr8:84867550	C	ENSMUSG00000003808	ENSMUST00000003906	Transcript	missense_variant,splice_region_variant	974	928	310	Y/H	Tac/Cac	rs32920755	IMPACT=MODERATE;STRAND=1;SYMBOL=Farsa;SYMBOL_SOURCE=MGI;BIOTYPE=protein_coding;ENSP=ENSMUSP00000003906;GENE_PHENO=1
chr8_84867550_T/C	chr8:84867550	C	ENSMUSG00000003808	ENSMUST00000109754	Transcript	missense_variant,splice_region_variant	946	928	310	Y/H	Tac/Cac	rs32920755	IMPACT=MODERATE;STRAND=1;SYMBOL=Farsa;SYMBOL_SOURCE=MGI;BIOTYPE=protein_coding;ENSP=ENSMUSP00000105376;GENE_PHENO=1
chr8_84892408_C/G	chr8:84892408	G	ENSMUSG00000003809	ENSMUST00000003907	Transcript	missense_variant	762	526	176	G/R	Gga/Cga	rs33533940	IMPACT=MODERATE;STRAND=-1;SYMBOL=Gcdh;SYMBOL_SOURCE=MGI;BIOTYPE=protein_coding;ENSP=ENSMUSP00000003907;GENE_PHENO=1
chr8_84892408_C/G	chr8:84892408	G	ENSMUSG00000003809	ENSMUST00000109745	Transcript	missense_variant	709	499	167	G/R	Gga/Cga	rs33533940	IMPACT=MODERATE;STRAND=-1;SYMBOL=Gcdh;SYMBOL_SOURCE=MGI;BIOTYPE=protein_coding;ENSP=ENSMUSP00000105367;GENE_PHENO=1
chr8_84893047_C/T	chr8:84893047	T	ENSMUSG00000003809	ENSMUST00000003907	Transcript	missense_variant	508	272	91	R/Q	cGa/cAa	rs32540034	IMPACT=MODERATE;STRAND=-1;SYMBOL=Gcdh;SYMBOL_SOURCE=MGI;BIOTYPE=protein_coding;ENSP=ENSMUSP00000003907;GENE_PHENO=1
chr8_84893047_C/T	chr8:84893047	T	ENSMUSG00000003809	ENSMUST00000109745	Transcript	missense_variant	455	245	82	R/Q	cGa/cAa	rs32540034	IMPACT=MODERATE;STRAND=-1;SYMBOL=Gcdh;SYMBOL_SOURCE=MGI;BIOTYPE=protein_coding;ENSP=ENSMUSP00000105367;GENE_PHENO=1
chr8_84893629_C/T	chr8:84893629	T	ENSMUSG00000003809	ENSMUST00000003907	Transcript	missense_variant	289	53	18	R/Q	cGg/cAg	rs48523289	IMPACT=MODERATE;STRAND=-1;SYMBOL=Gcdh;SYMBOL_SOURCE=MGI;BIOTYPE=protein_coding;ENSP=ENSMUSP00000003907;GENE_PHENO=1
chr8_84893629_C/T	chr8:84893629	T	ENSMUSG00000003809	ENSMUST00000109745	Transcript	missense_variant	236	26	9	R/Q	cGg/cAg	rs48523289	IMPACT=MODERATE;STRAND=-1;SYMBOL=Gcdh;SYMBOL_SOURCE=MGI;BIOTYPE=protein_coding;ENSP=ENSMUSP00000105367;GENE_PHENO=1
chr8_84893629_C/T	chr8:84893629	T	ENSMUSG00000003809	ENSMUST00000142748	Transcript	missense_variant	236	53	18	R/Q	cGg/cAg	rs48523289	IMPACT=MODERATE;STRAND=-1;FLAGS=cds_end_NF;SYMBOL=Gcdh;SYMBOL_SOURCE=MGI;BIOTYPE=protein_coding;ENSP=ENSMUSP00000116584;GENE_PHENO=1
chr8_84902753_A/T	chr8:84902753	T	ENSMUSG00000054191	ENSMUST00000067060	Transcript	missense_variant	253	152	51	H/L	cAt/cTt	rs33450402	IMPACT=MODERATE;STRAND=1;SYMBOL=Klf1;SYMBOL_SOURCE=MGI;BIOTYPE=protein_coding;ENSP=ENSMUSP00000064366;GENE_PHENO=1
chr8_84902753_A/T	chr8:84902753	T	ENSMUSG00000054191	ENSMUST00000239392	Transcript	missense_variant	253	206	69	H/L	cAt/cTt	rs33450402	IMPACT=MODERATE;STRAND=1;SYMBOL=Klf1;SYMBOL_SOURCE=MGI;BIOTYPE=protein_coding;ENSP=ENSMUSP00000159324;GENE_PHENO=1
chr8_84902882_G/A	chr8:84902882	A	ENSMUSG00000054191	ENSMUST00000067060	Transcript	missense_variant	382	281	94	C/Y	tGt/tAt	rs33393281	IMPACT=MODERATE;STRAND=1;SYMBOL=Klf1;SYMBOL_SOURCE=MGI;BIOTYPE=protein_coding;ENSP=ENSMUSP00000064366;GENE_PHENO=1
chr8_84902882_G/A	chr8:84902882	A	ENSMUSG00000054191	ENSMUST00000239392	Transcript	missense_variant	382	335	112	C/Y	tGt/tAt	rs33393281	IMPACT=MODERATE;STRAND=1;SYMBOL=Klf1;SYMBOL_SOURCE=MGI;BIOTYPE=protein_coding;ENSP=ENSMUSP00000159324;GENE_PHENO=1
chr8_84952719_T/A	chr8:84952719	A	ENSMUSG00000048617	ENSMUST00000067472	Transcript	missense_variant	1033	245	82	V/E	gTg/gAg	rs45870120	IMPACT=MODERATE;STRAND=1;SYMBOL=Rtbdn;SYMBOL_SOURCE=MGI;BIOTYPE=protein_coding;ENSP=ENSMUSP00000070558;GENE_PHENO=1
chr8_84952719_T/A	chr8:84952719	A	ENSMUSG00000048617	ENSMUST00000109740	Transcript	missense_variant	488	245	82	V/E	gTg/gAg	rs45870120	IMPACT=MODERATE;STRAND=1;SYMBOL=Rtbdn;SYMBOL_SOURCE=MGI;BIOTYPE=protein_coding;ENSP=ENSMUSP00000105362;GENE_PHENO=1
chr8_84952719_T/A	chr8:84952719	A	ENSMUSG00000048617	ENSMUST00000121880	Transcript	missense_variant	348	245	82	V/E	gTg/gAg	rs45870120	IMPACT=MODERATE;STRAND=1;SYMBOL=Rtbdn;SYMBOL_SOURCE=MGI;BIOTYPE=protein_coding;ENSP=ENSMUSP00000113982;GENE_PHENO=1
chr8_84952719_T/A	chr8:84952719	A	ENSMUSG00000048617	ENSMUST00000152378	Transcript	missense_variant	1539	152	51	V/E	gTg/gAg	rs45870120	IMPACT=MODERATE;STRAND=1;SYMBOL=Rtbdn;SYMBOL_SOURCE=MGI;BIOTYPE=protein_coding;ENSP=ENSMUSP00000132841;GENE_PHENO=1
chr8_84956040_T/C	chr8:84956040	C	ENSMUSG00000048617	ENSMUST00000067472	Transcript	missense_variant	1345	557	186	V/A	gTt/gCt	rs47670401	IMPACT=MODERATE;STRAND=1;SYMBOL=Rtbdn;SYMBOL_SOURCE=MGI;BIOTYPE=protein_coding;ENSP=ENSMUSP00000070558;GENE_PHENO=1
chr8_84956040_T/C	chr8:84956040	C	ENSMUSG00000048617	ENSMUST00000109740	Transcript	missense_variant	800	557	186	V/A	gTt/gCt	rs47670401	IMPACT=MODERATE;STRAND=1;SYMBOL=Rtbdn;SYMBOL_SOURCE=MGI;BIOTYPE=protein_coding;ENSP=ENSMUSP00000105362;GENE_PHENO=1
chr8_84956040_T/C	chr8:84956040	C	ENSMUSG00000048617	ENSMUST00000121880	Transcript	missense_variant	660	557	186	V/A	gTt/gCt	rs47670401	IMPACT=MODERATE;STRAND=1;SYMBOL=Rtbdn;SYMBOL_SOURCE=MGI;BIOTYPE=protein_coding;ENSP=ENSMUSP00000113982;GENE_PHENO=1
chr8_84956040_T/C	chr8:84956040	C	ENSMUSG00000048617	ENSMUST00000152378	Transcript	missense_variant	1851	464	155	V/A	gTt/gCt	rs47670401	IMPACT=MODERATE;STRAND=1;SYMBOL=Rtbdn;SYMBOL_SOURCE=MGI;BIOTYPE=protein_coding;ENSP=ENSMUSP00000132841;GENE_PHENO=1
chr8_84956108_C/A	chr8:84956108	A	ENSMUSG00000048617	ENSMUST00000067472	Transcript	missense_variant	1413	625	209	P/T	Cca/Aca	rs51121138	IMPACT=MODERATE;STRAND=1;SYMBOL=Rtbdn;SYMBOL_SOURCE=MGI;BIOTYPE=protein_coding;ENSP=ENSMUSP00000070558;GENE_PHENO=1
chr8_84956108_C/A	chr8:84956108	A	ENSMUSG00000048617	ENSMUST00000109740	Transcript	missense_variant	868	625	209	P/T	Cca/Aca	rs51121138	IMPACT=MODERATE;STRAND=1;SYMBOL=Rtbdn;SYMBOL_SOURCE=MGI;BIOTYPE=protein_coding;ENSP=ENSMUSP00000105362;GENE_PHENO=1
chr8_84956108_C/A	chr8:84956108	A	ENSMUSG00000048617	ENSMUST00000121880	Transcript	missense_variant	728	625	209	P/T	Cca/Aca	rs51121138	IMPACT=MODERATE;STRAND=1;SYMBOL=Rtbdn;SYMBOL_SOURCE=MGI;BIOTYPE=protein_coding;ENSP=ENSMUSP00000113982;GENE_PHENO=1
chr8_84956108_C/A	chr8:84956108	A	ENSMUSG00000048617	ENSMUST00000152378	Transcript	missense_variant	1919	532	178	P/T	Cca/Aca	rs51121138	IMPACT=MODERATE;STRAND=1;SYMBOL=Rtbdn;SYMBOL_SOURCE=MGI;BIOTYPE=protein_coding;ENSP=ENSMUSP00000132841;GENE_PHENO=1
chr8_84991396_A/G	chr8:84991396	G	ENSMUSG00000052566	ENSMUST00000064495	Transcript	missense_variant	242	151	51	N/D	Aac/Gac	rs32768427	IMPACT=MODERATE;STRAND=1;SYMBOL=Hook2;SYMBOL_SOURCE=MGI;BIOTYPE=protein_coding;ENSP=ENSMUSP00000067752
chr8_84991396_A/G	chr8:84991396	G	ENSMUSG00000052566	ENSMUST00000209764	Transcript	missense_variant	256	151	51	N/D	Aac/Gac	rs32768427	IMPACT=MODERATE;STRAND=1;SYMBOL=Hook2;SYMBOL_SOURCE=MGI;BIOTYPE=protein_coding;ENSP=ENSMUSP00000148237
chr8_84991396_A/G	chr8:84991396	G	ENSMUSG00000052566	ENSMUST00000210326	Transcript	missense_variant	217	151	51	N/D	Aac/Gac	rs32768427	IMPACT=MODERATE;STRAND=1;SYMBOL=Hook2;SYMBOL_SOURCE=MGI;BIOTYPE=protein_coding;ENSP=ENSMUSP00000148078
chr8_84994003_A/G	chr8:84994003	G	ENSMUSG00000052566	ENSMUST00000064495	Transcript	missense_variant	563	472	158	T/A	Act/Gct	rs33438198	IMPACT=MODERATE;STRAND=1;SYMBOL=Hook2;SYMBOL_SOURCE=MGI;BIOTYPE=protein_coding;ENSP=ENSMUSP00000067752
chr8_84994003_A/G	chr8:84994003	G	ENSMUSG00000052566	ENSMUST00000209764	Transcript	missense_variant	577	472	158	T/A	Act/Gct	rs33438198	IMPACT=MODERATE;STRAND=1;SYMBOL=Hook2;SYMBOL_SOURCE=MGI;BIOTYPE=protein_coding;ENSP=ENSMUSP00000148237
chr8_84994003_A/G	chr8:84994003	G	ENSMUSG00000052566	ENSMUST00000210326	Transcript	missense_variant	538	472	158	T/A	Act/Gct	rs33438198	IMPACT=MODERATE;STRAND=1;SYMBOL=Hook2;SYMBOL_SOURCE=MGI;BIOTYPE=protein_coding;ENSP=ENSMUSP00000148078
chr8_84995767_G/A	chr8:84995767	A	ENSMUSG00000052566	ENSMUST00000064495	Transcript	missense_variant	1025	934	312	A/T	Gcc/Acc	rs13463689	IMPACT=MODERATE;STRAND=1;SYMBOL=Hook2;SYMBOL_SOURCE=MGI;BIOTYPE=protein_coding;ENSP=ENSMUSP00000067752
chr8_84995767_G/A	chr8:84995767	A	ENSMUSG00000052566	ENSMUST00000209764	Transcript	splice_donor_variant	-	-	-	-	-	rs13463689	IMPACT=HIGH;STRAND=1;SYMBOL=Hook2;SYMBOL_SOURCE=MGI;BIOTYPE=protein_coding;ENSP=ENSMUSP00000148237
chr8_84995767_G/A	chr8:84995767	A	ENSMUSG00000052566	ENSMUST00000210326	Transcript	missense_variant	1000	934	312	A/T	Gcc/Acc	rs13463689	IMPACT=MODERATE;STRAND=1;SYMBOL=Hook2;SYMBOL_SOURCE=MGI;BIOTYPE=protein_coding;ENSP=ENSMUSP00000148078
chr8_85007704_A/G	chr8:85007704	G	ENSMUSG00000052819	ENSMUST00000059072	Transcript	missense_variant	1469	1384	462	S/P	Tct/Cct	rs47683975	IMPACT=MODERATE;STRAND=-1;SYMBOL=Best2;SYMBOL_SOURCE=MGI;BIOTYPE=protein_coding;ENSP=ENSMUSP00000053408;GENE_PHENO=1
chr8_85007704_A/G	chr8:85007704	G	ENSMUSG00000052819	ENSMUST00000209322	Transcript	missense_variant	1442	1384	462	S/P	Tct/Cct	rs47683975	IMPACT=MODERATE;STRAND=-1;SYMBOL=Best2;SYMBOL_SOURCE=MGI;BIOTYPE=protein_coding;ENSP=ENSMUSP00000147580;GENE_PHENO=1
chr8_85007704_A/G	chr8:85007704	G	ENSMUSG00000052819	ENSMUST00000209421	Transcript	missense_variant	1710	1384	462	S/P	Tct/Cct	rs47683975	IMPACT=MODERATE;STRAND=-1;SYMBOL=Best2;SYMBOL_SOURCE=MGI;BIOTYPE=protein_coding;ENSP=ENSMUSP00000147837;GENE_PHENO=1
chr8_85060275_T/A	chr8:85060275	A	ENSMUSG00000008167	ENSMUST00000095220	Transcript	missense_variant	221	148	50	S/T	Tcg/Acg	rs51761769	IMPACT=MODERATE;STRAND=1;SYMBOL=Fbxw9;SYMBOL_SOURCE=MGI;BIOTYPE=protein_coding;ENSP=ENSMUSP00000092845;GENE_PHENO=1
chr8_85062018_A/T	chr8:85062018	T	ENSMUSG00000008167	ENSMUST00000095220	Transcript	missense_variant	555	482	161	Q/L	cAg/cTg	rs13474990	IMPACT=MODERATE;STRAND=1;SYMBOL=Fbxw9;SYMBOL_SOURCE=MGI;BIOTYPE=protein_coding;ENSP=ENSMUSP00000092845;GENE_PHENO=1
chr8_85071823_A/T	chr8:85071823	T	ENSMUSG00000060038	ENSMUST00000152871	Transcript	stop_gained,NMD_transcript_variant	28	28	10	R/*	Aga/Tga	rs3677102	IMPACT=HIGH;STRAND=1;FLAGS=cds_start_NF;SYMBOL=Dhps;SYMBOL_SOURCE=MGI;BIOTYPE=nonsense_mediated_decay;ENSP=ENSMUSP00000120308;GENE_PHENO=1
chr8_85073404_G/A	chr8:85073404	A	ENSMUSG00000060038	ENSMUST00000078665	Transcript	missense_variant	572	482	161	S/N	aGt/aAt	rs32601271	IMPACT=MODERATE;STRAND=1;SYMBOL=Dhps;SYMBOL_SOURCE=MGI;BIOTYPE=protein_coding;ENSP=ENSMUSP00000077733;GENE_PHENO=1
chr8_85090922_T/C	chr8:85090922	C	ENSMUSG00000005142	ENSMUST00000034121	Transcript	missense_variant	1046	1031	344	V/A	gTa/gCa	rs13466172	IMPACT=MODERATE;STRAND=1;SYMBOL=Man2b1;SYMBOL_SOURCE=MGI;BIOTYPE=protein_coding;ENSP=ENSMUSP00000034121;GENE_PHENO=1
chr8_85097414_A/T	chr8:85097414	T	ENSMUSG00000005142	ENSMUST00000034121	Transcript	missense_variant	2954	2939	980	Y/F	tAc/tTc	rs13466169	IMPACT=MODERATE;STRAND=1;SYMBOL=Man2b1;SYMBOL_SOURCE=MGI;BIOTYPE=protein_coding;ENSP=ENSMUSP00000034121;GENE_PHENO=1
chr8_85110046_A/C	chr8:85110046	C	ENSMUSG00000074194	ENSMUST00000098550	Transcript	missense_variant	1188	1188	396	D/E	gaT/gaG	rs33372801	IMPACT=MODERATE;STRAND=-1;SYMBOL=Zfp791;SYMBOL_SOURCE=MGI;BIOTYPE=protein_coding;ENSP=ENSMUSP00000096150
chr8_85110046_A/C	chr8:85110046	C	ENSMUSG00000074194	ENSMUST00000211109	Transcript	missense_variant	1453	1188	396	D/E	gaT/gaG	rs33372801	IMPACT=MODERATE;STRAND=-1;SYMBOL=Zfp791;SYMBOL_SOURCE=MGI;BIOTYPE=protein_coding;ENSP=ENSMUSP00000147335
chr8_85110984_A/G	chr8:85110984	G	ENSMUSG00000074194	ENSMUST00000098550	Transcript	missense_variant	250	250	84	F/L	Ttc/Ctc	rs33398243	IMPACT=MODERATE;STRAND=-1;SYMBOL=Zfp791;SYMBOL_SOURCE=MGI;BIOTYPE=protein_coding;ENSP=ENSMUSP00000096150
chr8_85110984_A/G	chr8:85110984	G	ENSMUSG00000074194	ENSMUST00000211109	Transcript	missense_variant	515	250	84	F/L	Ttc/Ctc	rs33398243	IMPACT=MODERATE;STRAND=-1;SYMBOL=Zfp791;SYMBOL_SOURCE=MGI;BIOTYPE=protein_coding;ENSP=ENSMUSP00000147335
chr8_85112214_C/T	chr8:85112214	T	ENSMUSG00000074194	ENSMUST00000098550	Transcript	missense_variant	187	187	63	V/I	Gta/Ata	rs46863489	IMPACT=MODERATE;STRAND=-1;SYMBOL=Zfp791;SYMBOL_SOURCE=MGI;BIOTYPE=protein_coding;ENSP=ENSMUSP00000096150
chr8_85112214_C/T	chr8:85112214	T	ENSMUSG00000074194	ENSMUST00000211109	Transcript	missense_variant	452	187	63	V/I	Gta/Ata	rs46863489	IMPACT=MODERATE;STRAND=-1;SYMBOL=Zfp791;SYMBOL_SOURCE=MGI;BIOTYPE=protein_coding;ENSP=ENSMUSP00000147335
chr8_85113597_T/C	chr8:85113597	C	ENSMUSG00000074194	ENSMUST00000098550	Transcript	missense_variant	40	40	14	T/A	Act/Gct	rs48969571	IMPACT=MODERATE;STRAND=-1;SYMBOL=Zfp791;SYMBOL_SOURCE=MGI;BIOTYPE=protein_coding;ENSP=ENSMUSP00000096150
chr8_85113597_T/C	chr8:85113597	C	ENSMUSG00000074194	ENSMUST00000211109	Transcript	missense_variant	305	40	14	T/A	Act/Gct	rs48969571	IMPACT=MODERATE;STRAND=-1;SYMBOL=Zfp791;SYMBOL_SOURCE=MGI;BIOTYPE=protein_coding;ENSP=ENSMUSP00000147335
chr8_85302832_G/A	chr8:85302832	A	ENSMUSG00000031697	ENSMUST00000034132	Transcript	missense_variant	369	232	78	V/M	Gtg/Atg	rs32970969	IMPACT=MODERATE;STRAND=1;SYMBOL=Orc6;SYMBOL_SOURCE=MGI;BIOTYPE=protein_coding;ENSP=ENSMUSP00000034132;GENE_PHENO=1
chr8_85302832_G/A	chr8:85302832	A	ENSMUSG00000031697	ENSMUST00000170141	Transcript	missense_variant	341	4	2	V/M	Gtg/Atg	rs32970969	IMPACT=MODERATE;STRAND=1;SYMBOL=Orc6;SYMBOL_SOURCE=MGI;BIOTYPE=protein_coding;ENSP=ENSMUSP00000126925;GENE_PHENO=1
chr8_85302832_G/A	chr8:85302832	A	ENSMUSG00000031697	ENSMUST00000210146	Transcript	missense_variant,NMD_transcript_variant	237	232	78	V/M	Gtg/Atg	rs32970969	IMPACT=MODERATE;STRAND=1;SYMBOL=Orc6;SYMBOL_SOURCE=MGI;BIOTYPE=nonsense_mediated_decay;ENSP=ENSMUSP00000147381;GENE_PHENO=1
chr8_85302832_G/A	chr8:85302832	A	ENSMUSG00000031697	ENSMUST00000211396	Transcript	missense_variant	630	334	112	V/M	Gtg/Atg	rs32970969	IMPACT=MODERATE;STRAND=1;FLAGS=cds_end_NF;SYMBOL=Orc6;SYMBOL_SOURCE=MGI;BIOTYPE=protein_coding;ENSP=ENSMUSP00000147488;GENE_PHENO=1
chr8_85302832_G/A	chr8:85302832	A	ENSMUSG00000031697	ENSMUST00000211597	Transcript	missense_variant	528	232	78	V/M	Gtg/Atg	rs32970969	IMPACT=MODERATE;STRAND=1;FLAGS=cds_end_NF;SYMBOL=Orc6;SYMBOL_SOURCE=MGI;BIOTYPE=protein_coding;ENSP=ENSMUSP00000147901;GENE_PHENO=1
chr8_85325502_T/C	chr8:85325502	C	ENSMUSG00000031698	ENSMUST00000034133	Transcript	missense_variant	2497	2347	783	T/A	Act/Gct	rs49163301	IMPACT=MODERATE;STRAND=-1;SYMBOL=Mylk3;SYMBOL_SOURCE=MGI;BIOTYPE=protein_coding;ENSP=ENSMUSP00000034133;GENE_PHENO=1
chr8_85325502_T/C	chr8:85325502	C	ENSMUSG00000031698	ENSMUST00000122452	Transcript	missense_variant	1981	1948	650	T/A	Act/Gct	rs49163301	IMPACT=MODERATE;STRAND=-1;SYMBOL=Mylk3;SYMBOL_SOURCE=MGI;BIOTYPE=protein_coding;ENSP=ENSMUSP00000113389;GENE_PHENO=1
chr8_85327236_C/T	chr8:85327236	T	ENSMUSG00000031698	ENSMUST00000034133	Transcript	missense_variant	2390	2240	747	S/N	aGt/aAt	rs32723361	IMPACT=MODERATE;STRAND=-1;SYMBOL=Mylk3;SYMBOL_SOURCE=MGI;BIOTYPE=protein_coding;ENSP=ENSMUSP00000034133;GENE_PHENO=1
chr8_85327236_C/T	chr8:85327236	T	ENSMUSG00000031698	ENSMUST00000121972	Transcript	missense_variant	2224	2051	684	S/N	aGt/aAt	rs32723361	IMPACT=MODERATE;STRAND=-1;SYMBOL=Mylk3;SYMBOL_SOURCE=MGI;BIOTYPE=protein_coding;ENSP=ENSMUSP00000113960;GENE_PHENO=1
chr8_85327236_C/T	chr8:85327236	T	ENSMUSG00000031698	ENSMUST00000122452	Transcript	missense_variant	1874	1841	614	S/N	aGt/aAt	rs32723361	IMPACT=MODERATE;STRAND=-1;SYMBOL=Mylk3;SYMBOL_SOURCE=MGI;BIOTYPE=protein_coding;ENSP=ENSMUSP00000113389;GENE_PHENO=1
chr8_85351987_C/T	chr8:85351987	T	ENSMUSG00000031698	ENSMUST00000034133	Transcript	missense_variant	1826	1676	559	S/N	aGc/aAc	rs30530050	IMPACT=MODERATE;STRAND=-1;SYMBOL=Mylk3;SYMBOL_SOURCE=MGI;BIOTYPE=protein_coding;ENSP=ENSMUSP00000034133;GENE_PHENO=1
chr8_85351987_C/T	chr8:85351987	T	ENSMUSG00000031698	ENSMUST00000121972	Transcript	missense_variant	1660	1487	496	S/N	aGc/aAc	rs30530050	IMPACT=MODERATE;STRAND=-1;SYMBOL=Mylk3;SYMBOL_SOURCE=MGI;BIOTYPE=protein_coding;ENSP=ENSMUSP00000113960;GENE_PHENO=1
chr8_85351987_C/T	chr8:85351987	T	ENSMUSG00000031698	ENSMUST00000122452	Transcript	missense_variant	1310	1277	426	S/N	aGc/aAc	rs30530050	IMPACT=MODERATE;STRAND=-1;SYMBOL=Mylk3;SYMBOL_SOURCE=MGI;BIOTYPE=protein_coding;ENSP=ENSMUSP00000113389;GENE_PHENO=1
chr8_85355203_G/C	chr8:85355203	C	ENSMUSG00000031698	ENSMUST00000034133	Transcript	missense_variant	1504	1354	452	L/V	Cta/Gta	rs36314041	IMPACT=MODERATE;STRAND=-1;SYMBOL=Mylk3;SYMBOL_SOURCE=MGI;BIOTYPE=protein_coding;ENSP=ENSMUSP00000034133;GENE_PHENO=1
chr8_85355203_G/C	chr8:85355203	C	ENSMUSG00000031698	ENSMUST00000121972	Transcript	missense_variant	1338	1165	389	L/V	Cta/Gta	rs36314041	IMPACT=MODERATE;STRAND=-1;SYMBOL=Mylk3;SYMBOL_SOURCE=MGI;BIOTYPE=protein_coding;ENSP=ENSMUSP00000113960;GENE_PHENO=1
chr8_85355203_G/C	chr8:85355203	C	ENSMUSG00000031698	ENSMUST00000122452	Transcript	missense_variant	988	955	319	L/V	Cta/Gta	rs36314041	IMPACT=MODERATE;STRAND=-1;SYMBOL=Mylk3;SYMBOL_SOURCE=MGI;BIOTYPE=protein_coding;ENSP=ENSMUSP00000113389;GENE_PHENO=1
chr8_85355368_A/G	chr8:85355368	G	ENSMUSG00000031698	ENSMUST00000034133	Transcript	missense_variant	1339	1189	397	S/P	Tct/Cct	rs51858128	IMPACT=MODERATE;STRAND=-1;SYMBOL=Mylk3;SYMBOL_SOURCE=MGI;BIOTYPE=protein_coding;ENSP=ENSMUSP00000034133;GENE_PHENO=1
chr8_85355368_A/G	chr8:85355368	G	ENSMUSG00000031698	ENSMUST00000121972	Transcript	missense_variant	1173	1000	334	S/P	Tct/Cct	rs51858128	IMPACT=MODERATE;STRAND=-1;SYMBOL=Mylk3;SYMBOL_SOURCE=MGI;BIOTYPE=protein_coding;ENSP=ENSMUSP00000113960;GENE_PHENO=1
chr8_85355368_A/G	chr8:85355368	G	ENSMUSG00000031698	ENSMUST00000122452	Transcript	missense_variant	823	790	264	S/P	Tct/Cct	rs51858128	IMPACT=MODERATE;STRAND=-1;SYMBOL=Mylk3;SYMBOL_SOURCE=MGI;BIOTYPE=protein_coding;ENSP=ENSMUSP00000113389;GENE_PHENO=1
chr8_85355503_G/A	chr8:85355503	A	ENSMUSG00000031698	ENSMUST00000034133	Transcript	missense_variant	1204	1054	352	P/S	Ccc/Tcc	rs37429337	IMPACT=MODERATE;STRAND=-1;SYMBOL=Mylk3;SYMBOL_SOURCE=MGI;BIOTYPE=protein_coding;ENSP=ENSMUSP00000034133;GENE_PHENO=1
chr8_85355503_G/A	chr8:85355503	A	ENSMUSG00000031698	ENSMUST00000121972	Transcript	missense_variant	1038	865	289	P/S	Ccc/Tcc	rs37429337	IMPACT=MODERATE;STRAND=-1;SYMBOL=Mylk3;SYMBOL_SOURCE=MGI;BIOTYPE=protein_coding;ENSP=ENSMUSP00000113960;GENE_PHENO=1
chr8_85355503_G/A	chr8:85355503	A	ENSMUSG00000031698	ENSMUST00000122452	Transcript	missense_variant	688	655	219	P/S	Ccc/Tcc	rs37429337	IMPACT=MODERATE;STRAND=-1;SYMBOL=Mylk3;SYMBOL_SOURCE=MGI;BIOTYPE=protein_coding;ENSP=ENSMUSP00000113389;GENE_PHENO=1
chr8_85358939_A/G	chr8:85358939	G	ENSMUSG00000031698	ENSMUST00000034133	Transcript	missense_variant	1115	965	322	I/T	aTt/aCt	rs36610272	IMPACT=MODERATE;STRAND=-1;SYMBOL=Mylk3;SYMBOL_SOURCE=MGI;BIOTYPE=protein_coding;ENSP=ENSMUSP00000034133;GENE_PHENO=1
chr8_85358939_A/G	chr8:85358939	G	ENSMUSG00000031698	ENSMUST00000121972	Transcript	missense_variant	949	776	259	I/T	aTt/aCt	rs36610272	IMPACT=MODERATE;STRAND=-1;SYMBOL=Mylk3;SYMBOL_SOURCE=MGI;BIOTYPE=protein_coding;ENSP=ENSMUSP00000113960;GENE_PHENO=1
chr8_85358939_A/G	chr8:85358939	G	ENSMUSG00000031698	ENSMUST00000122452	Transcript	missense_variant	599	566	189	I/T	aTt/aCt	rs36610272	IMPACT=MODERATE;STRAND=-1;SYMBOL=Mylk3;SYMBOL_SOURCE=MGI;BIOTYPE=protein_coding;ENSP=ENSMUSP00000113389;GENE_PHENO=1
chr8_85359029_T/A	chr8:85359029	A	ENSMUSG00000031698	ENSMUST00000034133	Transcript	missense_variant	1025	875	292	K/M	aAg/aTg	rs48234972	IMPACT=MODERATE;STRAND=-1;SYMBOL=Mylk3;SYMBOL_SOURCE=MGI;BIOTYPE=protein_coding;ENSP=ENSMUSP00000034133;GENE_PHENO=1
chr8_85359029_T/A	chr8:85359029	A	ENSMUSG00000031698	ENSMUST00000121972	Transcript	missense_variant	859	686	229	K/M	aAg/aTg	rs48234972	IMPACT=MODERATE;STRAND=-1;SYMBOL=Mylk3;SYMBOL_SOURCE=MGI;BIOTYPE=protein_coding;ENSP=ENSMUSP00000113960;GENE_PHENO=1
chr8_85359029_T/A	chr8:85359029	A	ENSMUSG00000031698	ENSMUST00000122452	Transcript	missense_variant	509	476	159	K/M	aAg/aTg	rs48234972	IMPACT=MODERATE;STRAND=-1;SYMBOL=Mylk3;SYMBOL_SOURCE=MGI;BIOTYPE=protein_coding;ENSP=ENSMUSP00000113389;GENE_PHENO=1
chr8_85359044_T/C	chr8:85359044	C	ENSMUSG00000031698	ENSMUST00000034133	Transcript	missense_variant	1010	860	287	E/G	gAa/gGa	rs38919758	IMPACT=MODERATE;STRAND=-1;SYMBOL=Mylk3;SYMBOL_SOURCE=MGI;BIOTYPE=protein_coding;ENSP=ENSMUSP00000034133;GENE_PHENO=1
chr8_85359044_T/C	chr8:85359044	C	ENSMUSG00000031698	ENSMUST00000121972	Transcript	missense_variant	844	671	224	E/G	gAa/gGa	rs38919758	IMPACT=MODERATE;STRAND=-1;SYMBOL=Mylk3;SYMBOL_SOURCE=MGI;BIOTYPE=protein_coding;ENSP=ENSMUSP00000113960;GENE_PHENO=1
chr8_85359044_T/C	chr8:85359044	C	ENSMUSG00000031698	ENSMUST00000122452	Transcript	missense_variant	494	461	154	E/G	gAa/gGa	rs38919758	IMPACT=MODERATE;STRAND=-1;SYMBOL=Mylk3;SYMBOL_SOURCE=MGI;BIOTYPE=protein_coding;ENSP=ENSMUSP00000113389;GENE_PHENO=1
chr8_85359053_C/G	chr8:85359053	G	ENSMUSG00000031698	ENSMUST00000034133	Transcript	missense_variant	1001	851	284	G/A	gGt/gCt	rs37458824	IMPACT=MODERATE;STRAND=-1;SYMBOL=Mylk3;SYMBOL_SOURCE=MGI;BIOTYPE=protein_coding;ENSP=ENSMUSP00000034133;GENE_PHENO=1
chr8_85359053_C/G	chr8:85359053	G	ENSMUSG00000031698	ENSMUST00000121972	Transcript	missense_variant	835	662	221	G/A	gGt/gCt	rs37458824	IMPACT=MODERATE;STRAND=-1;SYMBOL=Mylk3;SYMBOL_SOURCE=MGI;BIOTYPE=protein_coding;ENSP=ENSMUSP00000113960;GENE_PHENO=1
chr8_85359053_C/G	chr8:85359053	G	ENSMUSG00000031698	ENSMUST00000122452	Transcript	missense_variant	485	452	151	G/A	gGt/gCt	rs37458824	IMPACT=MODERATE;STRAND=-1;SYMBOL=Mylk3;SYMBOL_SOURCE=MGI;BIOTYPE=protein_coding;ENSP=ENSMUSP00000113389;GENE_PHENO=1
chr8_85359159_T/C	chr8:85359159	C	ENSMUSG00000031698	ENSMUST00000034133	Transcript	missense_variant	895	745	249	R/G	Agg/Ggg	rs251440228	IMPACT=MODERATE;STRAND=-1;SYMBOL=Mylk3;SYMBOL_SOURCE=MGI;BIOTYPE=protein_coding;ENSP=ENSMUSP00000034133;GENE_PHENO=1
chr8_85359159_T/C	chr8:85359159	C	ENSMUSG00000031698	ENSMUST00000121972	Transcript	missense_variant	729	556	186	R/G	Agg/Ggg	rs251440228	IMPACT=MODERATE;STRAND=-1;SYMBOL=Mylk3;SYMBOL_SOURCE=MGI;BIOTYPE=protein_coding;ENSP=ENSMUSP00000113960;GENE_PHENO=1
chr8_85359159_T/C	chr8:85359159	C	ENSMUSG00000031698	ENSMUST00000122452	Transcript	missense_variant	379	346	116	R/G	Agg/Ggg	rs251440228	IMPACT=MODERATE;STRAND=-1;SYMBOL=Mylk3;SYMBOL_SOURCE=MGI;BIOTYPE=protein_coding;ENSP=ENSMUSP00000113389;GENE_PHENO=1
chr8_85359176_G/C	chr8:85359176	C	ENSMUSG00000031698	ENSMUST00000034133	Transcript	missense_variant	878	728	243	P/R	cCc/cGc	rs47034756	IMPACT=MODERATE;STRAND=-1;SYMBOL=Mylk3;SYMBOL_SOURCE=MGI;BIOTYPE=protein_coding;ENSP=ENSMUSP00000034133;GENE_PHENO=1
chr8_85359176_G/C	chr8:85359176	C	ENSMUSG00000031698	ENSMUST00000121972	Transcript	missense_variant	712	539	180	P/R	cCc/cGc	rs47034756	IMPACT=MODERATE;STRAND=-1;SYMBOL=Mylk3;SYMBOL_SOURCE=MGI;BIOTYPE=protein_coding;ENSP=ENSMUSP00000113960;GENE_PHENO=1
chr8_85359176_G/C	chr8:85359176	C	ENSMUSG00000031698	ENSMUST00000122452	Transcript	missense_variant	362	329	110	P/R	cCc/cGc	rs47034756	IMPACT=MODERATE;STRAND=-1;SYMBOL=Mylk3;SYMBOL_SOURCE=MGI;BIOTYPE=protein_coding;ENSP=ENSMUSP00000113389;GENE_PHENO=1
chr8_85360486_A/G	chr8:85360486	G	ENSMUSG00000031698	ENSMUST00000034133	Transcript	missense_variant	724	574	192	W/R	Tgg/Cgg	rs37115963	IMPACT=MODERATE;STRAND=-1;SYMBOL=Mylk3;SYMBOL_SOURCE=MGI;BIOTYPE=protein_coding;ENSP=ENSMUSP00000034133;GENE_PHENO=1
chr8_85360486_A/G	chr8:85360486	G	ENSMUSG00000031698	ENSMUST00000121972	Transcript	missense_variant	558	385	129	W/R	Tgg/Cgg	rs37115963	IMPACT=MODERATE;STRAND=-1;SYMBOL=Mylk3;SYMBOL_SOURCE=MGI;BIOTYPE=protein_coding;ENSP=ENSMUSP00000113960;GENE_PHENO=1
chr8_85360486_A/G	chr8:85360486	G	ENSMUSG00000031698	ENSMUST00000122452	Transcript	missense_variant	208	175	59	W/R	Tgg/Cgg	rs37115963	IMPACT=MODERATE;STRAND=-1;SYMBOL=Mylk3;SYMBOL_SOURCE=MGI;BIOTYPE=protein_coding;ENSP=ENSMUSP00000113389;GENE_PHENO=1
chr8_85360486_A/G	chr8:85360486	G	ENSMUSG00000031698	ENSMUST00000137290	Transcript	missense_variant	326	94	32	W/R	Tgg/Cgg	rs37115963	IMPACT=MODERATE;STRAND=-1;FLAGS=cds_end_NF;SYMBOL=Mylk3;SYMBOL_SOURCE=MGI;BIOTYPE=protein_coding;ENSP=ENSMUSP00000123372;GENE_PHENO=1
chr8_85360501_C/G	chr8:85360501	G	ENSMUSG00000031698	ENSMUST00000034133	Transcript	missense_variant	709	559	187	A/P	Gcc/Ccc	rs38204699	IMPACT=MODERATE;STRAND=-1;SYMBOL=Mylk3;SYMBOL_SOURCE=MGI;BIOTYPE=protein_coding;ENSP=ENSMUSP00000034133;GENE_PHENO=1
chr8_85360501_C/G	chr8:85360501	G	ENSMUSG00000031698	ENSMUST00000121972	Transcript	missense_variant	543	370	124	A/P	Gcc/Ccc	rs38204699	IMPACT=MODERATE;STRAND=-1;SYMBOL=Mylk3;SYMBOL_SOURCE=MGI;BIOTYPE=protein_coding;ENSP=ENSMUSP00000113960;GENE_PHENO=1
chr8_85360501_C/G	chr8:85360501	G	ENSMUSG00000031698	ENSMUST00000122452	Transcript	missense_variant	193	160	54	A/P	Gcc/Ccc	rs38204699	IMPACT=MODERATE;STRAND=-1;SYMBOL=Mylk3;SYMBOL_SOURCE=MGI;BIOTYPE=protein_coding;ENSP=ENSMUSP00000113389;GENE_PHENO=1
chr8_85360501_C/G	chr8:85360501	G	ENSMUSG00000031698	ENSMUST00000137290	Transcript	missense_variant	311	79	27	A/P	Gcc/Ccc	rs38204699	IMPACT=MODERATE;STRAND=-1;FLAGS=cds_end_NF;SYMBOL=Mylk3;SYMBOL_SOURCE=MGI;BIOTYPE=protein_coding;ENSP=ENSMUSP00000123372;GENE_PHENO=1
chr8_85360535_G/C	chr8:85360535	C	ENSMUSG00000031698	ENSMUST00000034133	Transcript	missense_variant	675	525	175	N/K	aaC/aaG	rs36323526	IMPACT=MODERATE;STRAND=-1;SYMBOL=Mylk3;SYMBOL_SOURCE=MGI;BIOTYPE=protein_coding;ENSP=ENSMUSP00000034133;GENE_PHENO=1
chr8_85360535_G/C	chr8:85360535	C	ENSMUSG00000031698	ENSMUST00000121972	Transcript	missense_variant	509	336	112	N/K	aaC/aaG	rs36323526	IMPACT=MODERATE;STRAND=-1;SYMBOL=Mylk3;SYMBOL_SOURCE=MGI;BIOTYPE=protein_coding;ENSP=ENSMUSP00000113960;GENE_PHENO=1
chr8_85360535_G/C	chr8:85360535	C	ENSMUSG00000031698	ENSMUST00000122452	Transcript	missense_variant	159	126	42	N/K	aaC/aaG	rs36323526	IMPACT=MODERATE;STRAND=-1;SYMBOL=Mylk3;SYMBOL_SOURCE=MGI;BIOTYPE=protein_coding;ENSP=ENSMUSP00000113389;GENE_PHENO=1
chr8_85360535_G/C	chr8:85360535	C	ENSMUSG00000031698	ENSMUST00000137290	Transcript	missense_variant	277	45	15	N/K	aaC/aaG	rs36323526	IMPACT=MODERATE;STRAND=-1;FLAGS=cds_end_NF;SYMBOL=Mylk3;SYMBOL_SOURCE=MGI;BIOTYPE=protein_coding;ENSP=ENSMUSP00000123372;GENE_PHENO=1
chr8_85364703_C/G	chr8:85364703	G	ENSMUSG00000031698	ENSMUST00000034133	Transcript	missense_variant	622	472	158	D/H	Gat/Cat	rs33360271	IMPACT=MODERATE;STRAND=-1;SYMBOL=Mylk3;SYMBOL_SOURCE=MGI;BIOTYPE=protein_coding;ENSP=ENSMUSP00000034133;GENE_PHENO=1
chr8_85553364_T/C	chr8:85553364	C	ENSMUSG00000031701	ENSMUST00000034138	Transcript	missense_variant	282	185	62	K/R	aAg/aGg	rs13469334	IMPACT=MODERATE;STRAND=-1;SYMBOL=Dnaja2;SYMBOL_SOURCE=MGI;BIOTYPE=protein_coding;ENSP=ENSMUSP00000034138;GENE_PHENO=1
chr8_85726177_A/G	chr8:85726177	G	ENSMUSG00000031703	ENSMUST00000034140	Transcript	missense_variant	1744	1561	521	S/P	Tct/Cct	rs13465531	IMPACT=MODERATE;STRAND=-1;SYMBOL=Itfg1;SYMBOL_SOURCE=MGI;BIOTYPE=protein_coding;ENSP=ENSMUSP00000034140
chr8_85896670_T/G	chr8:85896670	G	ENSMUSG00000036879	ENSMUST00000160611	Transcript	missense_variant,splice_region_variant,NMD_transcript_variant	598	491	164	I/S	aTc/aGc	rs46092168	IMPACT=MODERATE;STRAND=1;SYMBOL=Phkb;SYMBOL_SOURCE=MGI;BIOTYPE=nonsense_mediated_decay;ENSP=ENSMUSP00000125690;GENE_PHENO=1
chr8_86538224_A/T	chr8:86538224	T	ENSMUSG00000036872	ENSMUST00000156610	Transcript	stop_lost,splice_region_variant,NMD_transcript_variant	2026	1993	665	*/K	Tag/Aag	rs33263137	IMPACT=HIGH;STRAND=-1;SYMBOL=Abcc12;SYMBOL_SOURCE=MGI;BIOTYPE=nonsense_mediated_decay;ENSP=ENSMUSP00000123578
chr8_88309765_C/T	chr8:88309765	T	ENSMUSG00000031659	ENSMUST00000098521	Transcript	missense_variant	943	449	150	A/V	gCa/gTa	rs13479889	IMPACT=MODERATE;STRAND=1;SYMBOL=Adcy7;SYMBOL_SOURCE=MGI;BIOTYPE=protein_coding;ENSP=ENSMUSP00000096122;GENE_PHENO=1
chr8_88309765_C/T	chr8:88309765	T	ENSMUSG00000031659	ENSMUST00000168545	Transcript	missense_variant	942	449	150	A/V	gCa/gTa	rs13479889	IMPACT=MODERATE;STRAND=1;SYMBOL=Adcy7;SYMBOL_SOURCE=MGI;BIOTYPE=protein_coding;ENSP=ENSMUSP00000129252;GENE_PHENO=1
chr8_88309765_C/T	chr8:88309765	T	ENSMUSG00000031659	ENSMUST00000169037	Transcript	missense_variant	1126	449	150	A/V	gCa/gTa	rs13479889	IMPACT=MODERATE;STRAND=1;SYMBOL=Adcy7;SYMBOL_SOURCE=MGI;BIOTYPE=protein_coding;ENSP=ENSMUSP00000130594;GENE_PHENO=1
chr8_88309765_C/T	chr8:88309765	T	ENSMUSG00000031659	ENSMUST00000171456	Transcript	missense_variant	957	449	150	A/V	gCa/gTa	rs13479889	IMPACT=MODERATE;STRAND=1;SYMBOL=Adcy7;SYMBOL_SOURCE=MGI;BIOTYPE=protein_coding;ENSP=ENSMUSP00000132528;GENE_PHENO=1
chr8_88324496_G/A	chr8:88324496	A	ENSMUSG00000031659	ENSMUST00000098521	Transcript	missense_variant	2896	2402	801	R/Q	cGg/cAg	rs13479895	IMPACT=MODERATE;STRAND=1;SYMBOL=Adcy7;SYMBOL_SOURCE=MGI;BIOTYPE=protein_coding;ENSP=ENSMUSP00000096122;GENE_PHENO=1
chr8_88324496_G/A	chr8:88324496	A	ENSMUSG00000031659	ENSMUST00000168545	Transcript	missense_variant	2895	2402	801	R/Q	cGg/cAg	rs13479895	IMPACT=MODERATE;STRAND=1;SYMBOL=Adcy7;SYMBOL_SOURCE=MGI;BIOTYPE=protein_coding;ENSP=ENSMUSP00000129252;GENE_PHENO=1
chr8_88324496_G/A	chr8:88324496	A	ENSMUSG00000031659	ENSMUST00000169037	Transcript	missense_variant	3079	2402	801	R/Q	cGg/cAg	rs13479895	IMPACT=MODERATE;STRAND=1;SYMBOL=Adcy7;SYMBOL_SOURCE=MGI;BIOTYPE=protein_coding;ENSP=ENSMUSP00000130594;GENE_PHENO=1
chr8_88324496_G/A	chr8:88324496	A	ENSMUSG00000031659	ENSMUST00000171456	Transcript	missense_variant	2910	2402	801	R/Q	cGg/cAg	rs13479895	IMPACT=MODERATE;STRAND=1;SYMBOL=Adcy7;SYMBOL_SOURCE=MGI;BIOTYPE=protein_coding;ENSP=ENSMUSP00000132528;GENE_PHENO=1
chr8_88583238_A/T	chr8:88583238	T	ENSMUSG00000031661	ENSMUST00000034086	Transcript	missense_variant	448	295	99	S/C	Agt/Tgt	rs37248435	IMPACT=MODERATE;STRAND=1;SYMBOL=Nkd1;SYMBOL_SOURCE=MGI;BIOTYPE=protein_coding;ENSP=ENSMUSP00000034086;GENE_PHENO=1
chr8_88627695_C/T	chr8:88627695	T	ENSMUSG00000031662	ENSMUST00000034087	Transcript	missense_variant	567	406	136	A/T	Gcg/Acg	rs13463421	IMPACT=MODERATE;STRAND=-1;SYMBOL=Snx20;SYMBOL_SOURCE=MGI;BIOTYPE=protein_coding;ENSP=ENSMUSP00000034087
chr8_88631775_G/A	chr8:88631775	A	ENSMUSG00000031662	ENSMUST00000034087	Transcript	missense_variant	276	115	39	P/S	Cca/Tca	rs107875864	IMPACT=MODERATE;STRAND=-1;SYMBOL=Snx20;SYMBOL_SOURCE=MGI;BIOTYPE=protein_coding;ENSP=ENSMUSP00000034087
chr8_88653149_T/C	chr8:88653149	C	ENSMUSG00000055994	ENSMUST00000054324	Transcript	missense_variant	380	277	93	Y/H	Tat/Cat	rs48081862	IMPACT=MODERATE;STRAND=1;SYMBOL=Nod2;SYMBOL_SOURCE=MGI;BIOTYPE=protein_coding;ENSP=ENSMUSP00000050538;GENE_PHENO=1
chr8_88653149_T/C	chr8:88653149	C	ENSMUSG00000055994	ENSMUST00000109634	Transcript	missense_variant	393	298	100	Y/H	Tat/Cat	rs48081862	IMPACT=MODERATE;STRAND=1;SYMBOL=Nod2;SYMBOL_SOURCE=MGI;BIOTYPE=protein_coding;ENSP=ENSMUSP00000105262;GENE_PHENO=1
chr8_88653149_T/C	chr8:88653149	C	ENSMUSG00000055994	ENSMUST00000118370	Transcript	missense_variant	380	277	93	Y/H	Tat/Cat	rs48081862	IMPACT=MODERATE;STRAND=1;SYMBOL=Nod2;SYMBOL_SOURCE=MGI;BIOTYPE=protein_coding;ENSP=ENSMUSP00000113773;GENE_PHENO=1
chr8_88653173_C/G	chr8:88653173	G	ENSMUSG00000055994	ENSMUST00000054324	Transcript	missense_variant	404	301	101	L/V	Ctt/Gtt	rs49803184	IMPACT=MODERATE;STRAND=1;SYMBOL=Nod2;SYMBOL_SOURCE=MGI;BIOTYPE=protein_coding;ENSP=ENSMUSP00000050538;GENE_PHENO=1
chr8_88653173_C/G	chr8:88653173	G	ENSMUSG00000055994	ENSMUST00000109634	Transcript	missense_variant	417	322	108	L/V	Ctt/Gtt	rs49803184	IMPACT=MODERATE;STRAND=1;SYMBOL=Nod2;SYMBOL_SOURCE=MGI;BIOTYPE=protein_coding;ENSP=ENSMUSP00000105262;GENE_PHENO=1
chr8_88653173_C/G	chr8:88653173	G	ENSMUSG00000055994	ENSMUST00000118370	Transcript	missense_variant	404	301	101	L/V	Ctt/Gtt	rs49803184	IMPACT=MODERATE;STRAND=1;SYMBOL=Nod2;SYMBOL_SOURCE=MGI;BIOTYPE=protein_coding;ENSP=ENSMUSP00000113773;GENE_PHENO=1
chr8_88660624_C/T	chr8:88660624	T	ENSMUSG00000055994	ENSMUST00000054324	Transcript	missense_variant	648	545	182	P/L	cCa/cTa	rs227587892	IMPACT=MODERATE;STRAND=1;SYMBOL=Nod2;SYMBOL_SOURCE=MGI;BIOTYPE=protein_coding;ENSP=ENSMUSP00000050538;GENE_PHENO=1
chr8_88660624_C/T	chr8:88660624	T	ENSMUSG00000055994	ENSMUST00000109634	Transcript	missense_variant	661	566	189	P/L	cCa/cTa	rs227587892	IMPACT=MODERATE;STRAND=1;SYMBOL=Nod2;SYMBOL_SOURCE=MGI;BIOTYPE=protein_coding;ENSP=ENSMUSP00000105262;GENE_PHENO=1
chr8_88660624_C/T	chr8:88660624	T	ENSMUSG00000055994	ENSMUST00000118370	Transcript	missense_variant	648	545	182	P/L	cCa/cTa	rs227587892	IMPACT=MODERATE;STRAND=1;SYMBOL=Nod2;SYMBOL_SOURCE=MGI;BIOTYPE=protein_coding;ENSP=ENSMUSP00000113773;GENE_PHENO=1
chr8_88663661_C/A	chr8:88663661	A	ENSMUSG00000055994	ENSMUST00000054324	Transcript	missense_variant	698	595	199	R/S	Cgt/Agt	rs225940987	IMPACT=MODERATE;STRAND=1;SYMBOL=Nod2;SYMBOL_SOURCE=MGI;BIOTYPE=protein_coding;ENSP=ENSMUSP00000050538;GENE_PHENO=1
chr8_88663745_A/G	chr8:88663745	G	ENSMUSG00000055994	ENSMUST00000054324	Transcript	missense_variant	782	679	227	T/A	Act/Gct	rs13479904	IMPACT=MODERATE;STRAND=1;SYMBOL=Nod2;SYMBOL_SOURCE=MGI;BIOTYPE=protein_coding;ENSP=ENSMUSP00000050538;GENE_PHENO=1
chr8_88663745_A/G	chr8:88663745	G	ENSMUSG00000055994	ENSMUST00000109634	Transcript	missense_variant	729	634	212	T/A	Act/Gct	rs13479904	IMPACT=MODERATE;STRAND=1;SYMBOL=Nod2;SYMBOL_SOURCE=MGI;BIOTYPE=protein_coding;ENSP=ENSMUSP00000105262;GENE_PHENO=1
chr8_88663745_A/G	chr8:88663745	G	ENSMUSG00000055994	ENSMUST00000118370	Transcript	missense_variant	716	613	205	T/A	Act/Gct	rs13479904	IMPACT=MODERATE;STRAND=1;SYMBOL=Nod2;SYMBOL_SOURCE=MGI;BIOTYPE=protein_coding;ENSP=ENSMUSP00000113773;GENE_PHENO=1
chr8_88663830_A/G	chr8:88663830	G	ENSMUSG00000055994	ENSMUST00000054324	Transcript	missense_variant	867	764	255	Q/R	cAg/cGg	rs32621110	IMPACT=MODERATE;STRAND=1;SYMBOL=Nod2;SYMBOL_SOURCE=MGI;BIOTYPE=protein_coding;ENSP=ENSMUSP00000050538;GENE_PHENO=1
chr8_88663830_A/G	chr8:88663830	G	ENSMUSG00000055994	ENSMUST00000109634	Transcript	missense_variant	814	719	240	Q/R	cAg/cGg	rs32621110	IMPACT=MODERATE;STRAND=1;SYMBOL=Nod2;SYMBOL_SOURCE=MGI;BIOTYPE=protein_coding;ENSP=ENSMUSP00000105262;GENE_PHENO=1
chr8_88663830_A/G	chr8:88663830	G	ENSMUSG00000055994	ENSMUST00000118370	Transcript	missense_variant	801	698	233	Q/R	cAg/cGg	rs32621110	IMPACT=MODERATE;STRAND=1;SYMBOL=Nod2;SYMBOL_SOURCE=MGI;BIOTYPE=protein_coding;ENSP=ENSMUSP00000113773;GENE_PHENO=1
chr8_88664376_T/G	chr8:88664376	G	ENSMUSG00000055994	ENSMUST00000054324	Transcript	missense_variant	1413	1310	437	L/W	tTg/tGg	rs49412699	IMPACT=MODERATE;STRAND=1;SYMBOL=Nod2;SYMBOL_SOURCE=MGI;BIOTYPE=protein_coding;ENSP=ENSMUSP00000050538;GENE_PHENO=1
chr8_88664376_T/G	chr8:88664376	G	ENSMUSG00000055994	ENSMUST00000109634	Transcript	missense_variant	1360	1265	422	L/W	tTg/tGg	rs49412699	IMPACT=MODERATE;STRAND=1;SYMBOL=Nod2;SYMBOL_SOURCE=MGI;BIOTYPE=protein_coding;ENSP=ENSMUSP00000105262;GENE_PHENO=1
chr8_88664376_T/G	chr8:88664376	G	ENSMUSG00000055994	ENSMUST00000118370	Transcript	missense_variant	1347	1244	415	L/W	tTg/tGg	rs49412699	IMPACT=MODERATE;STRAND=1;SYMBOL=Nod2;SYMBOL_SOURCE=MGI;BIOTYPE=protein_coding;ENSP=ENSMUSP00000113773;GENE_PHENO=1
chr8_88664377_G/C	chr8:88664377	C	ENSMUSG00000055994	ENSMUST00000054324	Transcript	missense_variant	1414	1311	437	L/F	ttG/ttC	rs51317776	IMPACT=MODERATE;STRAND=1;SYMBOL=Nod2;SYMBOL_SOURCE=MGI;BIOTYPE=protein_coding;ENSP=ENSMUSP00000050538;GENE_PHENO=1
chr8_88664377_G/C	chr8:88664377	C	ENSMUSG00000055994	ENSMUST00000109634	Transcript	missense_variant	1361	1266	422	L/F	ttG/ttC	rs51317776	IMPACT=MODERATE;STRAND=1;SYMBOL=Nod2;SYMBOL_SOURCE=MGI;BIOTYPE=protein_coding;ENSP=ENSMUSP00000105262;GENE_PHENO=1
chr8_88664377_G/C	chr8:88664377	C	ENSMUSG00000055994	ENSMUST00000118370	Transcript	missense_variant	1348	1245	415	L/F	ttG/ttC	rs51317776	IMPACT=MODERATE;STRAND=1;SYMBOL=Nod2;SYMBOL_SOURCE=MGI;BIOTYPE=protein_coding;ENSP=ENSMUSP00000113773;GENE_PHENO=1
chr8_88664565_G/T	chr8:88664565	T	ENSMUSG00000055994	ENSMUST00000054324	Transcript	missense_variant	1602	1499	500	G/V	gGc/gTc	rs108246188	IMPACT=MODERATE;STRAND=1;SYMBOL=Nod2;SYMBOL_SOURCE=MGI;BIOTYPE=protein_coding;ENSP=ENSMUSP00000050538;GENE_PHENO=1
chr8_88664565_G/T	chr8:88664565	T	ENSMUSG00000055994	ENSMUST00000109634	Transcript	missense_variant	1549	1454	485	G/V	gGc/gTc	rs108246188	IMPACT=MODERATE;STRAND=1;SYMBOL=Nod2;SYMBOL_SOURCE=MGI;BIOTYPE=protein_coding;ENSP=ENSMUSP00000105262;GENE_PHENO=1
chr8_88664565_G/T	chr8:88664565	T	ENSMUSG00000055994	ENSMUST00000118370	Transcript	missense_variant	1536	1433	478	G/V	gGc/gTc	rs108246188	IMPACT=MODERATE;STRAND=1;SYMBOL=Nod2;SYMBOL_SOURCE=MGI;BIOTYPE=protein_coding;ENSP=ENSMUSP00000113773;GENE_PHENO=1
chr8_88664648_C/T	chr8:88664648	T	ENSMUSG00000055994	ENSMUST00000054324	Transcript	missense_variant	1685	1582	528	L/F	Ctc/Ttc	rs224527675	IMPACT=MODERATE;STRAND=1;SYMBOL=Nod2;SYMBOL_SOURCE=MGI;BIOTYPE=protein_coding;ENSP=ENSMUSP00000050538;GENE_PHENO=1
chr8_88664648_C/T	chr8:88664648	T	ENSMUSG00000055994	ENSMUST00000109634	Transcript	missense_variant	1632	1537	513	L/F	Ctc/Ttc	rs224527675	IMPACT=MODERATE;STRAND=1;SYMBOL=Nod2;SYMBOL_SOURCE=MGI;BIOTYPE=protein_coding;ENSP=ENSMUSP00000105262;GENE_PHENO=1
chr8_88664648_C/T	chr8:88664648	T	ENSMUSG00000055994	ENSMUST00000118370	Transcript	missense_variant	1619	1516	506	L/F	Ctc/Ttc	rs224527675	IMPACT=MODERATE;STRAND=1;SYMBOL=Nod2;SYMBOL_SOURCE=MGI;BIOTYPE=protein_coding;ENSP=ENSMUSP00000113773;GENE_PHENO=1
chr8_88664919_T/C	chr8:88664919	C	ENSMUSG00000055994	ENSMUST00000054324	Transcript	missense_variant	1956	1853	618	V/A	gTg/gCg	rs242328134	IMPACT=MODERATE;STRAND=1;SYMBOL=Nod2;SYMBOL_SOURCE=MGI;BIOTYPE=protein_coding;ENSP=ENSMUSP00000050538;GENE_PHENO=1
chr8_88664919_T/C	chr8:88664919	C	ENSMUSG00000055994	ENSMUST00000109634	Transcript	missense_variant	1903	1808	603	V/A	gTg/gCg	rs242328134	IMPACT=MODERATE;STRAND=1;SYMBOL=Nod2;SYMBOL_SOURCE=MGI;BIOTYPE=protein_coding;ENSP=ENSMUSP00000105262;GENE_PHENO=1
chr8_88664919_T/C	chr8:88664919	C	ENSMUSG00000055994	ENSMUST00000118370	Transcript	missense_variant	1890	1787	596	V/A	gTg/gCg	rs242328134	IMPACT=MODERATE;STRAND=1;SYMBOL=Nod2;SYMBOL_SOURCE=MGI;BIOTYPE=protein_coding;ENSP=ENSMUSP00000113773;GENE_PHENO=1
chr8_88665134_G/A	chr8:88665134	A	ENSMUSG00000055994	ENSMUST00000054324	Transcript	missense_variant	2171	2068	690	V/I	Gtc/Atc	rs48436459	IMPACT=MODERATE;STRAND=1;SYMBOL=Nod2;SYMBOL_SOURCE=MGI;BIOTYPE=protein_coding;ENSP=ENSMUSP00000050538;GENE_PHENO=1
chr8_88665134_G/A	chr8:88665134	A	ENSMUSG00000055994	ENSMUST00000109634	Transcript	missense_variant	2118	2023	675	V/I	Gtc/Atc	rs48436459	IMPACT=MODERATE;STRAND=1;SYMBOL=Nod2;SYMBOL_SOURCE=MGI;BIOTYPE=protein_coding;ENSP=ENSMUSP00000105262;GENE_PHENO=1
chr8_88665134_G/A	chr8:88665134	A	ENSMUSG00000055994	ENSMUST00000118370	Transcript	missense_variant	2105	2002	668	V/I	Gtc/Atc	rs48436459	IMPACT=MODERATE;STRAND=1;SYMBOL=Nod2;SYMBOL_SOURCE=MGI;BIOTYPE=protein_coding;ENSP=ENSMUSP00000113773;GENE_PHENO=1
chr8_88675481_G/C	chr8:88675481	C	ENSMUSG00000055994	ENSMUST00000054324	Transcript	missense_variant	2921	2818	940	E/Q	Gaa/Caa	rs49033188	IMPACT=MODERATE;STRAND=1;SYMBOL=Nod2;SYMBOL_SOURCE=MGI;BIOTYPE=protein_coding;ENSP=ENSMUSP00000050538;GENE_PHENO=1
chr8_88675481_G/C	chr8:88675481	C	ENSMUSG00000055994	ENSMUST00000109634	Transcript	missense_variant	2868	2773	925	E/Q	Gaa/Caa	rs49033188	IMPACT=MODERATE;STRAND=1;SYMBOL=Nod2;SYMBOL_SOURCE=MGI;BIOTYPE=protein_coding;ENSP=ENSMUSP00000105262;GENE_PHENO=1
chr8_88675481_G/C	chr8:88675481	C	ENSMUSG00000055994	ENSMUST00000118370	Transcript	missense_variant	2855	2752	918	E/Q	Gaa/Caa	rs49033188	IMPACT=MODERATE;STRAND=1;SYMBOL=Nod2;SYMBOL_SOURCE=MGI;BIOTYPE=protein_coding;ENSP=ENSMUSP00000113773;GENE_PHENO=1
chr8_88716001_A/G	chr8:88716001	G	ENSMUSG00000036712	ENSMUST00000209742	Transcript	splice_acceptor_variant,non_coding_transcript_variant	-	-	-	-	-	rs33325378	IMPACT=HIGH;STRAND=1;SYMBOL=Cyld;SYMBOL_SOURCE=MGI;BIOTYPE=processed_transcript;GENE_PHENO=1
chr8_89032312_G/T	chr8:89032312	T	ENSMUSG00000031665	ENSMUST00000034090	Transcript	missense_variant	1313	1163	388	A/E	gCa/gAa	rs33127605	IMPACT=MODERATE;STRAND=-1;SYMBOL=Sall1;SYMBOL_SOURCE=MGI;BIOTYPE=protein_coding;ENSP=ENSMUSP00000034090;GENE_PHENO=1
chr8_89033225_C/T	chr8:89033225	T	ENSMUSG00000031665	ENSMUST00000034090	Transcript	missense_variant	400	250	84	A/T	Gcc/Acc	rs33019190	IMPACT=MODERATE;STRAND=-1;SYMBOL=Sall1;SYMBOL_SOURCE=MGI;BIOTYPE=protein_coding;ENSP=ENSMUSP00000034090;GENE_PHENO=1
chr8_90816861_A/G	chr8:90816861	G	ENSMUSG00000110332	ENSMUST00000209208	Transcript	missense_variant	263	91	31	S/P	Tct/Cct	rs49117008	IMPACT=MODERATE;STRAND=-1;SYMBOL=Gm19935;SYMBOL_SOURCE=MGI;BIOTYPE=protein_coding;ENSP=ENSMUSP00000147921
chr8_90932892_C/A	chr8:90932892	A	ENSMUSG00000056608	ENSMUST00000048665	Transcript	missense_variant	1333	479	160	P/H	cCt/cAt	rs33410126	IMPACT=MODERATE;STRAND=1;SYMBOL=Chd9;SYMBOL_SOURCE=MGI;BIOTYPE=protein_coding;ENSP=ENSMUSP00000046356;GENE_PHENO=1
chr8_90932892_C/A	chr8:90932892	A	ENSMUSG00000056608	ENSMUST00000109614	Transcript	missense_variant	850	479	160	P/H	cCt/cAt	rs33410126	IMPACT=MODERATE;STRAND=1;SYMBOL=Chd9;SYMBOL_SOURCE=MGI;BIOTYPE=protein_coding;ENSP=ENSMUSP00000105243;GENE_PHENO=1
chr8_90932892_C/A	chr8:90932892	A	ENSMUSG00000056608	ENSMUST00000209203	Transcript	missense_variant,NMD_transcript_variant	549	479	160	P/H	cCt/cAt	rs33410126	IMPACT=MODERATE;STRAND=1;SYMBOL=Chd9;SYMBOL_SOURCE=MGI;BIOTYPE=nonsense_mediated_decay;ENSP=ENSMUSP00000147407;GENE_PHENO=1
chr8_90932892_C/A	chr8:90932892	A	ENSMUSG00000056608	ENSMUST00000209423	Transcript	missense_variant	549	479	160	P/H	cCt/cAt	rs33410126	IMPACT=MODERATE;STRAND=1;SYMBOL=Chd9;SYMBOL_SOURCE=MGI;BIOTYPE=protein_coding;ENSP=ENSMUSP00000148088;GENE_PHENO=1
chr8_90932892_C/A	chr8:90932892	A	ENSMUSG00000056608	ENSMUST00000211403	Transcript	missense_variant	835	479	160	P/H	cCt/cAt	rs33410126	IMPACT=MODERATE;STRAND=1;FLAGS=cds_end_NF;SYMBOL=Chd9;SYMBOL_SOURCE=MGI;BIOTYPE=protein_coding;ENSP=ENSMUSP00000147839;GENE_PHENO=1
chr8_90956684_A/G	chr8:90956684	G	ENSMUSG00000056608	ENSMUST00000048665	Transcript	missense_variant	2605	1751	584	Y/C	tAt/tGt	rs32758794	IMPACT=MODERATE;STRAND=1;SYMBOL=Chd9;SYMBOL_SOURCE=MGI;BIOTYPE=protein_coding;ENSP=ENSMUSP00000046356;GENE_PHENO=1
chr8_90956684_A/G	chr8:90956684	G	ENSMUSG00000056608	ENSMUST00000109614	Transcript	missense_variant	2122	1751	584	Y/C	tAt/tGt	rs32758794	IMPACT=MODERATE;STRAND=1;SYMBOL=Chd9;SYMBOL_SOURCE=MGI;BIOTYPE=protein_coding;ENSP=ENSMUSP00000105243;GENE_PHENO=1
chr8_90956684_A/G	chr8:90956684	G	ENSMUSG00000056608	ENSMUST00000209203	Transcript	missense_variant,NMD_transcript_variant	1821	1751	584	Y/C	tAt/tGt	rs32758794	IMPACT=MODERATE;STRAND=1;SYMBOL=Chd9;SYMBOL_SOURCE=MGI;BIOTYPE=nonsense_mediated_decay;ENSP=ENSMUSP00000147407;GENE_PHENO=1
chr8_90956684_A/G	chr8:90956684	G	ENSMUSG00000056608	ENSMUST00000209423	Transcript	missense_variant	1821	1751	584	Y/C	tAt/tGt	rs32758794	IMPACT=MODERATE;STRAND=1;SYMBOL=Chd9;SYMBOL_SOURCE=MGI;BIOTYPE=protein_coding;ENSP=ENSMUSP00000148088;GENE_PHENO=1
chr8_90956684_A/G	chr8:90956684	G	ENSMUSG00000056608	ENSMUST00000210947	Transcript	missense_variant	674	332	111	Y/C	tAt/tGt	rs32758794	IMPACT=MODERATE;STRAND=1;FLAGS=cds_end_NF;SYMBOL=Chd9;SYMBOL_SOURCE=MGI;BIOTYPE=protein_coding;ENSP=ENSMUSP00000147741;GENE_PHENO=1
chr8_90956684_A/G	chr8:90956684	G	ENSMUSG00000056608	ENSMUST00000211403	Transcript	missense_variant	2107	1751	584	Y/C	tAt/tGt	rs32758794	IMPACT=MODERATE;STRAND=1;FLAGS=cds_end_NF;SYMBOL=Chd9;SYMBOL_SOURCE=MGI;BIOTYPE=protein_coding;ENSP=ENSMUSP00000147839;GENE_PHENO=1
chr8_90989668_T/G	chr8:90989668	G	ENSMUSG00000056608	ENSMUST00000048665	Transcript	missense_variant	3723	2869	957	S/A	Tct/Gct	rs51642104	IMPACT=MODERATE;STRAND=1;SYMBOL=Chd9;SYMBOL_SOURCE=MGI;BIOTYPE=protein_coding;ENSP=ENSMUSP00000046356;GENE_PHENO=1
chr8_90989668_T/G	chr8:90989668	G	ENSMUSG00000056608	ENSMUST00000109614	Transcript	missense_variant	3240	2869	957	S/A	Tct/Gct	rs51642104	IMPACT=MODERATE;STRAND=1;SYMBOL=Chd9;SYMBOL_SOURCE=MGI;BIOTYPE=protein_coding;ENSP=ENSMUSP00000105243;GENE_PHENO=1
chr8_90989668_T/G	chr8:90989668	G	ENSMUSG00000056608	ENSMUST00000209203	Transcript	missense_variant,NMD_transcript_variant	2939	2869	957	S/A	Tct/Gct	rs51642104	IMPACT=MODERATE;STRAND=1;SYMBOL=Chd9;SYMBOL_SOURCE=MGI;BIOTYPE=nonsense_mediated_decay;ENSP=ENSMUSP00000147407;GENE_PHENO=1
chr8_90989668_T/G	chr8:90989668	G	ENSMUSG00000056608	ENSMUST00000209423	Transcript	missense_variant	2939	2869	957	S/A	Tct/Gct	rs51642104	IMPACT=MODERATE;STRAND=1;SYMBOL=Chd9;SYMBOL_SOURCE=MGI;BIOTYPE=protein_coding;ENSP=ENSMUSP00000148088;GENE_PHENO=1
chr8_90989668_T/G	chr8:90989668	G	ENSMUSG00000056608	ENSMUST00000210947	Transcript	missense_variant	1792	1450	484	S/A	Tct/Gct	rs51642104	IMPACT=MODERATE;STRAND=1;FLAGS=cds_end_NF;SYMBOL=Chd9;SYMBOL_SOURCE=MGI;BIOTYPE=protein_coding;ENSP=ENSMUSP00000147741;GENE_PHENO=1
chr8_91033792_C/T	chr8:91033792	T	ENSMUSG00000056608	ENSMUST00000048665	Transcript	missense_variant	7018	6164	2055	P/L	cCc/cTc	rs51052812	IMPACT=MODERATE;STRAND=1;SYMBOL=Chd9;SYMBOL_SOURCE=MGI;BIOTYPE=protein_coding;ENSP=ENSMUSP00000046356;GENE_PHENO=1
chr8_91033792_C/T	chr8:91033792	T	ENSMUSG00000056608	ENSMUST00000109614	Transcript	missense_variant	6535	6164	2055	P/L	cCc/cTc	rs51052812	IMPACT=MODERATE;STRAND=1;SYMBOL=Chd9;SYMBOL_SOURCE=MGI;BIOTYPE=protein_coding;ENSP=ENSMUSP00000105243;GENE_PHENO=1
chr8_91033792_C/T	chr8:91033792	T	ENSMUSG00000056608	ENSMUST00000209423	Transcript	missense_variant	6234	6164	2055	P/L	cCc/cTc	rs51052812	IMPACT=MODERATE;STRAND=1;SYMBOL=Chd9;SYMBOL_SOURCE=MGI;BIOTYPE=protein_coding;ENSP=ENSMUSP00000148088;GENE_PHENO=1
chr8_91041062_C/T	chr8:91041062	T	ENSMUSG00000056608	ENSMUST00000048665	Transcript	missense_variant	8040	7186	2396	P/S	Cca/Tca	rs47872454	IMPACT=MODERATE;STRAND=1;SYMBOL=Chd9;SYMBOL_SOURCE=MGI;BIOTYPE=protein_coding;ENSP=ENSMUSP00000046356;GENE_PHENO=1
chr8_91041062_C/T	chr8:91041062	T	ENSMUSG00000056608	ENSMUST00000109614	Transcript	missense_variant	7605	7234	2412	P/S	Cca/Tca	rs47872454	IMPACT=MODERATE;STRAND=1;SYMBOL=Chd9;SYMBOL_SOURCE=MGI;BIOTYPE=protein_coding;ENSP=ENSMUSP00000105243;GENE_PHENO=1
chr8_91041062_C/T	chr8:91041062	T	ENSMUSG00000056608	ENSMUST00000209423	Transcript	missense_variant	7304	7234	2412	P/S	Cca/Tca	rs47872454	IMPACT=MODERATE;STRAND=1;SYMBOL=Chd9;SYMBOL_SOURCE=MGI;BIOTYPE=protein_coding;ENSP=ENSMUSP00000148088;GENE_PHENO=1
chr8_91051370_G/A	chr8:91051370	A	ENSMUSG00000056608	ENSMUST00000048665	Transcript	missense_variant	8862	8008	2670	G/S	Ggc/Agc	rs49308844	IMPACT=MODERATE;STRAND=1;SYMBOL=Chd9;SYMBOL_SOURCE=MGI;BIOTYPE=protein_coding;ENSP=ENSMUSP00000046356;GENE_PHENO=1
chr8_91051370_G/A	chr8:91051370	A	ENSMUSG00000056608	ENSMUST00000109614	Transcript	missense_variant	8427	8056	2686	G/S	Ggc/Agc	rs49308844	IMPACT=MODERATE;STRAND=1;SYMBOL=Chd9;SYMBOL_SOURCE=MGI;BIOTYPE=protein_coding;ENSP=ENSMUSP00000105243;GENE_PHENO=1
chr8_91051370_G/A	chr8:91051370	A	ENSMUSG00000056608	ENSMUST00000209423	Transcript	missense_variant	8126	8056	2686	G/S	Ggc/Agc	rs49308844	IMPACT=MODERATE;STRAND=1;SYMBOL=Chd9;SYMBOL_SOURCE=MGI;BIOTYPE=protein_coding;ENSP=ENSMUSP00000148088;GENE_PHENO=1
chr8_91087141_G/C	chr8:91087141	C	ENSMUSG00000031666	ENSMUST00000034091	Transcript	missense_variant	1261	1142	381	R/T	aGa/aCa	rs32687029	IMPACT=MODERATE;STRAND=1;SYMBOL=Rbl2;SYMBOL_SOURCE=MGI;BIOTYPE=protein_coding;ENSP=ENSMUSP00000034091;GENE_PHENO=1
chr8_91087141_G/C	chr8:91087141	C	ENSMUSG00000031666	ENSMUST00000209518	Transcript	missense_variant	1160	1142	381	R/T	aGa/aCa	rs32687029	IMPACT=MODERATE;STRAND=1;SYMBOL=Rbl2;SYMBOL_SOURCE=MGI;BIOTYPE=protein_coding;ENSP=ENSMUSP00000147327;GENE_PHENO=1
chr8_91087141_G/C	chr8:91087141	C	ENSMUSG00000031666	ENSMUST00000211136	Transcript	missense_variant	1067	1013	338	R/T	aGa/aCa	rs32687029	IMPACT=MODERATE;STRAND=1;SYMBOL=Rbl2;SYMBOL_SOURCE=MGI;BIOTYPE=protein_coding;ENSP=ENSMUSP00000147579;GENE_PHENO=1
chr8_91090167_C/G	chr8:91090167	G	ENSMUSG00000031666	ENSMUST00000034091	Transcript	missense_variant	1402	1283	428	T/S	aCc/aGc	rs45837294	IMPACT=MODERATE;STRAND=1;SYMBOL=Rbl2;SYMBOL_SOURCE=MGI;BIOTYPE=protein_coding;ENSP=ENSMUSP00000034091;GENE_PHENO=1
chr8_91090167_C/G	chr8:91090167	G	ENSMUSG00000031666	ENSMUST00000209518	Transcript	missense_variant	1301	1283	428	T/S	aCc/aGc	rs45837294	IMPACT=MODERATE;STRAND=1;SYMBOL=Rbl2;SYMBOL_SOURCE=MGI;BIOTYPE=protein_coding;ENSP=ENSMUSP00000147327;GENE_PHENO=1
chr8_91090167_C/G	chr8:91090167	G	ENSMUSG00000031666	ENSMUST00000211136	Transcript	missense_variant	1208	1154	385	T/S	aCc/aGc	rs45837294	IMPACT=MODERATE;STRAND=1;SYMBOL=Rbl2;SYMBOL_SOURCE=MGI;BIOTYPE=protein_coding;ENSP=ENSMUSP00000147579;GENE_PHENO=1
chr8_91090175_T/A	chr8:91090175	A	ENSMUSG00000031666	ENSMUST00000034091	Transcript	missense_variant	1410	1291	431	S/T	Tcc/Acc	rs51946525	IMPACT=MODERATE;STRAND=1;SYMBOL=Rbl2;SYMBOL_SOURCE=MGI;BIOTYPE=protein_coding;ENSP=ENSMUSP00000034091;GENE_PHENO=1
chr8_91090175_T/A	chr8:91090175	A	ENSMUSG00000031666	ENSMUST00000209518	Transcript	missense_variant	1309	1291	431	S/T	Tcc/Acc	rs51946525	IMPACT=MODERATE;STRAND=1;SYMBOL=Rbl2;SYMBOL_SOURCE=MGI;BIOTYPE=protein_coding;ENSP=ENSMUSP00000147327;GENE_PHENO=1
chr8_91090175_T/A	chr8:91090175	A	ENSMUSG00000031666	ENSMUST00000211136	Transcript	missense_variant	1216	1162	388	S/T	Tcc/Acc	rs51946525	IMPACT=MODERATE;STRAND=1;SYMBOL=Rbl2;SYMBOL_SOURCE=MGI;BIOTYPE=protein_coding;ENSP=ENSMUSP00000147579;GENE_PHENO=1
chr8_91090212_G/A	chr8:91090212	A	ENSMUSG00000031666	ENSMUST00000034091	Transcript	missense_variant	1447	1328	443	R/Q	cGg/cAg	rs48769724	IMPACT=MODERATE;STRAND=1;SYMBOL=Rbl2;SYMBOL_SOURCE=MGI;BIOTYPE=protein_coding;ENSP=ENSMUSP00000034091;GENE_PHENO=1
chr8_91090212_G/A	chr8:91090212	A	ENSMUSG00000031666	ENSMUST00000209518	Transcript	missense_variant	1346	1328	443	R/Q	cGg/cAg	rs48769724	IMPACT=MODERATE;STRAND=1;SYMBOL=Rbl2;SYMBOL_SOURCE=MGI;BIOTYPE=protein_coding;ENSP=ENSMUSP00000147327;GENE_PHENO=1
chr8_91090212_G/A	chr8:91090212	A	ENSMUSG00000031666	ENSMUST00000211136	Transcript	missense_variant	1253	1199	400	R/Q	cGg/cAg	rs48769724	IMPACT=MODERATE;STRAND=1;SYMBOL=Rbl2;SYMBOL_SOURCE=MGI;BIOTYPE=protein_coding;ENSP=ENSMUSP00000147579;GENE_PHENO=1
chr8_91115244_G/T	chr8:91115244	T	ENSMUSG00000031666	ENSMUST00000034091	Transcript	missense_variant	3186	3067	1023	A/S	Gcg/Tcg	rs13479915	IMPACT=MODERATE;STRAND=1;SYMBOL=Rbl2;SYMBOL_SOURCE=MGI;BIOTYPE=protein_coding;ENSP=ENSMUSP00000034091;GENE_PHENO=1
chr8_91115244_G/T	chr8:91115244	T	ENSMUSG00000031666	ENSMUST00000209518	Transcript	missense_variant	3055	3037	1013	A/S	Gcg/Tcg	rs13479915	IMPACT=MODERATE;STRAND=1;SYMBOL=Rbl2;SYMBOL_SOURCE=MGI;BIOTYPE=protein_coding;ENSP=ENSMUSP00000147327;GENE_PHENO=1
chr8_91115244_G/T	chr8:91115244	T	ENSMUSG00000031666	ENSMUST00000211136	Transcript	missense_variant	2992	2938	980	A/S	Gcg/Tcg	rs13479915	IMPACT=MODERATE;STRAND=1;SYMBOL=Rbl2;SYMBOL_SOURCE=MGI;BIOTYPE=protein_coding;ENSP=ENSMUSP00000147579;GENE_PHENO=1
chr8_91261006_A/G	chr8:91261006	G	ENSMUSG00000033282	ENSMUST00000047783	Transcript	missense_variant	2489	2422	808	Y/H	Tac/Cac	rs32896079	IMPACT=MODERATE;STRAND=-1;SYMBOL=Rpgrip1l;SYMBOL_SOURCE=MGI;BIOTYPE=protein_coding;ENSP=ENSMUSP00000042702;GENE_PHENO=1
chr8_91289702_G/A	chr8:91289702	A	ENSMUSG00000033282	ENSMUST00000047783	Transcript	missense_variant	870	803	268	T/M	aCg/aTg	rs38154461	IMPACT=MODERATE;STRAND=-1;SYMBOL=Rpgrip1l;SYMBOL_SOURCE=MGI;BIOTYPE=protein_coding;ENSP=ENSMUSP00000042702;GENE_PHENO=1
chr8_91300878_G/T	chr8:91300878	T	ENSMUSG00000033282	ENSMUST00000047783	Transcript	missense_variant,splice_region_variant	599	532	178	L/I	Cta/Ata	rs36686738	IMPACT=MODERATE;STRAND=-1;SYMBOL=Rpgrip1l;SYMBOL_SOURCE=MGI;BIOTYPE=protein_coding;ENSP=ENSMUSP00000042702;GENE_PHENO=1
chr8_91300878_G/T	chr8:91300878	T	ENSMUSG00000033282	ENSMUST00000139113	Transcript	missense_variant,splice_region_variant,NMD_transcript_variant	559	532	178	L/I	Cta/Ata	rs36686738	IMPACT=MODERATE;STRAND=-1;SYMBOL=Rpgrip1l;SYMBOL_SOURCE=MGI;BIOTYPE=nonsense_mediated_decay;ENSP=ENSMUSP00000118230;GENE_PHENO=1
chr8_91391428_G/C	chr8:91391428	C	ENSMUSG00000055932	ENSMUST00000149913	Transcript	missense_variant	320	7	3	G/R	Ggc/Cgc	rs36655331	IMPACT=MODERATE;STRAND=1;FLAGS=cds_end_NF;SYMBOL=Fto;SYMBOL_SOURCE=MGI;BIOTYPE=protein_coding;ENSP=ENSMUSP00000123142;GENE_PHENO=1
chr8_91441862_G/A	chr8:91441862	A	ENSMUSG00000055932	ENSMUST00000125471	Transcript	stop_gained	983	942	314	W/*	tgG/tgA	rs33530880	IMPACT=HIGH;STRAND=1;SYMBOL=Fto;SYMBOL_SOURCE=MGI;BIOTYPE=protein_coding;ENSP=ENSMUSP00000147563;GENE_PHENO=1
chr8_91485199_A/G	chr8:91485199	G	ENSMUSG00000055932	ENSMUST00000069718	Transcript	missense_variant	1202	1151	384	N/S	aAt/aGt	rs32686383	IMPACT=MODERATE;STRAND=1;SYMBOL=Fto;SYMBOL_SOURCE=MGI;BIOTYPE=protein_coding;ENSP=ENSMUSP00000068380;GENE_PHENO=1
chr8_91485199_A/G	chr8:91485199	G	ENSMUSG00000055932	ENSMUST00000128081	Transcript	missense_variant	1169	1151	384	N/S	aAt/aGt	rs32686383	IMPACT=MODERATE;STRAND=1;SYMBOL=Fto;SYMBOL_SOURCE=MGI;BIOTYPE=protein_coding;ENSP=ENSMUSP00000147548;GENE_PHENO=1
chr8_91485199_A/G	chr8:91485199	G	ENSMUSG00000055932	ENSMUST00000136802	Transcript	missense_variant	1159	1151	384	N/S	aAt/aGt	rs32686383	IMPACT=MODERATE;STRAND=1;SYMBOL=Fto;SYMBOL_SOURCE=MGI;BIOTYPE=protein_coding;ENSP=ENSMUSP00000147603;GENE_PHENO=1
chr8_91485276_A/G	chr8:91485276	G	ENSMUSG00000055932	ENSMUST00000069718	Transcript	missense_variant,splice_region_variant	1279	1228	410	M/V	Atg/Gtg	rs33176343	IMPACT=MODERATE;STRAND=1;SYMBOL=Fto;SYMBOL_SOURCE=MGI;BIOTYPE=protein_coding;ENSP=ENSMUSP00000068380;GENE_PHENO=1
chr8_91485276_A/G	chr8:91485276	G	ENSMUSG00000055932	ENSMUST00000128081	Transcript	missense_variant,splice_region_variant	1246	1228	410	M/V	Atg/Gtg	rs33176343	IMPACT=MODERATE;STRAND=1;SYMBOL=Fto;SYMBOL_SOURCE=MGI;BIOTYPE=protein_coding;ENSP=ENSMUSP00000147548;GENE_PHENO=1
chr8_91485276_A/G	chr8:91485276	G	ENSMUSG00000055932	ENSMUST00000136802	Transcript	missense_variant	1236	1228	410	M/V	Atg/Gtg	rs33176343	IMPACT=MODERATE;STRAND=1;SYMBOL=Fto;SYMBOL_SOURCE=MGI;BIOTYPE=protein_coding;ENSP=ENSMUSP00000147603;GENE_PHENO=1
chr8_91666314_T/C	chr8:91666314	C	ENSMUSG00000055932	ENSMUST00000069718	Transcript	missense_variant	1439	1388	463	V/A	gTa/gCa	rs33234061	IMPACT=MODERATE;STRAND=1;SYMBOL=Fto;SYMBOL_SOURCE=MGI;BIOTYPE=protein_coding;ENSP=ENSMUSP00000068380;GENE_PHENO=1
chr8_91798964_A/G	chr8:91798964	G	ENSMUSG00000031734	ENSMUST00000093312	Transcript	missense_variant	2171	1496	499	I/T	aTc/aCc	rs13479918	IMPACT=MODERATE;STRAND=-1;SYMBOL=Irx3;SYMBOL_SOURCE=MGI;BIOTYPE=protein_coding;ENSP=ENSMUSP00000091002;GENE_PHENO=1
chr8_92346920_T/-	chr8:92346920	-	ENSMUSG00000031736	ENSMUST00000034183	Transcript	splice_acceptor_variant,non_coding_transcript_variant	-	-	-	-	-	rs256824308	IMPACT=HIGH;STRAND=-1;SYMBOL=Crnde;SYMBOL_SOURCE=MGI;BIOTYPE=bidirectional_promoter_lncRNA;GENE_PHENO=1
chr8_92362028_T/C	chr8:92362028	C	ENSMUSG00000031737	ENSMUST00000210246	Transcript	missense_variant	2009	1450	484	S/P	Tcc/Ccc	rs33277505	IMPACT=MODERATE;STRAND=1;SYMBOL=Irx5;SYMBOL_SOURCE=MGI;BIOTYPE=protein_coding;ENSP=ENSMUSP00000147339;GENE_PHENO=1
chr8_92676105_C/T	chr8:92676105	T	ENSMUSG00000031738	ENSMUST00000034185	Transcript	missense_variant	844	97	33	P/S	Cca/Tca	rs33355658	IMPACT=MODERATE;STRAND=1;SYMBOL=Irx6;SYMBOL_SOURCE=MGI;BIOTYPE=protein_coding;ENSP=ENSMUSP00000034185;GENE_PHENO=1
chr8_92676105_C/T	chr8:92676105	T	ENSMUSG00000031738	ENSMUST00000167261	Transcript	missense_variant	306	97	33	P/S	Cca/Tca	rs33355658	IMPACT=MODERATE;STRAND=1;SYMBOL=Irx6;SYMBOL_SOURCE=MGI;BIOTYPE=protein_coding;ENSP=ENSMUSP00000127446;GENE_PHENO=1
chr8_92678391_A/G	chr8:92678391	G	ENSMUSG00000031738	ENSMUST00000034185	Transcript	missense_variant	1633	886	296	R/G	Aga/Gga	rs47742584	IMPACT=MODERATE;STRAND=1;SYMBOL=Irx6;SYMBOL_SOURCE=MGI;BIOTYPE=protein_coding;ENSP=ENSMUSP00000034185;GENE_PHENO=1
chr8_92678391_A/G	chr8:92678391	G	ENSMUSG00000031738	ENSMUST00000167261	Transcript	missense_variant	1095	886	296	R/G	Aga/Gga	rs47742584	IMPACT=MODERATE;STRAND=1;SYMBOL=Irx6;SYMBOL_SOURCE=MGI;BIOTYPE=protein_coding;ENSP=ENSMUSP00000127446;GENE_PHENO=1
chr8_92855600_C/G	chr8:92855600	G	ENSMUSG00000033192	ENSMUST00000046290	Transcript	missense_variant	262	146	49	T/R	aCg/aGg	rs50123544	IMPACT=MODERATE;STRAND=1;SYMBOL=Lpcat2;SYMBOL_SOURCE=MGI;BIOTYPE=protein_coding;ENSP=ENSMUSP00000049252
chr8_92855600_C/G	chr8:92855600	G	ENSMUSG00000033192	ENSMUST00000209265	Transcript	missense_variant,NMD_transcript_variant	206	146	49	T/R	aCg/aGg	rs50123544	IMPACT=MODERATE;STRAND=1;SYMBOL=Lpcat2;SYMBOL_SOURCE=MGI;BIOTYPE=nonsense_mediated_decay;ENSP=ENSMUSP00000148089
chr8_92855600_C/G	chr8:92855600	G	ENSMUSG00000033192	ENSMUST00000210099	Transcript	missense_variant	206	146	49	T/R	aCg/aGg	rs50123544	IMPACT=MODERATE;STRAND=1;SYMBOL=Lpcat2;SYMBOL_SOURCE=MGI;BIOTYPE=protein_coding;ENSP=ENSMUSP00000147941
chr8_92864904_T/C	chr8:92864904	C	ENSMUSG00000033192	ENSMUST00000046290	Transcript	missense_variant	291	175	59	F/L	Ttt/Ctt	rs49601796	IMPACT=MODERATE;STRAND=1;SYMBOL=Lpcat2;SYMBOL_SOURCE=MGI;BIOTYPE=protein_coding;ENSP=ENSMUSP00000049252
chr8_92864904_T/C	chr8:92864904	C	ENSMUSG00000033192	ENSMUST00000209265	Transcript	missense_variant,NMD_transcript_variant	235	175	59	F/L	Ttt/Ctt	rs49601796	IMPACT=MODERATE;STRAND=1;SYMBOL=Lpcat2;SYMBOL_SOURCE=MGI;BIOTYPE=nonsense_mediated_decay;ENSP=ENSMUSP00000148089
chr8_92864904_T/C	chr8:92864904	C	ENSMUSG00000033192	ENSMUST00000210099	Transcript	missense_variant	235	175	59	F/L	Ttt/Ctt	rs49601796	IMPACT=MODERATE;STRAND=1;SYMBOL=Lpcat2;SYMBOL_SOURCE=MGI;BIOTYPE=protein_coding;ENSP=ENSMUSP00000147941
chr8_92864952_A/T	chr8:92864952	T	ENSMUSG00000033192	ENSMUST00000046290	Transcript	missense_variant	339	223	75	I/L	Ata/Tta	rs46303013	IMPACT=MODERATE;STRAND=1;SYMBOL=Lpcat2;SYMBOL_SOURCE=MGI;BIOTYPE=protein_coding;ENSP=ENSMUSP00000049252
chr8_92864952_A/T	chr8:92864952	T	ENSMUSG00000033192	ENSMUST00000209265	Transcript	missense_variant,NMD_transcript_variant	283	223	75	I/L	Ata/Tta	rs46303013	IMPACT=MODERATE;STRAND=1;SYMBOL=Lpcat2;SYMBOL_SOURCE=MGI;BIOTYPE=nonsense_mediated_decay;ENSP=ENSMUSP00000148089
chr8_92864952_A/T	chr8:92864952	T	ENSMUSG00000033192	ENSMUST00000210099	Transcript	missense_variant	283	223	75	I/L	Ata/Tta	rs46303013	IMPACT=MODERATE;STRAND=1;SYMBOL=Lpcat2;SYMBOL_SOURCE=MGI;BIOTYPE=protein_coding;ENSP=ENSMUSP00000147941
chr8_92865030_A/G	chr8:92865030	G	ENSMUSG00000033192	ENSMUST00000046290	Transcript	missense_variant	417	301	101	N/D	Aat/Gat	rs46060885	IMPACT=MODERATE;STRAND=1;SYMBOL=Lpcat2;SYMBOL_SOURCE=MGI;BIOTYPE=protein_coding;ENSP=ENSMUSP00000049252
chr8_92865030_A/G	chr8:92865030	G	ENSMUSG00000033192	ENSMUST00000209265	Transcript	missense_variant,NMD_transcript_variant	361	301	101	N/D	Aat/Gat	rs46060885	IMPACT=MODERATE;STRAND=1;SYMBOL=Lpcat2;SYMBOL_SOURCE=MGI;BIOTYPE=nonsense_mediated_decay;ENSP=ENSMUSP00000148089
chr8_92865030_A/G	chr8:92865030	G	ENSMUSG00000033192	ENSMUST00000210099	Transcript	missense_variant	361	301	101	N/D	Aat/Gat	rs46060885	IMPACT=MODERATE;STRAND=1;SYMBOL=Lpcat2;SYMBOL_SOURCE=MGI;BIOTYPE=protein_coding;ENSP=ENSMUSP00000147941
chr8_92901797_A/G	chr8:92901797	G	ENSMUSG00000078144	ENSMUST00000104947	Transcript	missense_variant	391	313	105	K/E	Aaa/Gaa	rs33421336	IMPACT=MODERATE;STRAND=1;SYMBOL=Capns2;SYMBOL_SOURCE=MGI;BIOTYPE=protein_coding;ENSP=ENSMUSP00000100553
chr8_92902155_C/T	chr8:92902155	T	ENSMUSG00000078144	ENSMUST00000104947	Transcript	missense_variant	749	671	224	A/V	gCt/gTt	rs45771092	IMPACT=MODERATE;STRAND=1;SYMBOL=Capns2;SYMBOL_SOURCE=MGI;BIOTYPE=protein_coding;ENSP=ENSMUSP00000100553
chr8_92918121_T/C	chr8:92918121	C	ENSMUSG00000033192	ENSMUST00000046290	Transcript	missense_variant	1653	1537	513	S/P	Tcc/Ccc	rs47853195	IMPACT=MODERATE;STRAND=1;SYMBOL=Lpcat2;SYMBOL_SOURCE=MGI;BIOTYPE=protein_coding;ENSP=ENSMUSP00000049252
chr8_92918121_T/C	chr8:92918121	C	ENSMUSG00000033192	ENSMUST00000210099	Transcript	missense_variant	1477	1417	473	S/P	Tcc/Ccc	rs47853195	IMPACT=MODERATE;STRAND=1;SYMBOL=Lpcat2;SYMBOL_SOURCE=MGI;BIOTYPE=protein_coding;ENSP=ENSMUSP00000147941
chr8_93020449_C/T	chr8:93020449	T	ENSMUSG00000071047	ENSMUST00000095211	Transcript	missense_variant	1745	1661	554	G/E	gGa/gAa	rs47779107	IMPACT=MODERATE;STRAND=-1;SYMBOL=Ces1a;SYMBOL_SOURCE=MGI;BIOTYPE=protein_coding;ENSP=ENSMUSP00000092836;GENE_PHENO=1
chr8_93020955_C/T	chr8:93020955	T	ENSMUSG00000071047	ENSMUST00000095211	Transcript	missense_variant	1531	1447	483	A/T	Gcc/Acc	rs45747162	IMPACT=MODERATE;STRAND=-1;SYMBOL=Ces1a;SYMBOL_SOURCE=MGI;BIOTYPE=protein_coding;ENSP=ENSMUSP00000092836;GENE_PHENO=1
chr8_93027295_A/G	chr8:93027295	G	ENSMUSG00000071047	ENSMUST00000095211	Transcript	missense_variant,splice_region_variant	1163	1079	360	M/T	aTg/aCg	rs49634318	IMPACT=MODERATE;STRAND=-1;SYMBOL=Ces1a;SYMBOL_SOURCE=MGI;BIOTYPE=protein_coding;ENSP=ENSMUSP00000092836;GENE_PHENO=1
chr8_93027362_T/G	chr8:93027362	G	ENSMUSG00000071047	ENSMUST00000095211	Transcript	missense_variant	1096	1012	338	K/Q	Aag/Cag	rs46708726	IMPACT=MODERATE;STRAND=-1;SYMBOL=Ces1a;SYMBOL_SOURCE=MGI;BIOTYPE=protein_coding;ENSP=ENSMUSP00000092836;GENE_PHENO=1
chr8_93044951_T/G	chr8:93044951	G	ENSMUSG00000071047	ENSMUST00000095211	Transcript	missense_variant	301	217	73	T/P	Acc/Ccc	rs31982700	IMPACT=MODERATE;STRAND=-1;SYMBOL=Ces1a;SYMBOL_SOURCE=MGI;BIOTYPE=protein_coding;ENSP=ENSMUSP00000092836;GENE_PHENO=1
chr8_93044998_T/C	chr8:93044998	C	ENSMUSG00000071047	ENSMUST00000095211	Transcript	missense_variant	254	170	57	K/R	aAg/aGg	rs50088090	IMPACT=MODERATE;STRAND=-1;SYMBOL=Ces1a;SYMBOL_SOURCE=MGI;BIOTYPE=protein_coding;ENSP=ENSMUSP00000092836;GENE_PHENO=1
chr8_93056939_A/G	chr8:93056939	G	ENSMUSG00000078964	ENSMUST00000109582	Transcript	missense_variant	1753	1652	551	L/P	cTg/cCg	rs31985396	IMPACT=MODERATE;STRAND=-1;SYMBOL=Ces1b;SYMBOL_SOURCE=MGI;BIOTYPE=protein_coding;ENSP=ENSMUSP00000105210
chr8_93060310_T/A	chr8:93060310	A	ENSMUSG00000078964	ENSMUST00000109582	Transcript	missense_variant	1541	1440	480	L/F	ttA/ttT	rs107768076	IMPACT=MODERATE;STRAND=-1;SYMBOL=Ces1b;SYMBOL_SOURCE=MGI;BIOTYPE=protein_coding;ENSP=ENSMUSP00000105210
chr8_93067026_A/G	chr8:93067026	G	ENSMUSG00000078964	ENSMUST00000109582	Transcript	missense_variant	1035	934	312	S/P	Tca/Cca	rs31983144	IMPACT=MODERATE;STRAND=-1;SYMBOL=Ces1b;SYMBOL_SOURCE=MGI;BIOTYPE=protein_coding;ENSP=ENSMUSP00000105210
chr8_93068067_T/G	chr8:93068067	G	ENSMUSG00000078964	ENSMUST00000109582	Transcript	missense_variant	1004	903	301	K/N	aaA/aaC	rs31984864	IMPACT=MODERATE;STRAND=-1;SYMBOL=Ces1b;SYMBOL_SOURCE=MGI;BIOTYPE=protein_coding;ENSP=ENSMUSP00000105210
chr8_93068092_T/C	chr8:93068092	C	ENSMUSG00000078964	ENSMUST00000109582	Transcript	missense_variant	979	878	293	N/S	aAt/aGt	rs31984867	IMPACT=MODERATE;STRAND=-1;SYMBOL=Ces1b;SYMBOL_SOURCE=MGI;BIOTYPE=protein_coding;ENSP=ENSMUSP00000105210
chr8_93068107_C/T	chr8:93068107	T	ENSMUSG00000078964	ENSMUST00000109582	Transcript	missense_variant	964	863	288	R/H	cGc/cAc	rs229414585	IMPACT=MODERATE;STRAND=-1;SYMBOL=Ces1b;SYMBOL_SOURCE=MGI;BIOTYPE=protein_coding;ENSP=ENSMUSP00000105210
chr8_93068129_T/C	chr8:93068129	C	ENSMUSG00000078964	ENSMUST00000109582	Transcript	missense_variant	942	841	281	T/A	Act/Gct	rs31984870	IMPACT=MODERATE;STRAND=-1;SYMBOL=Ces1b;SYMBOL_SOURCE=MGI;BIOTYPE=protein_coding;ENSP=ENSMUSP00000105210
chr8_93068141_C/T	chr8:93068141	T	ENSMUSG00000078964	ENSMUST00000109582	Transcript	missense_variant	930	829	277	D/N	Gac/Aac	rs108350503	IMPACT=MODERATE;STRAND=-1;SYMBOL=Ces1b;SYMBOL_SOURCE=MGI;BIOTYPE=protein_coding;ENSP=ENSMUSP00000105210
chr8_93068191_-/TTAG	chr8:93068190-93068191	TTAG	ENSMUSG00000078964	ENSMUST00000109582	Transcript	stop_gained,frameshift_variant	880-881	779-780	260	L/L*X	ctt/ctCTAAt	rs221437780	IMPACT=HIGH;STRAND=-1;SYMBOL=Ces1b;SYMBOL_SOURCE=MGI;BIOTYPE=protein_coding;ENSP=ENSMUSP00000105210
chr8_93076066_A/C	chr8:93076066	C	ENSMUSG00000078964	ENSMUST00000109582	Transcript	missense_variant	496	395	132	L/R	cTa/cGa	rs31982798	IMPACT=MODERATE;STRAND=-1;SYMBOL=Ces1b;SYMBOL_SOURCE=MGI;BIOTYPE=protein_coding;ENSP=ENSMUSP00000105210
chr8_93076132_G/A	chr8:93076132	A	ENSMUSG00000078964	ENSMUST00000109582	Transcript	missense_variant	430	329	110	P/L	cCc/cTc	rs50365184	IMPACT=MODERATE;STRAND=-1;SYMBOL=Ces1b;SYMBOL_SOURCE=MGI;BIOTYPE=protein_coding;ENSP=ENSMUSP00000105210
chr8_93076139_T/C	chr8:93076139	C	ENSMUSG00000078964	ENSMUST00000109582	Transcript	missense_variant	423	322	108	I/V	Ata/Gta	rs49884140	IMPACT=MODERATE;STRAND=-1;SYMBOL=Ces1b;SYMBOL_SOURCE=MGI;BIOTYPE=protein_coding;ENSP=ENSMUSP00000105210
chr8_93079477_G/C	chr8:93079477	C	ENSMUSG00000078964	ENSMUST00000109582	Transcript	missense_variant	236	135	45	H/Q	caC/caG	rs31989704	IMPACT=MODERATE;STRAND=-1;SYMBOL=Ces1b;SYMBOL_SOURCE=MGI;BIOTYPE=protein_coding;ENSP=ENSMUSP00000105210
chr8_93099217_A/G	chr8:93099217	G	ENSMUSG00000057400	ENSMUST00000034189	Transcript	missense_variant	1626	1613	538	L/P	cTg/cCg	rs31983697	IMPACT=MODERATE;STRAND=-1;SYMBOL=Ces1c;SYMBOL_SOURCE=MGI;BIOTYPE=protein_coding;ENSP=ENSMUSP00000034189;GENE_PHENO=1
chr8_93099302_G/T	chr8:93099302	T	ENSMUSG00000057400	ENSMUST00000034189	Transcript	missense_variant	1541	1528	510	Q/K	Cag/Aag	rs31983703	IMPACT=MODERATE;STRAND=-1;SYMBOL=Ces1c;SYMBOL_SOURCE=MGI;BIOTYPE=protein_coding;ENSP=ENSMUSP00000034189;GENE_PHENO=1
chr8_93104145_A/G	chr8:93104145	G	ENSMUSG00000057400	ENSMUST00000034189	Transcript	missense_variant	1395	1382	461	F/S	tTt/tCt	rs51686553	IMPACT=MODERATE;STRAND=-1;SYMBOL=Ces1c;SYMBOL_SOURCE=MGI;BIOTYPE=protein_coding;ENSP=ENSMUSP00000034189;GENE_PHENO=1
chr8_93104178_G/A	chr8:93104178	A	ENSMUSG00000057400	ENSMUST00000034189	Transcript	missense_variant	1362	1349	450	T/M	aCg/aTg	rs46912284	IMPACT=MODERATE;STRAND=-1;SYMBOL=Ces1c;SYMBOL_SOURCE=MGI;BIOTYPE=protein_coding;ENSP=ENSMUSP00000034189;GENE_PHENO=1
chr8_93106578_A/T	chr8:93106578	T	ENSMUSG00000057400	ENSMUST00000034189	Transcript	missense_variant	1271	1258	420	L/M	Ttg/Atg	rs31990408	IMPACT=MODERATE;STRAND=-1;SYMBOL=Ces1c;SYMBOL_SOURCE=MGI;BIOTYPE=protein_coding;ENSP=ENSMUSP00000034189;GENE_PHENO=1
chr8_93106643_G/A	chr8:93106643	A	ENSMUSG00000057400	ENSMUST00000034189	Transcript	missense_variant	1206	1193	398	A/V	gCc/gTc	rs33335793	IMPACT=MODERATE;STRAND=-1;SYMBOL=Ces1c;SYMBOL_SOURCE=MGI;BIOTYPE=protein_coding;ENSP=ENSMUSP00000034189;GENE_PHENO=1
chr8_93106671_G/T	chr8:93106671	T	ENSMUSG00000057400	ENSMUST00000034189	Transcript	missense_variant	1178	1165	389	Q/K	Cag/Aag	rs32581312	IMPACT=MODERATE;STRAND=-1;SYMBOL=Ces1c;SYMBOL_SOURCE=MGI;BIOTYPE=protein_coding;ENSP=ENSMUSP00000034189;GENE_PHENO=1
chr8_93108552_T/C	chr8:93108552	C	ENSMUSG00000057400	ENSMUST00000034189	Transcript	missense_variant	941	928	310	M/V	Atg/Gtg	rs48495520	IMPACT=MODERATE;STRAND=-1;SYMBOL=Ces1c;SYMBOL_SOURCE=MGI;BIOTYPE=protein_coding;ENSP=ENSMUSP00000034189;GENE_PHENO=1
chr8_93108552_T/C	chr8:93108552	C	ENSMUSG00000057400	ENSMUST00000211843	Transcript	missense_variant	490	490	164	M/V	Atg/Gtg	rs48495520	IMPACT=MODERATE;STRAND=-1;FLAGS=cds_start_NF,cds_end_NF;SYMBOL=Ces1c;SYMBOL_SOURCE=MGI;BIOTYPE=protein_coding;ENSP=ENSMUSP00000148619;GENE_PHENO=1
chr8_93120300_C/G	chr8:93120300	G	ENSMUSG00000057400	ENSMUST00000034189	Transcript	missense_variant	776	763	255	V/L	Gtg/Ctg	rs31989517	IMPACT=MODERATE;STRAND=-1;SYMBOL=Ces1c;SYMBOL_SOURCE=MGI;BIOTYPE=protein_coding;ENSP=ENSMUSP00000034189;GENE_PHENO=1
chr8_93120300_C/G	chr8:93120300	G	ENSMUSG00000057400	ENSMUST00000211843	Transcript	missense_variant	325	325	109	V/L	Gtg/Ctg	rs31989517	IMPACT=MODERATE;STRAND=-1;FLAGS=cds_start_NF,cds_end_NF;SYMBOL=Ces1c;SYMBOL_SOURCE=MGI;BIOTYPE=protein_coding;ENSP=ENSMUSP00000148619;GENE_PHENO=1
chr8_93123233_G/T	chr8:93123233	T	ENSMUSG00000057400	ENSMUST00000034189	Transcript	missense_variant	570	557	186	P/Q	cCa/cAa	rs33271057	IMPACT=MODERATE;STRAND=-1;SYMBOL=Ces1c;SYMBOL_SOURCE=MGI;BIOTYPE=protein_coding;ENSP=ENSMUSP00000034189;GENE_PHENO=1
chr8_93123233_G/T	chr8:93123233	T	ENSMUSG00000057400	ENSMUST00000211843	Transcript	missense_variant	92	92	31	P/Q	cCa/cAa	rs33271057	IMPACT=MODERATE;STRAND=-1;FLAGS=cds_start_NF,cds_end_NF;SYMBOL=Ces1c;SYMBOL_SOURCE=MGI;BIOTYPE=protein_coding;ENSP=ENSMUSP00000148619;GENE_PHENO=1
chr8_93127596_C/T	chr8:93127596	T	ENSMUSG00000057400	ENSMUST00000034189	Transcript	missense_variant	323	310	104	E/K	Gaa/Aaa	rs31996400	IMPACT=MODERATE;STRAND=-1;SYMBOL=Ces1c;SYMBOL_SOURCE=MGI;BIOTYPE=protein_coding;ENSP=ENSMUSP00000034189;GENE_PHENO=1
chr8_93127620_T/G	chr8:93127620	G	ENSMUSG00000057400	ENSMUST00000034189	Transcript	missense_variant	299	286	96	I/L	Ata/Cta	rs31996403	IMPACT=MODERATE;STRAND=-1;SYMBOL=Ces1c;SYMBOL_SOURCE=MGI;BIOTYPE=protein_coding;ENSP=ENSMUSP00000034189;GENE_PHENO=1
chr8_93131245_G/A	chr8:93131245	A	ENSMUSG00000057400	ENSMUST00000034189	Transcript	missense_variant	27	14	5	A/V	gCt/gTt	rs47490976	IMPACT=MODERATE;STRAND=-1;SYMBOL=Ces1c;SYMBOL_SOURCE=MGI;BIOTYPE=protein_coding;ENSP=ENSMUSP00000034189;GENE_PHENO=1
chr8_94473011_G/C	chr8:94473011	C	ENSMUSG00000074151	ENSMUST00000053085	Transcript	missense_variant	249	249	83	L/F	ttG/ttC	rs33222860	IMPACT=MODERATE;STRAND=1;SYMBOL=Nlrc5;SYMBOL_SOURCE=MGI;BIOTYPE=protein_coding;ENSP=ENSMUSP00000138322;GENE_PHENO=1
chr8_94473011_G/C	chr8:94473011	C	ENSMUSG00000074151	ENSMUST00000182409	Transcript	missense_variant	462	249	83	L/F	ttG/ttC	rs33222860	IMPACT=MODERATE;STRAND=1;SYMBOL=Nlrc5;SYMBOL_SOURCE=MGI;BIOTYPE=protein_coding;ENSP=ENSMUSP00000148540;GENE_PHENO=1
chr8_94473011_G/C	chr8:94473011	C	ENSMUSG00000074151	ENSMUST00000211816	Transcript	missense_variant	882	249	83	L/F	ttG/ttC	rs33222860	IMPACT=MODERATE;STRAND=1;SYMBOL=Nlrc5;SYMBOL_SOURCE=MGI;BIOTYPE=protein_coding;ENSP=ENSMUSP00000148677;GENE_PHENO=1
chr8_94476738_T/G	chr8:94476738	G	ENSMUSG00000074151	ENSMUST00000053085	Transcript	missense_variant	1465	1465	489	S/A	Tct/Gct	rs32736303	IMPACT=MODERATE;STRAND=1;SYMBOL=Nlrc5;SYMBOL_SOURCE=MGI;BIOTYPE=protein_coding;ENSP=ENSMUSP00000138322;GENE_PHENO=1
chr8_94476738_T/G	chr8:94476738	G	ENSMUSG00000074151	ENSMUST00000182409	Transcript	missense_variant	1678	1465	489	S/A	Tct/Gct	rs32736303	IMPACT=MODERATE;STRAND=1;SYMBOL=Nlrc5;SYMBOL_SOURCE=MGI;BIOTYPE=protein_coding;ENSP=ENSMUSP00000148540;GENE_PHENO=1
chr8_94476738_T/G	chr8:94476738	G	ENSMUSG00000074151	ENSMUST00000211816	Transcript	missense_variant	2098	1465	489	S/A	Tct/Gct	rs32736303	IMPACT=MODERATE;STRAND=1;SYMBOL=Nlrc5;SYMBOL_SOURCE=MGI;BIOTYPE=protein_coding;ENSP=ENSMUSP00000148677;GENE_PHENO=1
chr8_94476742_T/C	chr8:94476742	C	ENSMUSG00000074151	ENSMUST00000053085	Transcript	missense_variant	1469	1469	490	F/S	tTt/tCt	rs33530464	IMPACT=MODERATE;STRAND=1;SYMBOL=Nlrc5;SYMBOL_SOURCE=MGI;BIOTYPE=protein_coding;ENSP=ENSMUSP00000138322;GENE_PHENO=1
chr8_94476742_T/C	chr8:94476742	C	ENSMUSG00000074151	ENSMUST00000182409	Transcript	missense_variant	1682	1469	490	F/S	tTt/tCt	rs33530464	IMPACT=MODERATE;STRAND=1;SYMBOL=Nlrc5;SYMBOL_SOURCE=MGI;BIOTYPE=protein_coding;ENSP=ENSMUSP00000148540;GENE_PHENO=1
chr8_94476742_T/C	chr8:94476742	C	ENSMUSG00000074151	ENSMUST00000211816	Transcript	missense_variant	2102	1469	490	F/S	tTt/tCt	rs33530464	IMPACT=MODERATE;STRAND=1;SYMBOL=Nlrc5;SYMBOL_SOURCE=MGI;BIOTYPE=protein_coding;ENSP=ENSMUSP00000148677;GENE_PHENO=1
chr8_94477006_T/C	chr8:94477006	C	ENSMUSG00000074151	ENSMUST00000053085	Transcript	missense_variant	1733	1733	578	M/T	aTg/aCg	rs32684635	IMPACT=MODERATE;STRAND=1;SYMBOL=Nlrc5;SYMBOL_SOURCE=MGI;BIOTYPE=protein_coding;ENSP=ENSMUSP00000138322;GENE_PHENO=1
chr8_94477006_T/C	chr8:94477006	C	ENSMUSG00000074151	ENSMUST00000182409	Transcript	missense_variant	1946	1733	578	M/T	aTg/aCg	rs32684635	IMPACT=MODERATE;STRAND=1;SYMBOL=Nlrc5;SYMBOL_SOURCE=MGI;BIOTYPE=protein_coding;ENSP=ENSMUSP00000148540;GENE_PHENO=1
chr8_94477006_T/C	chr8:94477006	C	ENSMUSG00000074151	ENSMUST00000211816	Transcript	missense_variant	2366	1733	578	M/T	aTg/aCg	rs32684635	IMPACT=MODERATE;STRAND=1;SYMBOL=Nlrc5;SYMBOL_SOURCE=MGI;BIOTYPE=protein_coding;ENSP=ENSMUSP00000148677;GENE_PHENO=1
chr8_94477194_C/T	chr8:94477194	T	ENSMUSG00000074151	ENSMUST00000053085	Transcript	missense_variant	1921	1921	641	R/C	Cgc/Tgc	rs48346122	IMPACT=MODERATE;STRAND=1;SYMBOL=Nlrc5;SYMBOL_SOURCE=MGI;BIOTYPE=protein_coding;ENSP=ENSMUSP00000138322;GENE_PHENO=1
chr8_94477194_C/T	chr8:94477194	T	ENSMUSG00000074151	ENSMUST00000182409	Transcript	missense_variant	2134	1921	641	R/C	Cgc/Tgc	rs48346122	IMPACT=MODERATE;STRAND=1;SYMBOL=Nlrc5;SYMBOL_SOURCE=MGI;BIOTYPE=protein_coding;ENSP=ENSMUSP00000148540;GENE_PHENO=1
chr8_94477194_C/T	chr8:94477194	T	ENSMUSG00000074151	ENSMUST00000211816	Transcript	missense_variant	2554	1921	641	R/C	Cgc/Tgc	rs48346122	IMPACT=MODERATE;STRAND=1;SYMBOL=Nlrc5;SYMBOL_SOURCE=MGI;BIOTYPE=protein_coding;ENSP=ENSMUSP00000148677;GENE_PHENO=1
chr8_94477211_T/G	chr8:94477211	G	ENSMUSG00000074151	ENSMUST00000053085	Transcript	missense_variant	1938	1938	646	N/K	aaT/aaG	rs50427744	IMPACT=MODERATE;STRAND=1;SYMBOL=Nlrc5;SYMBOL_SOURCE=MGI;BIOTYPE=protein_coding;ENSP=ENSMUSP00000138322;GENE_PHENO=1
chr8_94477211_T/G	chr8:94477211	G	ENSMUSG00000074151	ENSMUST00000182409	Transcript	missense_variant	2151	1938	646	N/K	aaT/aaG	rs50427744	IMPACT=MODERATE;STRAND=1;SYMBOL=Nlrc5;SYMBOL_SOURCE=MGI;BIOTYPE=protein_coding;ENSP=ENSMUSP00000148540;GENE_PHENO=1
chr8_94477211_T/G	chr8:94477211	G	ENSMUSG00000074151	ENSMUST00000211816	Transcript	missense_variant	2571	1938	646	N/K	aaT/aaG	rs50427744	IMPACT=MODERATE;STRAND=1;SYMBOL=Nlrc5;SYMBOL_SOURCE=MGI;BIOTYPE=protein_coding;ENSP=ENSMUSP00000148677;GENE_PHENO=1
chr8_94484080_G/A	chr8:94484080	A	ENSMUSG00000074151	ENSMUST00000053085	Transcript	missense_variant	2497	2497	833	V/I	Gta/Ata	rs32639101	IMPACT=MODERATE;STRAND=1;SYMBOL=Nlrc5;SYMBOL_SOURCE=MGI;BIOTYPE=protein_coding;ENSP=ENSMUSP00000138322;GENE_PHENO=1
chr8_94484080_G/A	chr8:94484080	A	ENSMUSG00000074151	ENSMUST00000182409	Transcript	missense_variant	2710	2497	833	V/I	Gta/Ata	rs32639101	IMPACT=MODERATE;STRAND=1;SYMBOL=Nlrc5;SYMBOL_SOURCE=MGI;BIOTYPE=protein_coding;ENSP=ENSMUSP00000148540;GENE_PHENO=1
chr8_94484080_G/A	chr8:94484080	A	ENSMUSG00000074151	ENSMUST00000183132	Transcript	missense_variant,NMD_transcript_variant	98	100	34	V/I	Gta/Ata	rs32639101	IMPACT=MODERATE;STRAND=1;FLAGS=cds_start_NF;SYMBOL=Nlrc5;SYMBOL_SOURCE=MGI;BIOTYPE=nonsense_mediated_decay;ENSP=ENSMUSP00000138166;GENE_PHENO=1
chr8_94484080_G/A	chr8:94484080	A	ENSMUSG00000074151	ENSMUST00000211816	Transcript	missense_variant	3130	2497	833	V/I	Gta/Ata	rs32639101	IMPACT=MODERATE;STRAND=1;SYMBOL=Nlrc5;SYMBOL_SOURCE=MGI;BIOTYPE=protein_coding;ENSP=ENSMUSP00000148677;GENE_PHENO=1
chr8_94486684_G/A	chr8:94486684	A	ENSMUSG00000074151	ENSMUST00000053085	Transcript	missense_variant	2686	2686	896	A/T	Gct/Act	rs32539247	IMPACT=MODERATE;STRAND=1;SYMBOL=Nlrc5;SYMBOL_SOURCE=MGI;BIOTYPE=protein_coding;ENSP=ENSMUSP00000138322;GENE_PHENO=1
chr8_94486684_G/A	chr8:94486684	A	ENSMUSG00000074151	ENSMUST00000182409	Transcript	missense_variant	2899	2686	896	A/T	Gct/Act	rs32539247	IMPACT=MODERATE;STRAND=1;SYMBOL=Nlrc5;SYMBOL_SOURCE=MGI;BIOTYPE=protein_coding;ENSP=ENSMUSP00000148540;GENE_PHENO=1
chr8_94486684_G/A	chr8:94486684	A	ENSMUSG00000074151	ENSMUST00000211816	Transcript	missense_variant	3319	2686	896	A/T	Gct/Act	rs32539247	IMPACT=MODERATE;STRAND=1;SYMBOL=Nlrc5;SYMBOL_SOURCE=MGI;BIOTYPE=protein_coding;ENSP=ENSMUSP00000148677;GENE_PHENO=1
chr8_94488591_A/G	chr8:94488591	G	ENSMUSG00000074151	ENSMUST00000053085	Transcript	missense_variant	2816	2816	939	N/S	aAc/aGc	rs32090512	IMPACT=MODERATE;STRAND=1;SYMBOL=Nlrc5;SYMBOL_SOURCE=MGI;BIOTYPE=protein_coding;ENSP=ENSMUSP00000138322;GENE_PHENO=1
chr8_94488591_A/G	chr8:94488591	G	ENSMUSG00000074151	ENSMUST00000182409	Transcript	missense_variant	3029	2816	939	N/S	aAc/aGc	rs32090512	IMPACT=MODERATE;STRAND=1;SYMBOL=Nlrc5;SYMBOL_SOURCE=MGI;BIOTYPE=protein_coding;ENSP=ENSMUSP00000148540;GENE_PHENO=1
chr8_94488591_A/G	chr8:94488591	G	ENSMUSG00000074151	ENSMUST00000211816	Transcript	missense_variant	3449	2816	939	N/S	aAc/aGc	rs32090512	IMPACT=MODERATE;STRAND=1;SYMBOL=Nlrc5;SYMBOL_SOURCE=MGI;BIOTYPE=protein_coding;ENSP=ENSMUSP00000148677;GENE_PHENO=1
chr8_94493097_G/A	chr8:94493097	A	ENSMUSG00000074151	ENSMUST00000053085	Transcript	missense_variant	3314	3314	1105	R/Q	cGg/cAg	rs32856927	IMPACT=MODERATE;STRAND=1;SYMBOL=Nlrc5;SYMBOL_SOURCE=MGI;BIOTYPE=protein_coding;ENSP=ENSMUSP00000138322;GENE_PHENO=1
chr8_94493097_G/A	chr8:94493097	A	ENSMUSG00000074151	ENSMUST00000182409	Transcript	missense_variant	3527	3314	1105	R/Q	cGg/cAg	rs32856927	IMPACT=MODERATE;STRAND=1;SYMBOL=Nlrc5;SYMBOL_SOURCE=MGI;BIOTYPE=protein_coding;ENSP=ENSMUSP00000148540;GENE_PHENO=1
chr8_94493097_G/A	chr8:94493097	A	ENSMUSG00000074151	ENSMUST00000211816	Transcript	missense_variant	3947	3314	1105	R/Q	cGg/cAg	rs32856927	IMPACT=MODERATE;STRAND=1;SYMBOL=Nlrc5;SYMBOL_SOURCE=MGI;BIOTYPE=protein_coding;ENSP=ENSMUSP00000148677;GENE_PHENO=1
chr8_94854317_G/A	chr8:94854317	A	ENSMUSG00000031782	ENSMUST00000211859	Transcript	missense_variant	276	277	93	D/N	Gac/Aac	rs32116273	IMPACT=MODERATE;STRAND=1;FLAGS=cds_start_NF,cds_end_NF;SYMBOL=Coq9;SYMBOL_SOURCE=MGI;BIOTYPE=protein_coding;ENSP=ENSMUSP00000148339;GENE_PHENO=1
chr8_94937688_G/A	chr8:94937688	A	ENSMUSG00000061577	ENSMUST00000074570	Transcript	missense_variant	1004	922	308	V/I	Gtc/Atc	rs32125475	IMPACT=MODERATE;STRAND=1;SYMBOL=Adgrg5;SYMBOL_SOURCE=MGI;BIOTYPE=protein_coding;ENSP=ENSMUSP00000074155
chr8_94937688_G/A	chr8:94937688	A	ENSMUSG00000061577	ENSMUST00000166802	Transcript	missense_variant	1012	925	309	V/I	Gtc/Atc	rs32125475	IMPACT=MODERATE;STRAND=1;SYMBOL=Adgrg5;SYMBOL_SOURCE=MGI;BIOTYPE=protein_coding;ENSP=ENSMUSP00000132628
chr8_95006282_A/C	chr8:95006282	C	ENSMUSG00000031785	ENSMUST00000093271	Transcript	missense_variant	1149	851	284	D/A	gAc/gCc	rs36944890	IMPACT=MODERATE;STRAND=1;SYMBOL=Adgrg1;SYMBOL_SOURCE=MGI;BIOTYPE=protein_coding;ENSP=ENSMUSP00000090959;GENE_PHENO=1
chr8_95006282_A/C	chr8:95006282	C	ENSMUSG00000031785	ENSMUST00000179619	Transcript	missense_variant	1173	851	284	D/A	gAc/gCc	rs36944890	IMPACT=MODERATE;STRAND=1;SYMBOL=Adgrg1;SYMBOL_SOURCE=MGI;BIOTYPE=protein_coding;ENSP=ENSMUSP00000137520;GENE_PHENO=1
chr8_95006282_A/C	chr8:95006282	C	ENSMUSG00000031785	ENSMUST00000212660	Transcript	missense_variant,NMD_transcript_variant	1171	851	284	D/A	gAc/gCc	rs36944890	IMPACT=MODERATE;STRAND=1;SYMBOL=Adgrg1;SYMBOL_SOURCE=MGI;BIOTYPE=nonsense_mediated_decay;ENSP=ENSMUSP00000148644;GENE_PHENO=1
chr8_95010592_G/A	chr8:95010592	A	ENSMUSG00000031785	ENSMUST00000093271	Transcript	missense_variant	1944	1646	549	R/H	cGt/cAt	rs46432044	IMPACT=MODERATE;STRAND=1;SYMBOL=Adgrg1;SYMBOL_SOURCE=MGI;BIOTYPE=protein_coding;ENSP=ENSMUSP00000090959;GENE_PHENO=1
chr8_95010592_G/A	chr8:95010592	A	ENSMUSG00000031785	ENSMUST00000179619	Transcript	missense_variant	1968	1646	549	R/H	cGt/cAt	rs46432044	IMPACT=MODERATE;STRAND=1;SYMBOL=Adgrg1;SYMBOL_SOURCE=MGI;BIOTYPE=protein_coding;ENSP=ENSMUSP00000137520;GENE_PHENO=1
chr8_95010592_G/A	chr8:95010592	A	ENSMUSG00000031785	ENSMUST00000212660	Transcript	missense_variant,NMD_transcript_variant	1966	1646	549	R/H	cGt/cAt	rs46432044	IMPACT=MODERATE;STRAND=1;SYMBOL=Adgrg1;SYMBOL_SOURCE=MGI;BIOTYPE=nonsense_mediated_decay;ENSP=ENSMUSP00000148644;GENE_PHENO=1
chr8_95013716_A/G	chr8:95013716	G	ENSMUSG00000031785	ENSMUST00000212660	Transcript	splice_acceptor_variant,NMD_transcript_variant	-	-	-	-	-	rs33316345	IMPACT=HIGH;STRAND=1;SYMBOL=Adgrg1;SYMBOL_SOURCE=MGI;BIOTYPE=nonsense_mediated_decay;ENSP=ENSMUSP00000148644;GENE_PHENO=1
chr8_95017782_G/A	chr8:95017782	A	ENSMUSG00000060470	ENSMUST00000051259	Transcript	missense_variant	91	14	5	R/K	aGg/aAg	rs222425105	IMPACT=MODERATE;STRAND=1;SYMBOL=Adgrg3;SYMBOL_SOURCE=MGI;BIOTYPE=protein_coding;ENSP=ENSMUSP00000051079;GENE_PHENO=1
chr8_95033486_T/C	chr8:95033486	C	ENSMUSG00000060470	ENSMUST00000051259	Transcript	missense_variant	409	332	111	L/P	cTt/cCt	rs37127255	IMPACT=MODERATE;STRAND=1;SYMBOL=Adgrg3;SYMBOL_SOURCE=MGI;BIOTYPE=protein_coding;ENSP=ENSMUSP00000051079;GENE_PHENO=1
chr8_95039510_G/T	chr8:95039510	T	ENSMUSG00000060470	ENSMUST00000051259	Transcript	missense_variant	1045	968	323	G/V	gGg/gTg	rs248054047	IMPACT=MODERATE;STRAND=1;SYMBOL=Adgrg3;SYMBOL_SOURCE=MGI;BIOTYPE=protein_coding;ENSP=ENSMUSP00000051079;GENE_PHENO=1
chr8_95044474_G/C	chr8:95044474	C	ENSMUSG00000060470	ENSMUST00000051259	Transcript	missense_variant	1663	1586	529	G/A	gGc/gCc	rs32567396	IMPACT=MODERATE;STRAND=1;SYMBOL=Adgrg3;SYMBOL_SOURCE=MGI;BIOTYPE=protein_coding;ENSP=ENSMUSP00000051079;GENE_PHENO=1
chr8_95110738_G/A	chr8:95110738	A	ENSMUSG00000031788	ENSMUST00000034240	Transcript	missense_variant	486	331	111	L/F	Ctc/Ttc	rs33594385	IMPACT=MODERATE;STRAND=-1;SYMBOL=Kifc3;SYMBOL_SOURCE=MGI;BIOTYPE=protein_coding;ENSP=ENSMUSP00000034240
chr8_95110738_G/A	chr8:95110738	A	ENSMUSG00000031788	ENSMUST00000169748	Transcript	missense_variant	629	223	75	L/F	Ctc/Ttc	rs33594385	IMPACT=MODERATE;STRAND=-1;SYMBOL=Kifc3;SYMBOL_SOURCE=MGI;BIOTYPE=protein_coding;ENSP=ENSMUSP00000126784
chr8_95110738_G/A	chr8:95110738	A	ENSMUSG00000031788	ENSMUST00000212424	Transcript	missense_variant	529	331	111	L/F	Ctc/Ttc	rs33594385	IMPACT=MODERATE;STRAND=-1;FLAGS=cds_end_NF;SYMBOL=Kifc3;SYMBOL_SOURCE=MGI;BIOTYPE=protein_coding;ENSP=ENSMUSP00000148488
chr8_95129200_A/T	chr8:95129200	T	ENSMUSG00000031788	ENSMUST00000169748	Transcript	missense_variant	421	15	5	N/K	aaT/aaA	rs36764080	IMPACT=MODERATE;STRAND=-1;SYMBOL=Kifc3;SYMBOL_SOURCE=MGI;BIOTYPE=protein_coding;ENSP=ENSMUSP00000126784
chr8_95129200_A/T	chr8:95129200	T	ENSMUSG00000031788	ENSMUST00000212076	Transcript	missense_variant	626	15	5	N/K	aaT/aaA	rs36764080	IMPACT=MODERATE;STRAND=-1;FLAGS=cds_end_NF;SYMBOL=Kifc3;SYMBOL_SOURCE=MGI;BIOTYPE=protein_coding;ENSP=ENSMUSP00000148502
chr8_95129200_A/T	chr8:95129200	T	ENSMUSG00000031788	ENSMUST00000212554	Transcript	missense_variant	555	444	148	N/K	aaT/aaA	rs36764080	IMPACT=MODERATE;STRAND=-1;FLAGS=cds_end_NF;SYMBOL=Kifc3;SYMBOL_SOURCE=MGI;BIOTYPE=protein_coding;ENSP=ENSMUSP00000148774
chr8_95134812_G/A	chr8:95134812	A	ENSMUSG00000031788	ENSMUST00000034240	Transcript	missense_variant	369	214	72	R/W	Cgg/Tgg	rs32974432	IMPACT=MODERATE;STRAND=-1;SYMBOL=Kifc3;SYMBOL_SOURCE=MGI;BIOTYPE=protein_coding;ENSP=ENSMUSP00000034240
chr8_95134812_G/A	chr8:95134812	A	ENSMUSG00000031788	ENSMUST00000212424	Transcript	missense_variant	412	214	72	R/W	Cgg/Tgg	rs32974432	IMPACT=MODERATE;STRAND=-1;FLAGS=cds_end_NF;SYMBOL=Kifc3;SYMBOL_SOURCE=MGI;BIOTYPE=protein_coding;ENSP=ENSMUSP00000148488
chr8_95134812_G/A	chr8:95134812	A	ENSMUSG00000031788	ENSMUST00000212554	Transcript	missense_variant	325	214	72	R/W	Cgg/Tgg	rs32974432	IMPACT=MODERATE;STRAND=-1;FLAGS=cds_end_NF;SYMBOL=Kifc3;SYMBOL_SOURCE=MGI;BIOTYPE=protein_coding;ENSP=ENSMUSP00000148774
chr8_95134812_G/A	chr8:95134812	A	ENSMUSG00000031788	ENSMUST00000212842	Transcript	missense_variant	474	214	72	R/W	Cgg/Tgg	rs32974432	IMPACT=MODERATE;STRAND=-1;FLAGS=cds_end_NF;SYMBOL=Kifc3;SYMBOL_SOURCE=MGI;BIOTYPE=protein_coding;ENSP=ENSMUSP00000148788
chr8_95264486_A/G	chr8:95264486	G	ENSMUSG00000031789	ENSMUST00000119870	Transcript	missense_variant	2149	2087	696	V/A	gTg/gCg	rs32881830	IMPACT=MODERATE;STRAND=-1;SYMBOL=Cngb1;SYMBOL_SOURCE=MGI;BIOTYPE=protein_coding;ENSP=ENSMUSP00000113827;GENE_PHENO=1
chr8_95264486_A/G	chr8:95264486	G	ENSMUSG00000031789	ENSMUST00000120044	Transcript	missense_variant	1139	710	237	V/A	gTg/gCg	rs32881830	IMPACT=MODERATE;STRAND=-1;SYMBOL=Cngb1;SYMBOL_SOURCE=MGI;BIOTYPE=protein_coding;ENSP=ENSMUSP00000113750;GENE_PHENO=1
chr8_95264486_A/G	chr8:95264486	G	ENSMUSG00000031789	ENSMUST00000121162	Transcript	missense_variant	1238	710	237	V/A	gTg/gCg	rs32881830	IMPACT=MODERATE;STRAND=-1;SYMBOL=Cngb1;SYMBOL_SOURCE=MGI;BIOTYPE=protein_coding;ENSP=ENSMUSP00000112437;GENE_PHENO=1
chr8_99024869_-/T	chr8:99024868-99024869	T	ENSMUSG00000036510	ENSMUST00000155527	Transcript	frameshift_variant	2761-2762	2215-2216	739	I/NX	ata/aAta	rs228152046	IMPACT=HIGH;STRAND=-1;SYMBOL=Cdh8;SYMBOL_SOURCE=MGI;BIOTYPE=protein_coding;ENSP=ENSMUSP00000123619;GENE_PHENO=1
chr8_99098930_A/G	chr8:99098930	G	ENSMUSG00000036510	ENSMUST00000145601	Transcript	missense_variant,NMD_transcript_variant	1870	1432	478	C/R	Tgc/Cgc	rs37017336	IMPACT=MODERATE;STRAND=-1;SYMBOL=Cdh8;SYMBOL_SOURCE=MGI;BIOTYPE=nonsense_mediated_decay;ENSP=ENSMUSP00000122493;GENE_PHENO=1
chr8_102650627_T/A	chr8:102650627	A	ENSMUSG00000031673	ENSMUST00000075190	Transcript	missense_variant	2423	1386	462	E/D	gaA/gaT	rs33464298	IMPACT=MODERATE;STRAND=-1;SYMBOL=Cdh11;SYMBOL_SOURCE=MGI;BIOTYPE=protein_coding;ENSP=ENSMUSP00000074681
chr8_106656929_C/G	chr8:106656929	G	ENSMUSG00000000303	ENSMUST00000000312	Transcript	missense_variant	943	799	267	P/A	Ccg/Gcg	rs33277738	IMPACT=MODERATE;STRAND=1;SYMBOL=Cdh1;SYMBOL_SOURCE=MGI;BIOTYPE=protein_coding;ENSP=ENSMUSP00000000312;GENE_PHENO=1
[truncated: 478 more rows]

## Sheet: Sheet2
IMPACT=MODERATE;STRAND=-1;SYMBOL=AF366264;SYMBOL_SOURCE=MGI;BIOTYPE=protein_coding;ENSP=ENSMUSP00000096518
[truncated: 2,045 more rows]
