# Supplementary material for: Genotypic analysis of the female BPH/5 mouse, a model of superimposed preeclampsia
Source: PLoS One. 2021 Jul 16;16(7):e0253453. doi: 10.1371/journal.pone.0253453 (PMC8284809; doi:10.1371/journal.pone.0253453)
Supplement: S6 Table — (ZIP) [file pone.0253453.s006.zip]

Archive with 1 entries (1 files):
- bph5_unique_to_bph2_vep.output.txt
